# Supplementary material for: Iodine(III) promotes cross-dehydrogenative coupling of N-hydroxyphthalimide and unactivated C(sp3)–H bonds
Source: Commun Chem. 2021 Mar 31;4:46. doi: 10.1038/s42004-021-00480-8 (PMC9814821; doi:10.1038/s42004-021-00480-8)
Supplement: Supplementary file 5 — Supplementary Data 3 [file 42004_2021_480_MOESM5_ESM.cif]

data_SXB-01
_cell_angle_alpha                 90
_cell_angle_beta                  90.474(5)
_cell_angle_gamma                 90
_cell_length_a                    8.2779(5)
_cell_length_b                    15.0012(9)
_cell_length_c                    8.0661(4)
_cell_volume                      1001.6(1)
_chemical_formula_moiety          'C9 H5 Cl2 N O3'
_chemical_formula_sum             'C9 H5 Cl2 N O3'
_chemical_formula_weight          246.050
_diffrn_measured_fraction_theta_full 0.9586
_diffrn_measured_fraction_theta_max 0.8068
_diffrn_radiation_type            'Mo K\a'
_diffrn_radiation_wavelength      0.71073
_diffrn_reflns_Laue_measured_fraction_full 0.9586
_diffrn_reflns_Laue_measured_fraction_max 0.8068
_diffrn_reflns_av_R_equivalents   0.0202
_diffrn_reflns_av_unetI/netI      0.0409
_diffrn_reflns_limit_h_max        10
_diffrn_reflns_limit_h_min        -5
_diffrn_reflns_limit_k_max        18
_diffrn_reflns_limit_k_min        -9
_diffrn_reflns_limit_l_max        6
_diffrn_reflns_limit_l_min        -10
_diffrn_reflns_number             3441
_diffrn_reflns_point_group_measured_fraction_full 0.9586
_diffrn_reflns_point_group_measured_fraction_max 0.8068
_diffrn_reflns_theta_full         25.2417
_diffrn_reflns_theta_max          28.76
_diffrn_reflns_theta_min          2.46
_exptl_absorpt_coefficient_mu     0.631
_exptl_crystal_F_000              497.431
_exptl_crystal_density_diffrn     1.632
_iucr_refine_fcf_details          
;
data_SXB-01
_computing_structure_refinement   'olex2.refine 1.3 (Bourhis et al., 2015)'
_shelx_refln_list_code            4
loop_
  _space_group_symop_id
  _space_group_symop_operation_xyz
  1  x,y,z
  2  -x,y+1/2,-z+1/2
  3  -x,-y,-z
  4  x,-y-1/2,z-1/2

_space_group_crystal_system       monoclinic
_space_group_IT_number            14
_space_group_name_H-M_alt         'P 1 21/c 1'
_space_group_name_Hall            '-P 2ybc'
_symmetry_space_group_name_H-M    'P 1 21/c 1'
_symmetry_space_group_name_Hall   '-P 2ybc'
_symmetry_Int_Tables_number       14
_cell_length_a                    8.2779(5)
_cell_length_b                    15.0012(9)
_cell_length_c                    8.0661(4)
_cell_angle_alpha                 90
_cell_angle_beta                  90.474(5)
_cell_angle_gamma                 90
_cell_volume                      1001.6(1)
loop_
  _refln_index_h
  _refln_index_k
  _refln_index_l
  _refln_F_squared_calc
  _refln_F_squared_meas
  _refln_F_squared_sigma
  _refln_F_squared_weight
  _refln_observed_status
-10 0 2 18.467 9.534 6.879 32.636 o
-10 0 4 19.581 34.711 9.905 18.404 o
-10 1 1 0.744 -0.707 3.942 286.108 o
-10 1 2 2.253 10.568 4.482 95.960 o
-10 1 3 8.114 0.000 4.567 89.816 o
-10 1 4 0.034 0.000 3.512 437.597 o
-10 2 1 38.029 29.885 7.014 15.663 o
-10 2 2 11.214 12.119 8.435 34.454 o
-10 2 3 3.920 3.361 3.479 138.679 o
-10 3 1 4.615 4.596 5.252 88.983 o
-10 3 2 10.010 4.539 5.681 58.426 o
-10 3 3 18.250 19.982 8.507 24.785 o
-10 4 1 38.983 41.305 11.247 11.623 o
-10 4 2 5.093 10.660 4.985 71.531 o
-9 0 2 26.531 25.091 8.564 19.150 o
-9 0 4 1.107 1.941 4.824 164.371 o
-9 1 1 7.299 13.712 4.930 57.402 o
-9 1 2 15.705 11.433 4.741 41.229 o
-9 1 3 22.063 16.839 5.044 29.285 o
-9 1 4 0.461 -1.924 3.590 362.022 o
-9 1 5 6.760 11.552 3.241 74.879 o
-9 1 6 0.003 5.937 4.282 167.626 o
-9 2 1 6.856 -0.873 3.197 124.574 o
-9 2 2 36.096 43.948 11.090 11.982 o
-9 2 3 0.236 2.805 2.862 341.000 o
-9 2 4 80.470 68.081 12.845 5.883 o
-9 2 5 17.170 18.098 6.423 30.712 o
-9 2 6 27.703 39.050 8.250 16.537 o
-9 3 1 44.675 49.125 7.926 11.557 o
-9 3 2 41.028 15.957 6.765 17.070 o
-9 3 3 0.186 1.941 3.939 259.802 o
-9 3 4 12.098 16.671 6.822 36.179 o
-9 3 5 4.105 1.827 3.050 161.971 o
-9 4 1 4.638 1.970 3.483 138.106 o
-9 4 2 0.851 1.970 3.454 263.461 o
-9 4 3 15.940 8.998 3.884 45.608 o
-9 4 4 82.506 69.602 9.234 6.257 o
-9 4 5 1.407 0.993 3.625 245.070 o
-9 5 1 2.789 20.108 5.286 59.514 o
-9 5 2 21.419 36.522 8.435 19.068 o
-9 5 3 26.628 20.398 5.636 23.726 o
-9 5 4 0.370 2.835 2.386 383.312 o
-9 5 5 0.408 0.149 3.309 412.471 o
-9 6 1 8.845 11.178 6.822 45.946 o
-9 6 2 14.803 19.971 5.358 34.743 o
-9 6 3 0.006 0.343 2.339 865.842 o
-9 6 4 0.124 -1.984 2.479 811.475 o
-9 6 5 0.723 0.108 2.852 460.674 o
-9 7 1 0.005 2.169 2.913 399.453 o
-9 7 2 53.640 45.621 9.962 9.736 o
-9 7 3 0.735 0.004 2.105 685.789 o
-9 7 4 29.629 36.090 7.034 17.359 o
-9 7 5 2.695 5.309 4.025 129.459 o
-9 8 1 50.081 59.059 8.909 9.683 o
-9 8 2 0.002 1.088 3.477 372.134 o
-9 8 3 1.274 10.579 4.131 111.449 o
-9 8 4 6.379 3.142 3.140 111.610 o
-9 9 1 0.544 2.598 3.739 239.561 o
-8 0 2 274.984 282.999 24.463 1.003 o
-8 0 4 3.680 -1.684 5.452 114.883 o
-8 1 1 1.004 -1.818 3.557 312.833 o
-8 1 2 71.414 83.696 9.991 6.409 o
-8 1 3 11.538 6.800 3.381 63.091 o
-8 1 4 8.361 4.259 3.512 84.889 o
-8 1 5 15.312 9.475 6.323 38.336 o
-8 1 6 38.956 29.430 7.593 15.098 o
-8 1 7 17.394 15.671 6.194 32.235 o
-8 2 1 123.228 151.075 13.302 3.074 o
-8 2 2 30.759 26.749 6.180 19.418 o
-8 2 3 1.475 5.021 4.539 137.113 o
-8 2 4 176.091 154.309 9.273 2.321 o
-8 2 5 14.812 8.860 6.737 38.065 o
-8 2 6 0.521 1.399 3.454 307.582 o
-8 2 7 2.241 1.513 3.111 226.113 o
-8 3 1 10.482 18.886 5.121 42.717 o
-8 3 2 638.556 544.849 24.180 0.293 o
-8 3 3 9.427 15.373 3.483 55.357 o
-8 3 4 7.792 8.814 2.888 79.064 o
-8 3 5 7.744 13.903 3.124 65.432 o
-8 3 6 47.286 57.947 9.877 9.796 o
-8 3 7 1.226 1.513 3.425 256.973 o
-8 4 1 9.741 9.848 5.024 55.252 o
-8 4 2 192.003 295.502 23.750 1.337 o
-8 4 3 7.460 -1.627 3.711 108.308 o
-8 4 4 156.921 172.019 9.741 2.452 o
-8 4 5 0.026 0.166 2.029 1178.780 o
-8 4 6 1.360 -1.342 2.712 393.166 o
-8 4 7 11.233 14.958 5.709 42.767 o
-8 5 1 283.063 264.039 16.779 1.070 o
-8 5 2 0.018 -1.816 2.763 708.659 o
-8 5 3 19.479 10.630 3.929 37.876 o
-8 5 4 2.080 -0.003 2.468 338.781 o
-8 5 5 11.751 3.206 1.998 77.055 o
-8 5 6 3.585 1.313 3.254 175.200 o
-8 5 7 9.877 8.706 4.681 58.564 o
-8 6 1 16.558 16.714 4.495 36.532 o
-8 6 2 112.853 150.139 13.034 3.313 o
-8 6 3 0.164 0.010 2.236 941.528 o
-8 6 4 5.450 4.286 2.775 121.504 o
-8 6 5 0.354 0.405 2.412 644.331 o
-8 6 7 13.318 38.365 8.364 22.548 o
-8 7 1 1.683 6.623 5.509 100.162 o
-8 7 2 37.313 64.713 12.874 9.450 o
-8 7 3 0.086 0.011 2.284 967.194 o
-8 7 4 12.935 33.395 8.635 23.720 o
-8 7 5 0.213 -0.423 2.499 752.562 o
-8 8 1 12.022 13.616 6.565 39.328 o
-8 8 2 51.789 71.078 14.016 7.392 o
-8 8 3 26.427 15.101 6.965 23.741 o
-8 8 4 6.914 8.221 5.566 63.787 o
-8 8 5 7.168 12.891 4.088 64.454 o
-8 9 1 8.441 2.341 3.397 92.458 o
-8 9 2 86.779 75.531 14.444 5.155 o
-8 9 3 14.818 19.782 7.764 29.006 o
-8 9 4 1.602 -2.112 3.739 251.890 o
-8 9 5 37.903 46.261 7.306 13.443 o
-8 10 1 16.750 16.870 7.793 28.524 o
-8 10 2 5.591 28.346 10.248 26.585 o
-8 10 3 2.755 2.284 4.053 154.770 o
-8 10 4 59.524 80.898 14.701 6.367 o
-8 11 1 0.030 -2.483 5.110 208.381 o
-8 11 2 5.713 7.308 7.051 56.990 o
-8 11 3 34.878 44.188 12.360 11.421 o
-7 0 2 11.743 53.894 10.276 17.373 o
-7 0 4 257.842 250.144 20.667 1.169 o
-7 1 1 405.895 341.867 27.660 0.606 o
-7 1 2 42.971 68.642 8.324 10.179 o
-7 1 3 1.230 1.469 2.126 391.152 o
-7 1 4 0.166 -0.459 2.981 564.820 o
-7 1 5 31.687 14.325 3.623 24.386 o
-7 1 6 40.100 37.994 8.164 13.432 o
-7 1 7 5.247 17.755 6.423 48.842 o
-7 2 1 12.111 7.405 3.195 60.703 o
-7 2 2 55.446 63.540 7.774 9.066 o
-7 2 3 1.653 10.627 3.373 120.445 o
-7 2 4 0.425 -1.428 2.169 810.261 o
-7 2 5 10.818 5.286 3.240 70.118 o
-7 2 6 47.852 40.392 8.535 11.512 o
-7 2 7 17.139 20.381 6.651 29.195 o
-7 3 1 0.006 1.511 2.028 706.084 o
-7 3 2 424.518 435.105 15.337 0.541 o
-7 3 3 50.359 41.780 4.366 12.317 o
-7 3 4 89.389 58.450 6.359 6.503 o
-7 3 5 19.691 25.389 3.731 29.380 o
-7 3 6 27.882 30.629 7.022 19.069 o
-7 3 7 0.900 1.427 3.597 264.291 o
-7 4 1 282.068 278.917 21.352 1.012 o
-7 4 2 143.621 203.192 10.095 2.414 o
-7 4 3 162.905 163.545 9.696 2.428 o
-7 4 4 171.566 146.050 8.458 2.453 o
-7 4 5 2.588 -0.526 1.407 376.842 o
-7 4 6 12.585 12.617 4.653 46.358 o
-7 4 7 5.592 7.165 4.853 79.458 o
-7 5 1 14.615 9.020 5.195 43.876 o
-7 5 2 0.079 1.134 2.284 659.030 o
-7 5 3 166.713 205.174 10.850 2.102 o
-7 5 4 5.091 2.180 1.711 164.807 o
-7 5 5 3.647 2.143 1.691 211.695 o
-7 5 6 3.663 5.024 3.625 126.275 o
-7 5 7 2.749 1.427 2.912 216.445 o
-7 6 1 183.228 243.892 23.636 1.539 o
-7 6 2 50.462 35.111 9.449 11.129 o
-7 6 3 89.758 82.844 7.050 5.687 o
-7 6 4 84.077 67.228 5.739 6.628 o
-7 6 5 3.863 1.859 1.362 217.003 o
-7 6 6 13.664 2.455 3.054 64.780 o
-7 6 7 5.951 6.965 4.482 82.001 o
-7 7 1 238.471 233.559 23.036 1.268 o
-7 7 2 8.651 5.738 3.911 75.263 o
-7 7 3 0.380 -1.855 3.797 336.833 o
-7 7 4 8.443 16.043 6.309 44.476 o
-7 7 5 32.841 35.795 5.739 17.187 o
-7 8 1 305.549 397.124 31.029 0.723 o
-7 8 2 0.343 1.970 4.539 202.845 o
-7 8 3 0.358 -1.913 2.769 582.698 o
-7 8 4 30.177 60.145 11.818 11.221 o
-7 8 5 10.675 12.103 5.595 47.162 o
-7 9 1 62.573 41.648 10.419 8.780 o
-7 9 2 343.719 274.150 25.919 0.805 o
-7 9 3 13.170 3.968 4.539 56.350 o
-7 9 4 42.080 51.467 11.047 10.471 o
-7 9 5 3.781 1.770 4.025 140.523 o
-7 10 1 2.098 -2.169 3.140 273.436 o
-7 10 2 7.026 12.788 7.536 44.137 o
-7 10 3 18.937 18.669 7.650 26.416 o
-7 10 4 22.978 31.057 9.306 18.524 o
-7 10 5 18.766 17.898 7.079 27.980 o
-7 11 1 0.543 -2.227 5.081 192.420 o
-7 11 2 2.762 13.074 6.680 60.492 o
-7 11 3 9.403 2.112 4.796 72.955 o
-7 11 4 5.018 -1.970 2.855 167.517 o
-7 11 5 11.741 1.884 3.825 69.998 o
-7 12 1 37.256 67.910 13.902 8.862 o
-7 12 2 7.932 17.755 7.850 37.306 o
-7 12 3 8.157 2.141 3.797 91.051 o
-7 12 4 16.371 6.251 4.767 44.658 o
-7 13 1 17.534 9.420 6.366 35.222 o
-7 13 2 0.236 6.994 5.338 117.612 o
-7 13 3 0.849 2.284 5.709 129.712 o
-7 13 4 52.859 86.150 15.300 6.477 o
-6 0 2 91.373 132.965 13.987 4.018 o
-6 0 4 1568.610 1639.850 53.009 0.050 o
-6 0 8 0.243 -1.599 3.254 465.333 o
-6 1 1 351.251 272.493 14.178 0.847 o
-6 1 2 15.743 18.605 6.722 31.185 o
-6 1 3 265.198 308.223 22.908 1.007 o
-6 1 4 4.965 21.941 4.053 56.585 o
-6 1 5 126.340 102.926 8.376 3.789 o
-6 1 6 3.680 1.227 3.311 171.695 o
-6 1 7 0.002 2.797 3.197 323.232 o
-6 1 8 0.412 -0.115 2.104 853.806 o
-6 2 1 179.316 173.792 11.310 2.127 o
-6 2 2 198.731 232.709 12.938 1.651 o
-6 2 3 738.032 740.933 23.880 0.209 o
-6 2 4 36.569 28.416 4.747 17.741 o
-6 2 5 0.053 -1.069 1.438 2354.860 o
-6 2 6 174.504 140.758 14.530 2.304 o
-6 2 7 56.588 61.972 10.562 8.323 o
-6 2 8 70.515 46.015 9.420 8.029 o
-6 3 1 44.412 35.787 5.623 13.879 o
-6 3 2 113.695 112.172 8.044 4.042 o
-6 3 3 13.985 17.641 2.801 43.565 o
-6 3 4 113.027 114.879 8.171 4.015 o
-6 3 5 1.283 2.954 1.568 346.695 o
-6 3 6 120.633 106.103 12.303 3.694 o
-6 3 7 25.666 20.467 5.909 23.977 o
-6 3 8 0.591 7.650 4.938 119.537 o
-6 4 1 107.687 123.316 7.479 4.084 o
-6 4 2 494.890 486.357 18.783 0.425 o
-6 4 3 575.431 502.238 14.381 0.354 o
-6 4 4 4.834 2.512 1.597 169.077 o
-6 4 5 43.501 51.780 4.818 12.583 o
-6 4 6 45.434 93.686 11.732 7.609 o
-6 4 7 28.163 38.479 8.193 16.528 o
-6 4 8 39.753 27.489 7.650 15.107 o
-6 5 1 92.186 64.433 4.760 6.257 o
-6 5 2 1.311 -0.109 1.299 682.732 o
-6 5 3 46.410 46.325 5.277 12.409 o
-6 5 4 84.765 97.062 7.887 5.507 o
-6 5 5 0.038 0.383 1.324 1919.790 o
-6 5 6 3.845 6.023 4.082 108.889 o
-6 5 7 15.514 1.370 2.797 60.838 o
-6 5 8 5.228 -1.513 2.655 167.799 o
-6 6 1 1.725 -1.627 2.341 396.170 o
-6 6 2 1.547 4.796 3.996 155.973 o
-6 6 3 66.606 96.445 7.397 6.660 o
-6 6 4 362.903 425.743 16.693 0.644 o
-6 6 5 20.918 2.899 1.931 45.836 o
-6 6 6 36.877 10.647 4.510 21.689 o
-6 6 7 0.853 -1.342 3.083 401.857 o
-6 6 8 0.016 -2.398 2.569 819.335 o
-6 7 1 280.424 216.803 20.753 1.142 o
-6 7 2 7.791 6.651 4.510 72.337 o
-6 7 3 134.324 199.504 19.639 2.272 o
-6 7 4 25.257 9.306 4.739 30.279 o
-6 7 5 83.937 85.836 12.246 5.348 o
-6 7 7 1.437 1.399 1.770 407.062 o
-6 8 1 4.683 17.698 7.222 45.665 o
-6 8 2 4.609 12.160 5.880 62.487 o
-6 8 3 97.851 115.409 15.101 3.988 o
-6 8 4 17.594 32.370 8.449 21.731 o
-6 8 5 1.212 1.513 2.655 330.913 o
-6 8 6 2.008 15.015 3.425 93.326 o
-6 8 7 3.280 4.196 2.483 168.911 o
-6 9 1 294.619 462.864 31.885 0.676 o
-6 9 2 130.058 179.294 19.953 2.437 o
-6 9 3 28.880 12.332 5.709 24.762 o
-6 9 4 7.244 6.680 4.196 77.990 o
-6 9 5 30.957 33.883 8.335 16.251 o
-6 9 6 30.420 25.034 4.367 21.438 o
-6 9 7 25.720 9.020 3.340 31.947 o
-6 10 1 30.952 19.240 7.622 19.558 o
-6 10 2 49.569 50.868 11.076 9.521 o
-6 10 3 0.067 -3.625 5.538 176.508 o
-6 10 4 11.282 13.730 6.565 40.402 o
-6 10 5 10.363 4.824 4.653 63.917 o
-6 10 6 7.618 15.871 3.597 59.926 o
-6 10 7 38.053 73.733 7.936 10.651 o
-6 11 1 18.534 35.197 9.591 19.109 o
-6 11 2 18.356 25.034 8.107 23.870 o
-6 11 3 3.980 3.711 3.797 127.454 o
-6 11 4 5.268 12.617 5.823 59.816 o
-6 11 5 10.056 11.903 5.481 49.333 o
-6 12 1 9.640 6.080 5.053 61.504 o
-6 12 2 0.533 -1.998 3.540 362.500 o
-6 12 3 8.632 19.839 7.308 37.026 o
-6 12 4 66.943 109.700 15.786 5.084 o
-6 12 5 0.745 15.129 6.651 64.377 o
-6 13 1 6.393 4.310 4.396 88.966 o
-6 13 2 0.002 2.112 3.768 284.110 o
-6 13 3 0.059 12.217 7.222 66.582 o
-6 13 4 1.526 1.884 3.854 204.382 o
-6 13 5 18.196 29.916 8.621 21.793 o
-6 14 1 44.840 36.738 10.362 11.490 o
-6 14 2 16.530 52.552 11.789 14.643 o
-6 14 3 11.354 24.121 8.221 29.012 o
-6 14 4 1.077 -1.970 2.855 410.126 o
-6 15 1 5.050 8.706 5.424 72.123 o
-6 15 2 36.142 39.535 10.533 12.717 o
-5 0 2 219.765 446.936 23.179 0.929 o
-5 0 4 409.034 318.510 19.125 0.650 o
-5 0 8 3.286 3.026 3.454 155.000 o
-5 1 1 82.736 51.277 5.361 7.371 o
-5 1 2 201.615 210.496 11.060 1.740 o
-5 1 3 0.038 -0.062 1.488 2283.060 o
-5 1 4 327.826 238.512 11.637 0.981 o
-5 1 5 141.126 124.390 8.285 3.172 o
-5 1 6 17.307 41.334 7.793 20.568 o
-5 1 7 9.768 15.871 5.738 44.558 o
-5 1 8 0.553 0.993 2.983 392.571 o
-5 2 1 0.455 2.523 1.618 503.615 o
-5 2 2 1402.260 1529.000 33.638 0.062 o
-5 2 3 548.388 567.178 18.554 0.347 o
-5 2 4 203.454 228.374 11.364 1.651 o
-5 2 5 337.111 363.212 29.273 0.703 o
-5 2 6 14.834 27.401 4.125 32.780 o
-5 2 7 101.264 111.926 7.782 4.481 o
-5 2 8 0.959 1.961 1.711 446.160 o
-5 3 1 5.918 31.314 6.708 35.153 o
-5 3 2 9.503 16.120 2.671 56.850 o
-5 3 3 0.125 0.685 1.399 1305.180 o
-5 3 4 152.528 167.478 12.075 2.489 o
-5 3 5 128.945 103.988 5.489 3.806 o
-5 3 6 366.760 292.835 11.783 0.788 o
-5 3 7 0.343 5.922 2.070 270.642 o
-5 3 8 13.133 2.335 1.750 72.878 o
-5 4 1 227.013 230.875 10.019 1.489 o
-5 4 2 215.832 192.253 10.790 1.701 o
-5 4 3 10.975 22.197 3.459 43.579 o
-5 4 4 467.155 442.959 17.812 0.478 o
-5 4 5 53.360 43.622 3.414 11.764 o
-5 4 6 27.940 37.088 5.438 19.018 o
-5 4 7 8.103 9.192 2.557 78.163 o
-5 4 8 3.472 14.287 3.896 80.778 o
-5 5 1 687.827 772.639 35.853 0.215 o
-5 5 2 366.642 390.329 24.792 0.643 o
-5 5 3 128.936 80.509 8.963 4.010 o
-5 5 4 222.888 182.617 7.822 1.712 o
-5 5 5 708.434 752.148 16.400 0.220 o
-5 5 6 47.064 44.191 7.108 11.876 o
-5 5 7 0.752 -0.167 1.413 974.106 o
-5 5 8 2.082 3.117 2.036 251.135 o
-5 6 1 37.525 11.047 4.681 21.117 o
-5 6 2 106.937 107.388 13.188 3.997 o
-5 6 3 182.113 203.638 10.128 1.960 o
-5 6 4 106.945 104.268 5.788 4.511 o
-5 6 5 6.122 7.305 2.395 101.123 o
-5 6 6 23.069 29.609 3.826 24.917 o
-5 6 7 0.492 4.796 2.426 276.169 o
-5 6 8 46.687 54.693 7.679 10.860 o
-5 7 1 3.422 13.045 4.910 74.709 o
-5 7 2 86.905 115.923 14.130 4.416 o
-5 7 3 26.768 77.529 11.561 10.574 o
-5 7 4 190.146 138.221 7.326 2.274 o
-5 7 5 31.361 7.653 2.298 28.116 o
-5 7 6 29.594 6.394 2.683 30.006 o
-5 7 7 0.366 -0.742 2.027 932.068 o
-5 7 8 22.092 45.444 6.994 18.466 o
-5 8 1 8.222 -1.513 3.425 104.540 o
-5 8 2 127.469 151.034 16.528 2.843 o
-5 8 3 1612.670 1940.600 63.514 0.043 o
-5 8 4 12.342 8.952 2.034 61.202 o
-5 8 5 140.535 135.933 19.040 2.632 o
-5 8 6 0.063 -1.285 2.084 1177.540 o
-5 8 7 99.196 142.071 11.418 3.846 o
-5 8 8 26.228 27.689 5.595 21.912 o
-5 9 1 21.305 22.323 6.508 25.422 o
-5 9 2 126.055 163.794 17.584 2.712 o
-5 9 3 19.484 46.843 9.163 17.131 o
-5 9 4 50.990 14.047 3.939 15.653 o
-5 9 5 4.503 4.867 1.829 146.480 o
-5 9 6 117.669 130.367 10.105 3.578 o
-5 9 7 1.257 1.513 2.683 323.564 o
-5 9 8 23.570 30.401 5.966 22.245 o
-5 10 1 695.519 774.523 39.650 0.210 o
-5 10 2 3.555 1.627 2.341 204.605 o
-5 10 3 5.755 -1.570 2.769 152.608 o
-5 10 4 0.135 0.803 1.798 943.069 o
-5 10 5 17.372 3.301 1.642 54.732 o
-5 10 6 7.875 3.854 2.284 101.707 o
-5 10 7 15.578 16.642 4.225 38.609 o
-5 11 1 33.943 47.699 10.162 12.580 o
-5 11 2 72.637 39.193 9.220 8.193 o
-5 11 3 28.408 25.291 7.507 19.482 o
-5 11 4 24.337 31.451 3.602 23.665 o
-5 11 5 37.953 87.578 11.004 8.799 o
-5 11 6 9.510 3.197 2.169 91.144 o
-5 11 7 1.063 2.255 2.312 344.025 o
-5 12 1 28.721 27.375 8.135 18.299 o
-5 12 2 17.247 12.617 6.109 34.334 o
-5 12 3 59.635 43.246 9.705 9.232 o
-5 12 4 39.142 55.464 10.134 11.021 o
-5 12 5 8.152 10.762 5.224 57.540 o
-5 13 1 10.816 5.566 4.225 63.546 o
-5 13 2 72.903 90.518 14.273 5.474 o
-5 13 3 2.164 20.610 7.251 47.741 o
-5 13 4 29.309 26.005 7.736 18.733 o
-5 13 5 23.055 24.635 7.136 22.707 o
-5 14 1 20.330 11.390 6.423 30.877 o
-5 14 2 21.804 20.981 7.308 24.286 o
-5 14 3 79.032 108.844 15.700 4.641 o
-5 14 4 0.990 18.497 6.822 56.359 o
-5 14 5 0.738 -1.713 3.939 286.849 o
-5 15 1 0.540 -2.084 4.225 267.554 o
-5 15 2 16.728 26.918 8.992 22.767 o
-5 15 3 0.325 2.027 3.568 285.653 o
-5 15 4 0.044 1.941 3.425 329.839 o
-5 16 1 49.752 105.532 16.671 5.814 o
-5 16 2 22.581 72.363 14.130 10.185 o
-5 16 3 0.167 -2.141 4.853 224.659 o
-4 0 2 2524.350 2753.980 64.713 0.020 o
-4 0 4 22.710 6.023 2.655 38.696 o
-4 0 6 34.971 45.730 5.595 15.061 o
-4 0 8 83.811 58.375 7.251 6.797 o
-4 1 1 532.001 536.382 16.249 0.373 o
-4 1 2 171.114 141.214 14.216 2.353 o
-4 1 3 19.658 37.936 5.709 22.618 o
-4 1 4 141.785 70.151 3.995 3.962 o
-4 1 5 1176.470 1145.150 25.049 0.092 o
-4 1 6 5.623 7.715 2.369 104.273 o
-4 1 7 10.914 16.448 3.112 50.990 o
-4 1 8 72.827 84.416 6.105 6.786 o
-4 1 9 28.048 24.251 3.285 23.801 o
-4 2 1 1013.320 1039.800 35.882 0.115 o
-4 2 2 14.279 23.778 5.167 33.530 o
-4 2 3 1299.420 1409.950 32.156 0.071 o
-4 2 4 66.684 62.026 3.698 8.560 o
-4 2 5 0.468 1.669 1.001 754.341 o
-4 2 6 49.602 21.616 5.067 14.563 o
-4 2 7 71.853 80.384 10.933 6.339 o
-4 2 8 34.714 18.124 2.937 21.871 o
-4 2 9 3.114 4.386 2.048 182.009 o
-4 3 1 68.517 56.615 3.995 8.622 o
-4 3 2 910.644 906.546 25.919 0.144 o
-4 3 3 89.463 84.023 12.417 5.117 o
-4 3 4 203.603 195.855 8.499 1.814 o
-4 3 5 29.866 32.750 2.730 20.715 o
-4 3 6 24.835 40.105 4.429 20.448 o
-4 3 7 36.840 34.642 4.507 16.674 o
-4 3 8 4.241 0.209 1.894 220.973 o
-4 3 9 4.617 0.663 2.455 181.266 o
-4 4 1 2362.310 2600.870 40.475 0.023 o
-4 4 2 0.096 -0.945 1.157 3041.790 o
-4 4 3 308.972 280.867 7.880 0.986 o
-4 4 4 169.996 156.210 6.312 2.438 o
-4 4 5 50.274 18.733 2.371 15.610 o
-4 4 6 1.731 -0.111 1.364 535.196 o
-4 4 7 79.706 69.273 9.120 6.462 o
-4 4 8 16.126 18.986 3.791 37.007 o
-4 4 9 4.610 5.688 2.373 129.566 o
-4 5 1 426.455 356.247 21.466 0.583 o
-4 5 2 1196.850 1118.700 23.781 0.091 o
-4 5 3 857.813 862.518 15.539 0.162 o
-4 5 4 292.777 312.567 12.650 0.971 o
-4 5 5 77.714 100.710 5.452 5.992 o
-4 5 6 9.386 12.427 2.642 63.874 o
-4 5 7 179.669 133.049 18.840 2.158 o
-4 5 8 8.631 9.971 3.040 70.606 o
-4 5 9 8.397 15.529 4.653 52.987 o
-4 6 1 74.593 52.552 8.449 7.569 o
-4 6 2 473.737 329.681 9.547 0.553 o
-4 6 3 9.468 1.250 0.944 107.239 o
-4 6 4 162.240 166.564 7.890 2.451 o
-4 6 5 117.004 175.108 8.675 3.138 o
-4 6 6 29.919 30.433 4.168 20.482 o
-4 6 7 21.619 8.592 3.197 37.576 o
-4 6 8 60.940 39.279 6.737 10.154 o
-4 7 1 1202.940 1289.630 46.044 0.081 o
-4 7 2 1129.040 1346.550 24.304 0.087 o
-4 7 3 5.322 9.047 1.884 104.716 o
-4 7 4 285.293 298.709 21.680 0.965 o
-4 7 5 264.843 308.114 28.403 0.959 o
-4 7 6 3.685 5.395 2.855 138.990 o
-4 7 7 4.686 3.169 2.569 146.694 o
-4 7 8 0.302 -0.913 2.084 944.116 o
-4 8 1 86.238 116.722 13.473 4.491 o
-4 8 2 305.261 256.488 11.233 1.031 o
-4 8 3 546.474 651.787 16.142 0.322 o
-4 8 4 34.584 8.221 2.130 25.451 o
-4 8 5 351.505 329.823 25.748 0.726 o
-4 8 6 129.912 173.927 11.903 2.799 o
-4 8 7 22.861 55.321 7.450 16.138 o
-4 8 8 5.418 5.538 2.969 111.371 o
-4 9 1 1.850 43.903 8.392 28.326 o
-4 9 2 130.288 165.030 11.104 2.897 o
-4 9 3 31.157 87.477 5.371 11.423 o
-4 9 4 64.616 99.958 7.108 6.712 o
-4 9 5 27.167 14.008 2.710 28.727 o
-4 9 6 46.788 35.682 5.623 13.336 o
-4 9 7 26.304 65.597 8.193 13.439 o
-4 9 8 25.205 47.443 7.507 16.590 o
-4 10 1 739.281 924.786 40.906 0.175 o
-4 10 2 226.425 384.286 10.685 1.094 o
-4 10 3 165.399 143.714 7.081 2.586 o
-4 10 4 68.045 87.952 6.894 6.920 o
-4 10 5 16.409 29.166 3.840 30.597 o
-4 10 6 33.482 32.256 5.367 17.821 o
-4 10 7 10.835 8.906 3.711 60.210 o
-4 10 8 8.329 6.537 3.825 75.554 o
-4 11 1 101.118 155.516 16.842 3.283 o
-4 11 2 565.992 649.291 36.652 0.293 o
-4 11 3 55.311 56.439 4.393 10.238 o
-4 11 4 76.485 76.942 5.669 6.833 o
-4 11 5 134.814 180.945 18.811 2.412 o
-4 11 6 0.070 5.509 2.883 249.787 o
-4 11 7 25.964 36.538 6.394 19.209 o
-4 11 8 6.623 3.739 2.855 109.315 o
-4 12 1 134.145 46.929 9.420 4.357 o
-4 12 2 1.986 8.878 5.224 93.285 o
-4 12 3 0.965 3.026 3.083 255.103 o
-4 12 4 10.316 2.711 1.511 90.386 o
-4 12 5 12.491 16.305 4.282 44.062 o
-4 12 6 2.073 8.906 3.283 128.297 o
-4 12 7 8.927 1.599 2.455 100.822 o
-4 13 1 68.084 57.462 11.161 7.363 o
-4 13 2 47.781 78.157 12.531 7.851 o
-4 13 3 43.988 89.604 13.530 7.419 o
-4 13 4 101.452 133.878 15.814 3.591 o
-4 13 5 3.451 1.513 3.483 167.845 o
-4 13 7 2.071 -0.799 2.598 326.337 o
-4 14 1 13.747 23.179 7.051 30.144 o
-4 14 2 0.005 -1.770 4.796 237.623 o
-4 14 3 144.037 177.867 19.183 2.301 o
-4 14 4 3.383 1.713 3.511 166.040 o
-4 14 5 20.721 14.958 5.880 29.924 o
-4 15 1 8.299 20.524 7.622 35.877 o
-4 15 2 12.444 34.083 9.077 23.024 o
-4 15 3 0.022 1.884 4.739 202.143 o
-4 15 4 1.103 20.496 7.622 47.859 o
-4 15 5 0.084 -1.684 4.225 299.732 o
-4 16 1 16.097 34.511 9.506 20.402 o
-4 16 2 13.096 30.686 8.878 23.986 o
-4 16 3 2.831 -2.055 5.538 123.230 o
-4 16 4 1.562 -1.913 3.397 286.719 o
-4 17 1 30.553 63.257 13.216 10.213 o
-4 17 2 1.005 -2.169 4.425 224.015 o
-3 0 2 1037.130 922.103 27.689 0.122 o
-3 0 4 1795.490 1987.030 31.459 0.038 o
-3 0 6 0.333 3.996 2.027 357.273 o
-3 0 8 46.455 46.557 5.328 12.363 o
-3 1 1 597.882 624.831 22.779 0.295 o
-3 1 2 1109.920 1240.330 23.862 0.094 o
-3 1 3 628.106 581.665 11.118 0.296 o
-3 1 4 112.690 126.109 4.872 3.980 o
-3 1 5 330.501 300.630 7.215 0.887 o
-3 1 6 221.057 206.171 8.455 1.629 o
-3 1 7 175.901 189.269 7.691 2.136 o
-3 1 8 96.207 79.598 4.880 5.579 o
-3 1 9 31.371 29.733 3.208 20.489 o
-3 2 1 484.387 433.405 19.325 0.462 o
-3 2 2 1536.570 1866.570 32.085 0.048 o
-3 2 3 40.458 36.706 2.961 15.743 o
-3 2 4 546.454 435.300 9.864 0.408 o
-3 2 5 34.027 32.441 2.319 19.018 o
-3 2 6 163.820 162.122 8.173 2.455 o
-3 2 7 623.046 704.872 24.520 0.261 o
-3 2 8 35.974 47.829 4.210 15.052 o
-3 2 9 4.377 3.920 1.553 163.663 o
-3 3 1 961.088 936.404 22.351 0.133 o
-3 3 2 901.579 884.845 13.937 0.150 o
-3 3 3 291.862 450.329 11.035 0.782 o
-3 3 4 743.052 688.980 15.520 0.219 o
-3 3 5 102.497 152.192 6.157 3.858 o
-3 3 6 1063.680 1012.390 18.367 0.113 o
-3 3 7 0.014 -0.599 1.484 2408.700 o
-3 3 8 52.724 40.106 5.823 11.639 o
-3 3 9 3.930 9.038 2.002 120.041 o
-3 4 1 1365.090 1355.050 23.849 0.069 o
-3 4 2 0.084 0.624 0.495 2560.800 o
-3 4 3 189.592 174.487 5.939 2.083 o
-3 4 4 59.724 35.817 6.205 10.724 o
-3 4 5 577.334 655.704 14.012 0.303 o
-3 4 6 975.451 854.986 26.290 0.137 o
-3 4 7 178.500 126.385 8.326 2.496 o
-3 4 8 25.667 22.319 3.381 26.026 o
-3 4 9 9.748 8.200 6.080 51.384 o
-3 5 1 378.951 452.290 10.000 0.606 o
-3 5 2 27.721 14.689 11.047 17.622 o
-3 5 3 629.777 669.068 12.907 0.272 o
-3 5 4 5.652 12.144 1.814 88.795 o
-3 5 5 8.721 2.273 1.221 108.578 o
-3 5 6 63.738 23.374 3.558 11.678 o
-3 5 7 31.087 47.120 5.226 16.186 o
-3 5 8 93.274 64.827 8.364 5.863 o
-3 5 9 17.486 25.919 5.766 28.170 o
-3 6 1 1587.650 1719.770 73.062 0.047 o
-3 6 2 925.321 1006.860 19.372 0.134 o
-3 6 3 10.427 32.162 3.092 37.024 o
-3 6 4 377.980 309.817 20.082 0.716 o
-3 6 5 163.727 191.110 8.688 2.256 o
-3 6 6 1.536 2.769 1.998 302.251 o
-3 6 7 16.054 34.911 5.995 25.490 o
-3 6 8 31.457 52.552 7.679 14.026 o
-3 6 9 3.742 -0.999 2.541 221.930 o
-3 7 1 207.887 246.168 6.902 1.591 o
-3 7 2 14.500 32.192 2.767 32.306 o
-3 7 3 779.185 815.125 18.192 0.187 o
-3 7 4 292.687 349.136 11.736 0.916 o
-3 7 5 334.859 373.922 28.017 0.704 o
-3 7 6 2.713 0.714 1.770 303.685 o
-3 7 7 43.201 107.816 10.333 7.535 o
-3 7 8 52.644 38.051 6.765 11.542 o
-3 7 9 16.224 12.531 4.539 40.022 o
-3 8 1 24.828 26.207 2.082 26.090 o
-3 8 2 159.051 138.173 6.010 2.752 o
-3 8 3 66.221 58.972 4.382 8.701 o
-3 8 4 312.718 265.636 17.698 0.956 o
-3 8 5 48.100 46.944 4.553 12.212 o
-3 8 6 42.737 35.111 5.709 14.343 o
-3 8 7 87.262 128.826 11.390 4.432 o
-3 8 8 13.655 39.849 7.251 23.625 o
-3 9 1 119.188 193.096 6.182 2.978 o
-3 9 2 293.120 353.090 13.131 0.903 o
-3 9 3 4.647 3.406 1.435 165.049 o
-3 9 4 409.398 393.543 18.069 0.589 o
-3 9 5 35.222 127.801 7.640 7.893 o
-3 9 6 34.466 11.932 3.654 23.350 o
-3 9 7 0.027 3.454 3.054 308.424 o
-3 9 8 3.927 15.843 4.967 65.469 o
-3 10 1 437.155 495.699 17.027 0.484 o
-3 10 2 14.517 -0.759 0.783 74.122 o
-3 10 3 211.931 223.918 15.886 1.548 o
-3 10 4 62.191 96.035 6.394 7.121 o
-3 10 5 15.651 71.248 15.243 10.514 o
-3 10 6 90.113 164.022 12.075 3.755 o
-3 10 7 0.385 2.655 3.597 258.582 o
-3 10 8 0.858 -0.999 3.511 332.356 o
-3 11 1 7.415 6.023 1.138 103.153 o
-3 11 2 70.461 104.491 5.328 6.335 o
-3 11 3 130.502 184.431 8.274 2.803 o
-3 11 4 17.969 38.041 5.652 23.649 o
-3 11 5 116.642 149.969 22.465 2.699 o
-3 11 6 8.727 3.054 2.455 96.079 o
-3 11 7 56.228 51.610 7.764 9.696 o
-3 11 8 13.429 2.969 3.368 63.191 o
-3 12 1 34.806 83.495 12.160 8.965 o
-3 12 2 3.869 1.238 1.970 212.574 o
-3 12 3 6.839 66.000 8.507 18.971 o
-3 12 4 0.654 15.318 2.997 109.996 o
-3 12 5 72.000 71.248 6.166 7.348 o
-3 12 6 8.731 14.558 3.996 56.526 o
-3 12 7 0.117 0.885 2.740 537.078 o
-3 12 8 0.252 -1.998 2.883 574.363 o
-3 13 1 608.493 605.163 32.998 0.286 o
-3 13 2 116.795 94.171 13.045 3.911 o
-3 13 3 105.056 161.225 17.156 3.125 o
-3 13 4 0.328 17.316 3.497 97.067 o
-3 13 5 1.244 3.734 1.941 291.162 o
-3 13 6 0.112 2.284 2.198 504.893 o
-3 13 7 1.908 2.683 3.026 219.856 o
-3 14 1 15.575 77.529 12.760 11.623 o
-3 14 2 9.129 -1.656 5.110 76.706 o
-3 14 3 52.791 70.964 12.246 7.806 o
-3 14 4 4.092 -1.599 4.310 142.080 o
-3 14 5 3.936 4.367 3.340 133.202 o
-3 14 7 13.334 34.140 6.280 27.359 o
-3 15 1 48.456 92.316 14.159 6.836 o
-3 15 2 9.318 48.813 10.619 18.709 o
-3 15 3 16.571 20.838 7.308 28.113 o
-3 15 4 3.341 -1.656 4.796 139.470 o
-3 15 5 6.383 11.960 5.053 62.757 o
-3 16 1 25.870 40.820 10.048 15.296 o
-3 16 2 2.707 3.711 3.283 166.016 o
-3 16 3 83.402 83.838 13.873 5.202 o
-3 16 4 0.299 3.425 3.882 221.189 o
-3 16 5 20.500 42.476 9.363 17.317 o
-3 17 1 2.268 5.823 4.853 112.218 o
-3 17 2 5.367 9.677 5.595 66.853 o
-3 17 3 10.096 57.804 11.618 15.809 o
-3 17 4 14.131 11.247 5.738 40.828 o
-2 0 2 5.707 0.714 0.742 180.783 o
-2 0 4 18.607 23.856 2.319 32.780 o
-2 0 6 285.732 207.873 9.368 1.226 o
-2 0 8 128.850 127.593 12.874 3.217 o
-2 1 1 0.187 0.428 0.599 2402.430 o
-2 1 2 4062.430 4208.940 79.385 0.008 o
-2 1 3 740.344 703.474 15.468 0.218 o
-2 1 4 1.772 11.867 1.184 139.759 o
-2 1 5 47.661 91.312 3.031 9.136 o
-2 1 6 122.083 77.800 4.494 4.485 o
-2 1 7 1.247 5.191 1.399 266.203 o
-2 1 8 67.882 45.612 3.734 9.362 o
-2 1 9 5.349 8.226 1.971 108.044 o
-2 1 10 0.265 -0.283 2.295 836.420 o
-2 2 1 5602.740 5793.630 68.458 0.004 o
-2 2 2 2291.270 2420.280 35.325 0.025 o
-2 2 3 176.657 189.337 4.595 2.159 o
-2 2 4 101.009 113.731 5.045 4.588 o
-2 2 5 8.524 24.290 2.275 49.301 o
-2 2 6 309.843 265.876 8.461 1.008 o
-2 2 7 97.422 86.429 5.114 5.331 o
-2 2 8 0.202 5.048 2.031 317.290 o
-2 2 9 68.108 62.787 4.551 8.281 o
-2 2 10 20.585 10.704 3.882 36.346 o
-2 3 1 478.598 430.712 9.249 0.482 o
-2 3 2 131.224 248.356 8.293 2.314 o
-2 3 3 418.144 587.952 11.089 0.460 o
-2 3 4 2691.890 2476.160 26.314 0.020 o
-2 3 5 85.684 164.875 6.437 4.174 o
-2 3 6 341.620 318.053 14.273 0.812 o
-2 3 7 12.223 19.284 3.190 44.599 o
-2 3 8 6.390 18.611 2.566 63.887 o
-2 3 9 0.046 1.416 1.413 976.670 o
-2 3 10 0.001 -0.856 2.112 1224.930 o
-2 4 1 375.274 333.753 7.799 0.729 o
-2 4 2 124.511 129.370 5.191 3.591 o
-2 4 3 1474.320 1641.650 22.420 0.056 o
-2 4 4 374.147 366.123 9.104 0.695 o
-2 4 5 506.888 551.768 20.568 0.383 o
-2 4 6 54.152 71.471 4.908 9.312 o
-2 4 7 33.610 21.124 3.968 21.069 o
-2 4 8 182.468 207.883 16.485 1.826 o
-2 4 9 8.946 5.732 1.845 87.798 o
-2 4 10 12.531 9.563 3.540 54.479 o
-2 5 1 2826.520 3180.070 75.974 0.016 o
-2 5 2 4107.550 4367.650 58.013 0.008 o
-2 5 3 1615.010 2136.910 58.761 0.041 o
-2 5 4 572.364 642.025 28.660 0.300 o
-2 5 5 97.339 57.774 4.359 6.166 o
-2 5 6 83.784 54.953 4.314 7.234 o
-2 5 7 3.605 11.035 2.254 109.331 o
-2 5 8 7.812 2.616 1.683 114.102 o
-2 5 9 211.600 215.334 11.416 1.638 o
-2 5 10 0.099 5.424 2.855 252.443 o
-2 6 1 34.646 49.230 2.869 15.645 o
-2 6 2 1092.210 1155.340 20.915 0.101 o
-2 6 3 0.097 4.025 1.180 474.971 o
-2 6 4 227.448 448.721 19.011 0.930 o
-2 6 5 141.722 101.528 12.931 3.215 o
-2 6 6 206.666 231.760 14.159 1.581 o
-2 6 7 100.920 130.253 11.447 3.964 o
-2 6 8 47.108 40.135 6.937 12.311 o
-2 6 9 0.036 -1.056 3.254 508.230 o
-2 7 1 119.301 272.112 8.735 2.309 o
-2 7 2 969.154 981.808 23.165 0.128 o
-2 7 3 73.300 77.252 4.872 7.139 o
-2 7 4 244.198 236.866 24.149 1.219 o
-2 7 5 2.296 1.614 1.412 321.368 o
-2 7 6 3.577 3.739 2.426 168.560 o
-2 7 7 35.403 55.606 7.736 12.780 o
-2 7 8 27.882 25.577 5.681 21.509 o
-2 7 9 1.085 3.283 3.340 225.111 o
-2 8 1 834.702 1099.280 49.997 0.134 o
-2 8 2 43.011 79.507 4.608 10.325 o
-2 8 3 42.057 82.717 8.507 9.339 o
-2 8 4 136.934 165.509 8.053 2.861 o
-2 8 5 24.280 23.660 3.739 26.249 o
-2 8 6 14.046 29.402 5.309 30.520 o
-2 8 7 305.924 303.780 18.069 0.915 o
-2 8 8 8.269 9.049 3.711 70.386 o
-2 8 9 4.544 1.113 2.769 167.984 o
-2 9 1 4.947 2.115 2.412 155.409 o
-2 9 2 52.784 89.605 14.572 6.544 o
-2 9 3 115.809 61.789 4.678 5.062 o
-2 9 4 372.370 438.906 14.033 0.621 o
-2 9 5 0.310 0.825 1.267 1079.690 o
-2 9 6 462.157 559.376 23.921 0.415 o
-2 9 7 2.138 1.827 2.483 261.260 o
-2 9 8 3.026 12.274 4.567 82.891 o
-2 10 1 6.046 6.689 1.288 113.798 o
-2 10 2 20.436 28.001 2.965 28.326 o
-2 10 3 568.341 549.769 15.377 0.342 o
-2 10 4 7.349 -0.864 1.219 145.243 o
-2 10 5 540.173 606.632 32.470 0.325 o
-2 10 6 2.483 0.799 1.855 314.281 o
-2 10 7 14.143 21.409 5.309 34.790 o
-2 10 8 0.015 1.028 2.369 672.082 o
-2 11 1 15.539 0.798 1.399 66.174 o
-2 11 2 763.187 915.305 39.107 0.171 o
-2 11 3 110.858 210.103 9.255 2.901 o
-2 11 4 611.446 770.162 41.576 0.239 o
-2 11 5 62.388 73.013 9.777 7.491 o
-2 11 6 15.831 5.795 2.940 52.474 o
-2 11 7 23.145 32.056 6.251 21.723 o
-2 11 8 7.163 13.559 4.767 59.074 o
-2 12 1 678.807 650.738 14.798 0.252 o
-2 12 2 171.133 320.539 13.902 1.526 o
-2 12 3 72.023 50.227 6.808 8.194 o
-2 12 4 19.848 42.957 4.739 22.047 o
-2 12 5 63.562 78.245 12.374 6.684 o
-2 12 6 150.028 129.739 11.589 2.841 o
-2 12 7 6.445 -0.942 1.941 154.541 o
-2 12 8 20.666 24.235 5.995 25.977 o
-2 13 2 226.057 302.664 10.608 1.282 o
-2 13 3 104.869 154.475 8.183 3.685 o
-2 13 4 30.410 11.332 2.717 27.096 o
-2 13 5 4.338 8.199 2.440 115.218 o
-2 13 6 16.919 16.842 4.653 35.620 o
-2 13 7 2.225 12.389 4.339 90.907 o
-2 14 1 75.505 118.349 14.644 4.726 o
-2 14 2 24.183 41.048 8.678 16.985 o
-2 14 3 2.500 -1.484 3.711 211.396 o
-2 14 4 21.893 26.174 3.914 26.956 o
-2 14 5 0.260 9.457 3.668 145.371 o
-2 14 6 17.020 21.837 5.167 31.570 o
-2 14 7 21.377 28.460 5.995 24.075 o
-2 15 1 16.209 25.662 7.336 26.474 o
-2 15 2 11.196 14.330 5.623 43.744 o
-2 15 3 12.857 14.130 5.795 40.372 o
-2 15 4 49.082 64.541 11.218 8.763 o
-2 15 5 0.687 7.764 5.024 115.474 o
-2 15 7 6.275 12.217 4.310 68.106 o
-2 16 1 10.490 37.880 8.592 23.928 o
-2 16 2 4.024 29.173 8.221 33.757 o
-2 16 3 30.288 28.260 7.879 17.800 o
-2 16 4 12.334 13.930 6.166 40.063 o
-2 16 5 95.112 99.652 14.358 4.388 o
-2 17 1 3.950 -1.884 3.825 161.598 o
-2 17 2 2.991 11.361 6.109 68.408 o
-2 17 3 16.502 55.121 11.675 14.446 o
-2 17 4 2.928 7.422 5.367 89.301 o
-2 18 1 3.268 18.183 7.450 46.753 o
-2 18 2 7.759 24.378 8.307 32.020 o
-2 18 3 13.638 36.395 9.477 21.152 o
-1 0 2 1990.060 2193.840 52.395 0.031 o
-1 0 4 3.286 0.297 0.403 324.861 o
-1 0 6 2043.110 1804.730 33.476 0.035 o
-1 0 8 393.215 339.416 14.058 0.673 o
-1 0 10 3.192 4.201 2.325 175.338 o
-1 1 1 1392.410 1417.360 13.554 0.066 o
-1 1 2 6467.860 6308.950 60.987 0.003 o
-1 1 3 41.312 21.648 1.124 18.476 o
-1 1 4 866.608 919.252 8.753 0.154 o
-1 1 5 15.064 3.595 1.056 63.092 o
-1 1 6 399.121 358.222 8.840 0.654 o
-1 1 7 25.338 33.926 3.791 22.211 o
-1 1 8 1.895 1.342 1.214 394.247 o
-1 1 9 47.803 53.030 4.884 11.621 o
-1 1 10 5.645 6.836 2.080 111.502 o
-1 2 1 3226.980 3090.540 22.290 0.014 o
-1 2 2 2680.940 2587.240 27.412 0.020 o
-1 2 3 410.383 429.681 6.365 0.577 o
-1 2 4 5208.480 5186.290 37.400 0.005 o
-1 2 5 204.564 192.927 3.887 1.853 o
-1 2 6 110.170 79.000 4.503 4.940 o
-1 2 7 19.042 27.018 2.616 30.382 o
-1 2 8 2.269 3.606 1.363 253.144 o
-1 2 9 2.955 8.496 2.003 139.243 o
-1 2 10 38.742 38.041 4.342 15.608 o
-1 3 1 7.569 6.848 0.929 98.563 o
-1 3 2 0.601 5.179 1.784 294.587 o
-1 3 3 25.344 19.607 1.518 28.631 o
-1 3 4 1221.530 1049.270 15.539 0.093 o
-1 3 5 1.321 0.741 0.449 654.780 o
-1 3 6 233.936 287.941 11.358 1.275 o
-1 3 7 9.804 3.046 1.243 94.335 o
-1 3 8 767.295 763.120 15.576 0.199 o
-1 3 9 4.745 7.207 2.127 119.923 o
-1 3 10 94.868 80.012 9.406 5.287 o
-1 4 1 64.418 93.440 3.174 7.339 o
-1 4 2 501.974 580.295 12.070 0.383 o
-1 4 3 893.291 815.971 12.211 0.159 o
-1 4 4 1043.080 885.576 13.784 0.125 o
-1 4 5 657.001 728.671 16.617 0.245 o
-1 4 6 0.508 6.765 2.198 231.537 o
-1 4 7 0.380 0.571 1.427 1046.760 o
-1 4 8 33.939 29.305 3.399 19.313 o
-1 4 9 11.524 4.300 1.834 75.954 o
-1 4 10 1.609 0.281 2.180 414.451 o
-1 5 1 244.629 226.426 8.179 1.405 o
-1 5 2 976.846 1018.730 55.207 0.117 o
-1 5 3 2768.490 3126.740 44.312 0.016 o
-1 5 4 424.454 518.747 9.993 0.494 o
-1 5 5 18.682 22.986 2.062 33.420 o
-1 5 6 37.212 43.812 3.840 15.394 o
-1 5 7 103.497 86.550 7.507 4.906 o
-1 5 8 13.793 17.613 3.797 41.762 o
-1 5 9 18.223 20.649 3.104 34.248 o
-1 5 10 24.227 22.225 4.192 26.374 o
-1 6 1 550.609 502.398 18.954 0.369 o
-1 6 2 74.455 46.185 13.259 6.834 o
-1 6 3 1215.990 1240.690 19.055 0.084 o
-1 6 4 532.778 677.550 16.341 0.323 o
-1 6 5 71.741 56.753 4.450 8.228 o
-1 6 6 336.123 213.097 8.366 1.008 o
-1 6 7 1.180 8.329 2.067 180.892 o
-1 6 8 109.556 122.779 7.341 4.040 o
-1 6 9 20.925 22.446 3.831 29.468 o
-1 6 10 1.563 4.025 4.111 159.974 o
-1 7 1 31.894 30.438 7.350 17.297 o
-1 7 2 2847.470 3174.430 49.308 0.016 o
-1 7 3 21.507 51.925 4.606 19.183 o
-1 7 4 1.998 0.883 0.878 435.449 o
-1 7 5 329.492 314.833 11.318 0.859 o
-1 7 6 0.617 1.570 2.112 488.538 o
-1 7 7 6.389 6.366 3.483 91.982 o
-1 7 8 1.150 9.854 2.370 155.372 o
-1 7 9 2.537 6.025 2.078 174.478 o
-1 8 1 2318.420 2599.640 64.127 0.023 o
-1 8 2 883.336 713.472 43.989 0.164 o
-1 8 3 391.859 432.755 14.689 0.593 o
-1 8 4 365.394 317.590 13.233 0.758 o
-1 8 5 167.900 285.060 21.652 1.545 o
-1 8 6 76.935 87.948 9.163 6.053 o
-1 8 7 0.136 1.884 2.712 437.242 o
-1 8 8 0.008 2.055 2.569 473.666 o
-1 8 9 12.809 1.113 2.797 73.007 o
-1 9 1 4.481 5.799 2.002 135.977 o
-1 9 2 152.590 187.728 10.043 2.397 o
-1 9 3 3.012 3.264 3.525 156.223 o
-1 9 4 388.592 448.671 15.406 0.584 o
-1 9 5 151.778 129.101 11.818 2.808 o
-1 9 6 29.282 64.456 8.078 12.976 o
-1 9 7 12.271 32.456 6.337 28.836 o
-1 9 8 20.834 15.671 4.767 31.505 o
-1 10 1 64.503 66.482 6.183 8.241 o
-1 10 2 171.034 194.437 10.643 2.117 o
-1 10 3 273.750 169.175 13.388 1.361 o
-1 10 4 353.574 329.566 10.438 0.779 o
-1 10 5 120.695 124.753 7.864 3.668 o
-1 10 6 61.599 147.009 12.246 4.992 o
-1 10 7 0.211 4.824 3.283 233.851 o
-1 10 8 0.205 5.309 3.254 224.631 o
-1 11 1 364.306 283.588 17.370 0.787 o
-1 11 2 280.809 311.057 14.230 1.007 o
-1 11 3 95.666 219.256 52.024 1.249 o
-1 11 4 24.532 58.738 4.587 16.756 o
-1 11 5 39.688 32.521 6.751 14.978 o
-1 11 6 81.514 85.065 9.534 5.828 o
-1 11 7 41.858 84.209 10.134 8.821 o
-1 11 8 0.032 1.085 3.111 440.278 o
-1 12 1 164.197 56.904 6.407 3.465 o
-1 12 2 1.195 8.775 2.938 152.928 o
-1 12 3 35.815 15.078 3.618 21.706 o
-1 12 4 155.076 306.186 16.200 1.658 o
-1 12 5 10.986 -0.005 1.470 96.136 o
-1 12 6 64.596 101.964 10.390 6.210 o
-1 12 7 11.117 23.721 5.538 36.661 o
-1 12 8 51.462 62.543 9.334 9.179 o
-1 13 1 284.886 363.287 16.662 0.897 o
-1 13 2 274.459 405.489 17.803 0.861 o
-1 13 3 129.291 91.589 8.508 3.859 o
-1 13 4 16.852 24.248 3.216 33.596 o
-1 13 5 8.829 -0.008 1.520 118.949 o
-1 13 6 8.154 4.396 2.997 90.616 o
-1 13 7 3.752 4.967 3.368 130.789 o
-1 14 1 48.839 136.387 19.325 4.725 o
-1 14 2 325.483 182.524 12.561 1.089 o
-1 14 3 7.291 1.028 3.162 112.898 o
-1 14 4 53.789 55.861 4.894 10.412 o
-1 14 5 10.546 37.768 7.907 25.173 o
-1 14 6 41.432 45.216 7.108 12.879 o
-1 14 7 0.048 3.996 3.397 256.141 o
-1 15 1 99.248 123.274 12.274 4.060 o
-1 15 2 42.911 101.290 9.677 7.988 o
-1 15 3 11.117 4.177 3.283 71.060 o
-1 15 4 30.009 84.269 6.112 11.698 o
-1 15 5 1.503 2.176 1.814 346.193 o
-1 15 6 40.491 86.321 9.848 8.938 o
-1 15 7 0.611 -0.999 2.512 591.258 o
-1 16 1 1.916 1.673 2.413 285.950 o
-1 16 2 39.149 53.596 10.933 10.794 o
-1 16 3 3.453 0.968 2.864 200.055 o
-1 16 4 120.657 169.132 18.783 2.696 o
-1 16 5 1.391 -1.570 3.597 278.444 o
-1 17 1 44.952 44.109 6.994 12.325 o
-1 17 2 13.562 19.553 6.037 34.822 o
-1 17 3 67.286 107.742 10.933 5.814 o
-1 17 4 3.995 -1.770 4.053 152.477 o
-1 18 1 0.415 5.754 3.521 193.502 o
-1 18 2 17.865 38.531 6.815 22.179 o
-1 18 3 1.845 -1.941 3.454 262.426 o
-1 18 4 1.050 31.714 9.135 32.431 o
0 0 2 3629.090 3810.130 47.272 0.010 o
0 0 4 781.165 765.924 16.277 0.194 o
0 0 6 234.754 170.238 8.348 1.662 o
0 0 8 291.369 227.205 12.531 1.139 o
0 0 10 4.964 2.418 2.011 159.656 o
0 1 1 724.645 680.681 9.531 0.229 o
0 1 2 6.196 3.065 0.691 142.053 o
0 1 3 452.511 417.878 7.954 0.523 o
0 1 4 447.603 394.357 8.661 0.546 o
0 1 5 14.682 10.321 1.369 52.884 o
0 1 6 202.579 147.596 5.491 2.091 o
0 1 7 95.967 56.525 3.735 6.329 o
0 1 8 71.241 47.198 3.720 8.868 o
0 1 9 15.127 19.058 2.692 40.439 o
0 1 10 0.175 0.285 1.526 1421.390 o
0 2 0 2393.590 2428.870 64.584 0.023 o
0 2 1 2088.930 2089.400 15.192 0.031 o
0 2 2 10705.700 10225.400 74.207 0.001 o
0 2 3 19.366 16.603 0.810 37.519 o
0 2 4 537.300 503.219 7.702 0.388 o
0 2 5 115.098 106.508 4.718 4.220 o
0 2 6 90.945 75.791 3.895 6.036 o
0 2 7 67.817 67.942 4.064 8.106 o
0 2 8 37.003 25.871 2.858 18.954 o
0 2 9 4.682 7.062 2.278 119.977 o
0 2 10 11.929 15.293 2.963 50.287 o
0 3 1 818.958 873.133 8.794 0.170 o
0 3 2 9553.850 9485.240 85.599 0.002 o
0 3 3 41.915 35.679 1.484 15.750 o
0 3 4 79.852 114.352 2.693 5.626 o
0 3 5 124.319 165.511 6.929 3.134 o
0 3 6 0.547 1.213 1.128 803.457 o
0 3 7 2.051 9.253 1.907 150.912 o
0 3 8 309.322 264.606 9.711 1.008 o
0 3 9 6.100 3.822 1.609 130.133 o
0 3 10 155.000 110.159 7.684 3.049 o
0 4 0 1336.860 1218.030 29.487 0.075 o
0 4 1 235.079 286.450 8.265 1.291 o
0 4 2 2721.980 2521.200 68.238 0.019 o
0 4 3 32.457 70.152 3.811 13.264 o
0 4 4 398.375 412.379 7.917 0.609 o
0 4 5 81.894 58.033 5.081 7.195 o
0 4 6 121.987 159.216 10.119 3.149 o
0 4 7 0.411 0.452 1.090 1288.030 o
0 4 8 10.696 11.513 2.338 61.676 o
0 4 9 19.461 11.848 2.436 39.577 o
0 4 10 91.806 95.488 12.945 4.728 o
0 5 1 567.622 552.331 13.401 0.343 o
0 5 2 622.399 747.736 18.126 0.255 o
0 5 3 38.349 32.312 1.990 17.419 o
0 5 4 1309.380 1173.310 16.670 0.080 o
0 5 5 30.039 14.535 1.587 26.769 o
0 5 6 505.690 568.111 19.040 0.379 o
0 5 7 30.881 59.433 4.867 14.630 o
0 5 8 53.155 45.706 4.164 11.475 o
0 5 9 30.713 23.419 3.758 22.142 o
0 5 10 4.086 5.116 2.529 140.556 o
0 6 0 9512.950 10175.200 176.953 0.002 o
0 6 1 636.547 741.675 17.197 0.250 o
0 6 2 649.769 658.907 21.580 0.261 o
0 6 3 219.835 214.131 8.619 1.608 o
0 6 4 481.140 636.343 11.365 0.378 o
0 6 5 181.950 147.255 5.112 2.349 o
0 6 6 2.506 7.562 1.864 160.146 o
0 6 7 3.302 6.080 2.255 151.620 o
0 6 8 18.207 10.019 2.883 42.575 o
0 6 9 17.462 18.185 2.918 37.142 o
0 6 10 35.394 39.764 9.962 13.206 o
0 7 1 353.766 364.802 14.258 0.728 o
0 7 2 342.465 468.730 14.209 0.648 o
0 7 3 400.773 619.297 18.583 0.454 o
0 7 4 134.570 102.285 12.503 3.386 o
0 7 5 127.025 192.195 6.052 2.843 o
0 7 6 463.807 501.893 13.205 0.455 o
0 7 7 95.243 62.678 4.834 6.115 o
0 7 8 3.609 7.788 2.302 129.954 o
0 7 9 10.611 20.467 6.965 35.214 o
0 8 0 334.045 196.193 13.017 1.027 o
0 8 1 395.160 444.132 23.807 0.558 o
0 8 2 85.968 51.411 15.372 5.596 o
0 8 3 295.189 310.663 12.197 0.968 o
0 8 4 158.021 202.784 9.686 2.238 o
0 8 5 29.438 37.864 4.090 19.075 o
0 8 6 35.117 35.682 6.023 16.276 o
0 8 7 205.476 227.793 15.729 1.582 o
0 8 8 8.213 3.026 2.912 96.516 o
0 8 9 10.310 6.845 2.941 70.527 o
0 9 1 18.120 13.286 2.703 40.206 o
0 9 2 419.274 461.247 20.767 0.521 o
0 9 3 197.171 265.483 11.881 1.557 o
0 9 4 8.492 25.807 3.731 44.235 o
0 9 5 10.521 23.984 3.683 42.234 o
0 9 6 50.841 71.013 5.948 9.573 o
0 9 7 42.786 67.738 8.849 10.097 o
0 9 8 210.905 212.806 16.128 1.590 o
0 10 0 460.799 686.832 29.316 0.356 o
0 10 1 15.144 2.945 1.524 63.158 o
0 10 2 132.640 122.980 8.467 3.370 o
0 10 3 141.009 156.178 9.560 2.832 o
0 10 4 250.920 335.988 21.866 1.018 o
0 10 5 42.409 40.755 4.849 14.055 o
0 10 6 24.319 32.456 6.109 21.166 o
0 10 7 69.850 64.827 8.592 7.431 o
0 10 8 77.897 75.360 9.791 6.290 o
0 11 1 35.699 74.811 11.689 9.529 o
0 11 2 25.473 0.076 1.499 40.368 o
0 11 3 253.641 249.411 12.786 1.261 o
0 11 4 206.977 195.477 11.263 1.754 o
0 11 5 14.745 24.350 4.077 34.771 o
0 11 6 235.452 261.733 18.469 1.270 o
0 11 7 63.733 99.167 10.676 6.305 o
0 11 8 0.996 1.028 2.112 466.431 o
0 12 0 224.075 355.762 22.665 1.073 o
0 12 1 13.871 13.328 3.797 45.699 o
0 12 2 60.328 48.801 6.133 9.734 o
0 12 3 278.810 220.630 12.588 1.210 o
0 12 4 78.020 99.163 10.248 5.559 o
0 12 5 20.059 4.583 2.280 45.329 o
0 12 6 5.427 9.534 4.567 76.689 o
0 12 7 27.895 47.129 7.507 15.805 o
0 12 8 1.466 13.588 4.539 89.512 o
0 13 1 130.203 162.816 14.886 2.773 o
0 13 2 498.035 643.971 23.065 0.352 o
0 13 3 23.609 0.071 2.271 42.757 o
0 13 4 76.988 69.826 10.119 6.474 o
0 13 5 15.160 4.218 2.599 57.880 o
0 13 6 114.258 134.708 15.928 3.282 o
0 13 7 2.408 -0.971 2.426 311.804 o
0 14 0 1.621 2.912 3.340 210.195 o
0 14 1 105.793 167.366 23.907 2.644 o
0 14 2 6.786 16.971 5.581 50.665 o
0 14 3 12.091 39.552 6.094 26.548 o
0 14 4 199.827 211.182 13.223 1.723 o
0 14 5 31.844 78.962 8.411 11.045 o
0 14 6 1.694 10.236 3.078 127.992 o
0 14 7 12.417 20.524 5.281 37.767 o
0 15 1 211.525 176.069 12.731 1.777 o
0 15 2 112.925 172.151 12.511 3.107 o
0 15 3 28.248 9.383 3.968 28.543 o
0 15 4 3.365 1.499 2.526 207.345 o
0 15 5 5.773 3.002 2.686 127.358 o
0 15 6 24.604 48.270 7.165 16.910 o
0 15 7 1.872 1.970 2.826 250.936 o
0 16 0 20.883 65.026 11.589 12.539 o
0 16 1 3.462 3.137 4.953 111.556 o
0 16 2 54.093 66.044 8.182 8.982 o
0 16 3 0.583 5.804 3.169 203.688 o
0 16 4 115.046 158.580 12.572 3.198 o
0 16 5 7.226 12.028 4.036 66.303 o
0 16 6 0.325 0.913 2.055 686.178 o
0 17 1 13.663 0.237 2.866 70.564 o
0 17 2 14.245 10.183 6.309 39.467 o
0 17 3 64.262 121.741 11.435 5.543 o
0 17 4 2.082 -0.219 2.434 342.068 o
0 17 5 15.628 21.266 7.679 27.910 o
0 18 0 38.273 84.894 13.902 7.970 o
0 18 1 4.140 -1.840 2.458 208.787 o
0 18 2 0.687 0.177 2.894 451.825 o
0 18 3 2.115 3.702 3.012 193.283 o
0 18 4 17.337 37.647 9.292 19.487 o
1 0 0 4202.700 52.381 3.540 0.017 o
1 0 2 22571.700 21072.100 238.148 0.000 o
1 0 4 2488.740 2428.100 32.901 0.022 o
1 0 6 40.400 37.707 3.940 15.314 o
1 0 8 2.970 5.574 2.234 165.419 o
1 0 10 28.811 14.986 4.796 25.003 o
1 1 0 1982.650 2031.170 27.409 0.033 o
1 1 1 171.335 147.976 3.807 2.506 o
1 1 2 3318.400 3455.320 35.131 0.012 o
1 1 3 506.349 496.899 7.767 0.418 o
1 1 4 1391.860 1209.270 10.800 0.072 o
1 1 5 521.591 504.143 11.313 0.399 o
1 1 6 857.215 782.496 13.688 0.172 o
1 1 7 145.354 144.313 5.881 2.946 o
1 1 8 55.112 47.029 4.205 11.022 o
1 1 9 44.800 24.286 3.202 16.244 o
1 1 10 13.545 10.278 2.942 52.639 o
1 2 0 3074.570 3031.270 39.773 0.015 o
1 2 1 3251.480 3484.160 47.243 0.013 o
1 2 2 33.779 49.129 5.481 14.976 o
1 2 3 175.421 196.753 3.930 2.135 o
1 2 4 116.186 119.432 2.772 4.021 o
1 2 5 359.036 301.822 4.392 0.810 o
1 2 6 598.102 541.825 12.415 0.326 o
1 2 7 90.410 69.962 4.619 6.205 o
1 2 8 22.943 14.244 3.378 32.102 o
1 2 9 13.740 12.585 2.590 50.066 o
1 2 10 31.564 40.276 5.551 16.972 o
1 3 0 80.530 82.953 5.795 6.337 o
1 3 1 618.300 575.105 17.213 0.301 o
1 3 2 6156.900 6051.240 90.860 0.004 o
1 3 3 55.272 19.063 1.719 14.276 o
1 3 4 937.622 964.013 16.813 0.136 o
1 3 5 0.441 0.841 0.473 1255.810 o
1 3 6 54.643 49.661 2.855 11.097 o
1 3 7 0.647 1.516 1.091 689.287 o
1 3 8 91.609 109.577 6.171 5.009 o
1 3 9 0.214 0.376 1.459 1349.410 o
1 3 10 9.168 12.079 3.284 62.609 o
1 4 0 539.300 593.406 13.212 0.348 o
1 4 1 2.474 1.885 1.513 290.244 o
1 4 2 66.779 72.100 2.770 8.112 o
1 4 3 812.413 725.375 13.285 0.191 o
1 4 4 208.626 163.673 5.829 1.941 o
1 4 5 46.785 31.913 5.338 13.880 o
1 4 6 271.860 221.786 10.433 1.254 o
1 4 7 0.249 -0.501 1.058 2363.870 o
1 4 8 114.896 74.731 5.103 4.804 o
1 4 9 31.090 23.603 3.183 22.239 o
1 4 10 0.386 0.828 2.683 495.758 o
1 5 0 1424.510 1408.610 24.853 0.064 o
1 5 1 229.131 303.106 9.577 1.272 o
1 5 2 5.257 7.424 1.649 116.490 o
1 5 3 26.521 8.985 1.222 32.928 o
1 5 4 300.891 238.530 8.706 1.093 o
1 5 5 13.731 25.681 2.514 37.722 o
1 5 6 899.556 972.329 18.517 0.142 o
1 5 7 71.324 71.815 4.621 7.551 o
1 5 8 9.312 15.093 2.390 60.087 o
1 5 9 1.623 1.371 1.465 411.532 o
1 6 0 5413.960 5496.490 73.845 0.005 o
1 6 1 946.975 953.861 20.395 0.134 o
1 6 2 403.345 343.701 6.576 0.662 o
1 6 3 580.633 609.993 14.252 0.315 o
1 6 4 2269.900 2307.580 33.764 0.026 o
1 6 5 43.382 13.303 2.098 19.142 o
1 6 6 5.459 9.685 4.410 77.627 o
1 6 7 0.009 0.049 1.327 2846.210 o
1 6 8 3.406 -1.090 1.898 271.526 o
1 6 9 1.421 1.028 2.112 396.582 o
1 7 0 77.939 88.467 6.822 6.234 o
1 7 1 384.797 385.633 14.630 0.645 o
1 7 2 322.432 401.351 7.460 0.774 o
1 7 3 351.238 442.359 13.915 0.656 o
1 7 4 503.230 546.068 11.744 0.397 o
1 7 5 801.170 1029.800 19.371 0.155 o
1 7 6 385.882 379.040 10.898 0.656 o
1 7 8 3.765 6.537 3.996 108.481 o
1 7 9 28.421 21.866 5.623 22.264 o
1 8 0 138.221 115.836 10.148 3.261 o
1 8 1 249.875 243.567 10.667 1.311 o
1 8 2 31.315 38.309 1.913 19.046 o
1 8 3 17.447 39.462 7.179 21.707 o
1 8 4 343.442 307.406 17.099 0.810 o
1 8 5 264.757 258.422 15.871 1.164 o
1 8 6 339.842 283.285 16.271 0.855 o
1 8 8 124.508 120.719 11.989 3.434 o
1 9 0 1043.040 1138.790 26.824 0.107 o
1 9 1 8.631 8.002 2.072 81.142 o
1 9 2 3363.290 3573.020 41.312 0.012 o
1 9 3 214.683 309.774 13.059 1.306 o
1 9 4 11.282 36.706 5.581 29.231 o
1 9 5 258.824 366.038 20.296 0.953 o
1 9 6 30.748 47.271 7.193 15.168 o
1 9 8 11.922 11.646 4.425 49.847 o
1 10 0 180.312 272.785 12.723 1.643 o
1 10 1 190.592 133.706 8.738 2.275 o
1 10 2 107.392 106.595 6.296 4.429 o
1 10 3 101.875 147.405 13.088 3.601 o
1 10 4 11.534 31.079 4.323 34.166 o
1 10 5 103.417 59.203 8.592 5.450 o
1 10 6 91.783 67.367 9.135 5.792 o
1 10 8 35.822 24.435 5.481 18.337 o
1 11 0 446.769 452.727 17.409 0.497 o
1 11 1 336.446 434.598 16.924 0.685 o
1 11 2 182.583 199.405 17.841 1.833 o
1 11 3 254.224 210.692 19.397 1.292 o
1 11 4 317.341 253.518 12.854 0.986 o
1 11 5 8.763 1.142 2.341 105.784 o
1 11 6 116.046 195.565 16.185 2.685 o
1 11 8 51.438 48.270 7.821 10.575 o
1 12 0 909.021 1101.660 57.662 0.120 o
1 12 1 83.984 86.920 7.720 5.834 o
1 12 2 134.858 77.301 9.962 3.830 o
1 12 3 55.935 46.970 5.863 10.542 o
1 12 4 136.539 160.745 10.828 2.832 o
1 12 5 68.964 63.228 9.962 7.315 o
1 12 6 14.068 29.288 7.051 27.276 o
1 13 0 778.024 830.909 25.923 0.183 o
1 13 1 61.031 81.482 17.241 5.728 o
1 13 2 79.340 25.145 6.780 8.731 o
1 13 3 236.061 318.176 32.842 0.987 o
1 13 4 2.314 17.493 4.052 76.845 o
1 13 5 147.782 224.339 19.268 2.005 o
1 13 6 59.861 82.097 12.018 6.880 o
1 14 0 4.207 19.272 4.548 60.839 o
1 14 1 0.003 1.783 3.582 319.755 o
1 14 2 1.557 1.427 2.084 357.519 o
1 14 3 97.745 168.644 12.054 3.502 o
1 14 4 47.063 9.834 3.539 17.840 o
1 14 5 18.628 14.815 5.852 32.151 o
1 14 6 0.003 1.427 4.082 272.344 o
1 15 0 48.431 27.041 8.920 12.435 o
1 15 1 53.769 68.000 11.932 7.935 o
1 15 2 265.465 385.152 18.832 0.911 o
1 15 3 2.222 17.409 5.538 64.550 o
1 15 4 0.063 -4.105 2.328 956.286 o
1 15 5 9.541 26.747 7.365 31.736 o
1 16 0 30.632 73.938 8.790 11.504 o
1 16 1 5.126 12.192 4.125 75.220 o
1 16 2 0.932 -0.543 3.004 404.787 o
1 16 3 27.263 34.456 5.992 19.435 o
1 16 4 38.403 74.332 12.246 9.037 o
1 16 5 0.189 1.656 4.168 246.007 o
1 17 0 11.696 20.745 6.837 34.123 o
1 17 1 2.728 20.355 4.928 61.751 o
1 17 2 22.125 26.116 5.569 24.884 o
1 17 3 1.291 6.289 4.467 131.962 o
1 17 4 11.466 8.878 5.138 51.236 o
1 17 5 10.778 22.665 7.565 31.993 o
1 18 0 12.815 43.779 7.312 22.887 o
1 18 1 40.969 36.436 6.630 14.200 o
1 18 2 0.232 2.709 2.250 431.884 o
1 18 3 2.204 5.652 4.710 117.286 o
1 18 4 6.700 13.017 6.594 49.949 o
2 0 0 355.800 345.428 12.674 0.749 o
2 0 2 28899.600 28506.100 322.840 0.000 o
2 0 4 1238.500 1059.550 26.319 0.090 o
2 0 6 0.092 2.255 0.913 820.295 o
2 0 8 59.347 69.508 8.478 8.185 o
2 0 10 10.596 -0.999 3.054 88.148 o
2 1 0 1359.550 1646.470 37.709 0.061 o
2 1 1 13908.500 14531.100 241.066 0.001 o
2 1 2 4827.390 4818.900 59.977 0.006 o
2 1 3 63.727 67.149 2.972 8.671 o
2 1 4 513.079 508.990 11.121 0.405 o
2 1 5 282.244 218.639 7.594 1.225 o
2 1 6 61.936 45.246 2.098 10.369 o
2 1 7 0.334 0.350 0.937 1649.350 o
2 1 8 13.829 12.789 2.725 49.274 o
2 1 9 53.936 39.759 10.376 9.923 o
2 1 10 90.913 69.266 6.552 6.047 o
2 2 0 5429.340 5464.890 66.571 0.005 o
2 2 2 1381.880 1399.210 26.547 0.067 o
2 2 3 38.599 16.328 1.877 20.731 o
2 2 4 638.503 769.154 15.734 0.244 o
2 2 5 72.420 45.055 2.320 8.978 o
2 2 6 42.144 30.278 1.886 16.468 o
2 2 7 140.573 80.859 5.982 3.787 o
2 2 8 85.078 44.333 3.977 7.598 o
2 2 9 27.604 30.247 4.207 21.678 o
2 2 10 0.066 1.829 1.732 711.443 o
2 3 0 372.471 491.817 7.107 0.587 o
2 3 1 6.301 1.028 1.056 158.176 o
2 3 2 1533.030 1558.840 38.279 0.054 o
2 3 3 49.848 56.011 5.623 10.848 o
2 3 4 147.754 110.548 4.167 3.274 o
2 3 5 41.438 23.804 2.107 17.814 o
2 3 6 168.005 106.458 6.910 2.854 o
2 3 7 101.697 110.810 9.506 4.378 o
2 3 8 30.841 34.886 3.527 19.397 o
2 3 9 21.834 30.087 7.022 22.041 o
2 4 0 5442.260 5464.700 67.471 0.005 o
2 4 1 1.323 -0.571 0.999 741.263 o
2 4 2 3372.850 3429.510 70.621 0.012 o
2 4 3 1042.300 880.713 22.480 0.125 o
2 4 4 101.326 120.859 5.212 4.437 o
2 4 5 10.074 0.678 0.624 104.870 o
2 4 6 7.399 10.687 1.627 82.518 o
2 4 7 30.803 33.810 3.856 19.482 o
2 4 8 15.341 4.955 1.580 58.696 o
2 4 9 5.808 3.413 1.987 133.777 o
2 5 0 4.114 -0.657 0.942 261.518 o
2 5 1 2567.910 2863.250 63.599 0.019 o
2 5 2 67.981 48.291 2.030 9.340 o
2 5 3 265.123 322.486 13.488 1.048 o
2 5 4 1.015 7.048 2.355 198.640 o
2 5 5 343.824 286.778 8.964 0.864 o
2 5 6 18.303 12.480 2.477 40.922 o
2 5 7 28.968 22.341 3.083 23.953 o
2 5 8 13.460 5.252 2.683 61.737 o
2 5 9 11.275 0.971 2.626 83.354 o
2 6 0 20.396 6.678 0.684 44.255 o
2 6 1 205.183 164.821 11.504 1.902 o
2 6 2 1568.430 1456.560 40.477 0.055 o
2 6 3 88.467 132.734 4.373 4.737 o
2 6 4 3182.240 3097.860 116.323 0.013 o
2 6 5 275.166 215.819 7.583 1.268 o
2 6 6 110.701 105.237 4.915 4.389 o
2 6 7 24.460 8.992 3.682 32.900 o
2 6 9 0.244 -0.971 1.998 1059.250 o
2 7 0 478.309 637.876 29.473 0.361 o
2 7 1 80.293 62.686 7.650 6.846 o
2 7 2 683.842 672.816 26.290 0.240 o
2 7 3 83.910 99.167 9.220 5.375 o
2 7 4 4.440 3.526 1.087 173.495 o
2 7 5 282.189 297.743 8.973 1.050 o
2 7 6 100.797 116.266 10.162 4.272 o
2 7 9 0.227 0.971 2.255 644.130 o
2 8 0 348.730 350.634 7.243 0.771 o
2 8 1 202.354 174.127 13.045 1.861 o
2 8 2 1259.740 969.631 33.027 0.092 o
2 8 3 64.938 98.482 9.820 6.380 o
2 8 4 236.536 214.405 14.672 1.435 o
2 8 5 163.278 157.114 12.960 2.388 o
2 8 6 226.001 248.888 15.671 1.385 o
2 9 0 12.269 38.773 2.541 31.413 o
2 9 1 5.621 6.565 3.026 103.054 o
2 9 2 1187.550 1349.340 43.189 0.080 o
2 9 3 240.770 222.426 15.814 1.374 o
2 9 4 173.769 196.050 14.986 1.994 o
2 9 5 49.962 68.195 8.906 9.148 o
2 9 6 79.902 120.976 11.561 4.841 o
2 10 0 615.574 563.811 10.903 0.309 o
2 10 1 90.474 47.443 7.650 6.660 o
2 10 2 68.204 87.891 10.333 6.429 o
2 10 3 399.889 303.581 19.382 0.680 o
2 10 4 0.024 1.113 2.740 532.017 o
2 10 5 3.568 7.450 3.597 112.372 o
2 10 6 43.227 38.365 7.165 13.197 o
2 11 0 262.259 232.600 9.977 1.279 o
2 11 1 388.714 559.976 28.117 0.482 o
2 11 2 87.109 63.885 9.391 6.129 o
2 11 3 209.430 185.260 16.071 1.704 o
2 11 4 0.572 -1.170 2.398 643.487 o
2 11 5 16.339 3.425 3.083 53.897 o
2 11 6 0.092 2.369 2.712 406.304 o
2 12 0 100.434 185.774 16.813 3.002 o
2 12 1 1.163 29.573 6.965 42.511 o
2 12 2 63.700 118.178 13.530 5.371 o
2 12 3 143.735 150.206 14.958 2.654 o
2 12 4 330.975 372.775 23.693 0.734 o
2 12 5 61.623 31.971 7.764 10.286 o
2 12 6 3.240 2.598 3.768 150.786 o
2 13 0 36.588 73.248 11.332 9.653 o
2 13 1 6.672 29.773 7.251 33.535 o
2 13 2 6.859 1.370 2.426 127.148 o
2 13 3 101.837 141.214 15.529 3.515 o
2 13 4 137.708 118.235 13.702 3.091 o
2 13 5 336.251 340.290 23.921 0.757 o
2 13 6 0.510 8.507 4.567 124.504 o
2 14 0 36.064 8.992 4.339 22.735 o
2 14 1 28.985 36.938 8.135 16.556 o
2 14 2 1.599 10.191 4.710 99.709 o
2 14 3 78.658 163.337 16.556 3.738 o
2 14 4 1.753 -1.456 2.541 366.616 o
2 14 5 0.127 -1.513 3.111 531.531 o
2 14 6 54.308 41.305 8.849 10.318 o
2 15 0 0.000 1.599 2.284 605.510 o
2 15 1 1.159 3.111 2.769 263.454 o
2 15 2 140.501 213.520 19.611 2.125 o
2 15 3 68.443 51.496 9.677 7.912 o
2 15 4 0.500 8.021 4.653 125.800 o
2 15 5 29.772 50.868 10.219 13.066 o
2 16 0 80.571 97.568 13.673 5.056 o
2 16 1 0.676 -1.599 2.826 486.710 o
2 16 2 7.214 21.409 6.937 39.353 o
2 16 3 8.121 11.932 5.224 55.843 o
2 16 4 5.207 12.132 6.137 58.416 o
2 16 5 0.285 7.022 4.396 145.289 o
2 17 0 37.588 22.237 7.336 16.758 o
2 17 1 38.408 89.775 14.330 7.623 o
2 17 2 1.462 1.827 3.711 216.776 o
2 17 3 3.043 -1.827 3.739 190.284 o
2 17 4 0.606 -1.855 3.283 399.535 o
2 17 5 8.404 11.161 6.309 49.754 o
2 18 0 2.115 15.900 6.737 57.547 o
2 18 1 5.570 7.879 4.910 76.940 o
2 18 2 0.088 -3.911 3.454 442.796 o
2 18 3 24.491 44.902 10.762 14.526 o
3 0 0 13.651 36.510 4.824 28.420 o
3 0 2 554.941 664.566 22.865 0.308 o
3 0 4 8417.220 8414.450 150.149 0.002 o
3 0 6 34.727 45.530 5.395 15.250 o
3 0 8 305.693 270.325 16.385 0.979 o
3 0 10 16.230 9.877 3.911 44.068 o
3 1 0 644.565 687.745 24.064 0.255 o
3 1 1 1554.850 1373.060 37.337 0.058 o
3 1 2 1.885 6.784 1.000 205.161 o
3 1 3 2605.470 2891.510 43.786 0.019 o
3 1 4 202.704 218.896 12.175 1.683 o
3 1 5 174.218 105.682 5.853 2.771 o
3 1 6 143.972 118.030 5.991 3.240 o
3 1 7 61.515 70.079 7.622 8.116 o
3 1 8 62.351 55.535 5.295 9.215 o
3 1 9 12.285 2.378 1.841 77.004 o
3 1 10 4.249 4.731 3.297 126.463 o
3 2 0 1063.860 1166.590 34.968 0.102 o
3 2 1 425.187 493.779 20.781 0.493 o
3 2 2 3176.040 3330.220 71.934 0.013 o
3 2 4 0.000 -0.783 1.234 3588.820 o
3 2 5 1.080 0.827 1.048 659.858 o
3 2 6 21.606 22.741 5.067 27.149 o
3 2 7 99.114 67.767 7.336 5.564 o
3 2 8 37.161 39.372 4.418 15.857 o
3 2 9 21.534 25.797 3.985 27.319 o
3 3 0 2957.550 3053.760 52.095 0.015 o
3 3 2 38.443 19.525 4.111 19.103 o
3 3 3 14.270 15.700 3.797 42.612 o
3 3 4 91.241 95.838 12.389 4.802 o
3 3 5 54.864 80.640 4.053 8.807 o
3 3 6 865.256 756.760 12.249 0.173 o
3 3 7 44.089 33.198 5.081 14.497 o
3 3 8 47.886 30.287 5.395 13.788 o
3 3 9 31.556 14.901 4.482 23.557 o
3 4 0 1454.470 1531.710 23.701 0.059 o
3 4 1 497.629 454.358 21.209 0.434 o
3 4 2 1670.180 1815.750 48.699 0.044 o
3 4 3 1329.330 1019.740 22.051 0.084 o
3 4 4 38.456 65.951 4.156 12.350 o
3 4 5 11.371 10.747 1.532 62.764 o
3 4 6 3.308 5.116 1.133 182.858 o
3 4 7 172.639 120.091 9.363 2.609 o
3 4 9 0.017 0.913 1.627 1114.420 o
3 5 0 0.197 0.778 0.378 1856.830 o
3 5 1 659.907 676.720 23.379 0.251 o
3 5 2 1272.220 1401.840 41.990 0.073 o
3 5 3 115.161 107.253 6.694 4.134 o
3 5 4 150.210 149.540 7.820 2.772 o
3 5 5 626.125 586.187 11.501 0.296 o
3 5 6 43.370 24.349 5.224 15.880 o
3 5 9 3.724 0.913 2.084 221.588 o
3 6 0 426.505 455.744 15.614 0.524 o
3 6 1 116.139 171.130 13.559 3.007 o
3 6 2 973.898 1002.640 15.735 0.127 o
3 6 3 441.735 411.444 10.505 0.540 o
3 6 4 673.841 720.648 14.978 0.240 o
3 6 5 30.742 33.099 3.118 20.037 o
3 6 6 10.316 17.584 4.053 48.053 o
3 6 9 3.687 -1.827 2.940 205.896 o
3 7 0 219.574 234.130 16.357 1.459 o
3 7 1 634.665 702.532 29.573 0.253 o
3 7 2 260.576 232.189 15.957 1.243 o
3 7 3 6.132 1.827 2.084 140.432 o
3 7 4 155.838 192.510 14.301 2.225 o
3 7 5 29.574 7.707 3.140 28.991 o
3 7 6 1.661 4.339 2.655 213.738 o
3 8 0 1470.410 1463.100 46.900 0.059 o
3 8 1 79.262 83.952 9.991 5.929 o
3 8 2 280.330 300.041 18.869 1.000 o
3 8 3 791.751 873.519 34.169 0.171 o
3 8 4 50.444 62.001 8.564 9.555 o
3 8 5 1.802 0.971 1.970 366.467 o
3 8 6 15.373 9.591 3.911 46.101 o
3 9 0 588.120 678.611 31.143 0.279 o
3 9 1 2.996 -1.113 2.569 258.832 o
3 9 2 66.437 105.647 11.589 5.825 o
3 9 3 0.004 1.056 2.141 767.987 o
3 9 4 48.566 26.776 5.966 13.816 o
3 9 5 5.918 1.056 1.541 160.935 o
3 9 6 40.634 64.770 9.334 10.434 o
3 10 0 195.498 248.060 18.612 1.537 o
3 10 1 59.131 62.200 9.391 8.358 o
3 10 2 110.142 103.334 11.704 4.071 o
3 10 3 23.202 28.231 6.223 22.765 o
3 10 4 109.843 72.391 10.048 4.744 o
3 10 5 1.050 1.170 2.655 366.595 o
3 10 6 23.679 27.432 6.565 22.313 o
3 11 0 15.782 7.479 3.825 47.773 o
3 11 1 1545.240 1503.570 51.125 0.054 o
3 11 2 129.242 130.824 13.959 3.122 o
3 11 3 41.596 37.851 7.850 13.281 o
3 11 4 32.470 38.422 7.936 15.436 o
3 11 5 163.549 211.779 18.383 1.937 o
3 11 6 83.636 50.411 9.135 6.831 o
3 12 0 21.739 46.015 8.678 16.979 o
3 12 1 693.051 669.276 33.883 0.233 o
3 12 2 19.171 20.410 6.052 28.566 o
3 12 3 0.113 -1.342 4.082 317.912 o
3 12 4 20.225 2.769 3.169 45.035 o
3 12 5 14.968 1.399 4.767 53.641 o
3 12 6 0.005 1.342 2.740 509.414 o
3 13 0 0.332 8.849 4.995 113.988 o
3 13 1 41.763 26.148 6.965 15.155 o
3 13 2 374.858 355.847 25.063 0.658 o
3 13 3 29.638 8.906 5.252 26.010 o
3 13 4 79.317 85.465 12.931 5.486 o
3 13 5 6.218 -1.484 2.997 138.581 o
3 13 6 42.306 24.892 6.937 15.194 o
3 14 0 117.691 122.260 15.472 3.371 o
3 14 2 21.924 9.591 5.424 32.309 o
3 14 3 162.231 234.815 21.238 1.778 o
3 14 4 41.044 29.916 7.736 14.399 o
3 14 5 1.178 1.541 2.740 323.717 o
3 15 0 17.534 15.985 7.022 30.006 o
3 15 1 26.406 17.641 6.251 23.955 o
3 15 2 0.275 3.454 3.939 217.697 o
3 15 3 14.285 3.368 3.425 59.101 o
3 15 4 0.546 3.311 3.797 218.831 o
3 15 5 20.609 14.530 6.166 29.668 o
3 16 0 29.945 37.023 9.477 15.176 o
3 16 1 39.654 52.524 10.819 10.852 o
3 16 2 6.780 21.409 7.051 39.563 o
3 16 3 1.883 -1.770 3.111 291.260 o
3 16 4 11.777 6.794 4.910 54.361 o
3 16 5 3.705 7.193 4.881 91.750 o
3 17 0 2.785 -1.913 3.939 188.516 o
3 17 1 89.430 159.055 18.897 3.345 o
3 17 2 0.076 -1.855 3.283 490.960 o
3 17 3 2.134 1.798 4.111 173.237 o
3 17 4 11.248 3.797 3.882 67.558 o
3 17 5 29.540 63.542 13.216 10.328 o
4 0 0 10.453 16.870 3.911 49.050 o
4 0 2 1684.850 1778.010 47.557 0.044 o
4 0 4 1460.240 1660.260 45.302 0.055 o
4 1 0 1286.890 1721.640 33.067 0.063 o
4 1 1 1328.730 1227.590 26.566 0.076 o
4 1 2 232.049 321.801 12.151 1.196 o
4 1 3 75.544 138.277 7.787 4.986 o
4 1 4 445.030 424.297 14.127 0.522 o
4 1 5 24.477 -0.714 1.656 42.020 o
4 1 6 82.242 65.074 5.507 6.858 o
4 1 8 2.010 -0.799 1.798 422.376 o
4 1 9 68.139 41.564 4.874 9.423 o
4 2 0 1157.400 1419.620 43.646 0.080 o
4 2 1 0.701 1.798 2.255 428.230 o
4 2 2 67.283 78.534 3.102 7.739 o
4 2 3 1244.660 1057.670 43.974 0.088 o
4 2 4 248.087 241.551 13.902 1.301 o
4 2 5 257.348 243.989 10.564 1.271 o
4 2 6 339.223 375.602 13.208 0.752 o
4 2 8 24.001 31.286 5.595 22.153 o
4 2 9 3.630 1.770 2.569 191.402 o
4 3 0 2860.600 2800.540 40.263 0.017 o
4 3 1 346.477 394.840 21.124 0.690 o
4 3 4 49.473 10.048 3.511 16.939 o
4 3 5 22.513 23.010 3.839 27.810 o
4 3 6 28.696 29.420 6.837 19.151 o
4 3 7 21.495 22.009 4.339 28.513 o
4 4 0 20.560 10.191 4.025 36.455 o
4 4 1 600.939 541.592 26.262 0.314 o
4 4 2 4.051 5.024 2.712 138.582 o
4 4 3 441.092 405.488 22.151 0.525 o
4 4 4 269.120 260.620 17.241 1.130 o
4 4 5 20.793 19.439 5.024 29.297 o
4 4 6 129.214 134.519 6.067 3.389 o
4 5 0 1300.890 1536.230 49.327 0.066 o
4 5 1 1453.150 1320.140 44.902 0.064 o
4 5 2 60.956 86.978 10.419 6.942 o
4 5 3 41.816 44.559 7.507 12.693 o
4 5 4 125.551 152.690 13.473 3.006 o
4 5 5 952.052 877.401 33.826 0.138 o
4 5 6 0.443 1.827 2.455 436.362 o
4 6 0 2.568 1.142 1.656 304.724 o
4 6 1 547.445 681.139 41.562 0.288 o
4 6 2 168.250 140.815 13.588 2.412 o
4 6 3 8.544 17.413 5.110 48.202 o
4 6 4 9.562 10.647 4.082 59.734 o
4 6 5 75.393 97.026 10.847 5.676 o
4 6 6 19.072 34.426 6.451 23.098 o
4 7 0 127.187 102.992 11.846 3.591 o
4 7 1 52.853 35.482 7.165 11.592 o
4 7 2 302.368 385.335 23.236 0.787 o
4 7 3 270.503 276.006 19.525 1.075 o
4 7 4 1.840 2.227 2.284 280.642 o
4 7 5 25.125 6.451 3.111 34.411 o
4 7 6 4.284 3.140 2.626 154.063 o
4 8 0 33.631 40.849 7.964 14.771 o
4 8 1 0.228 -1.256 1.827 1233.680 o
4 8 2 70.187 83.096 10.904 6.364 o
4 8 3 924.678 934.463 38.137 0.136 o
4 8 4 121.695 129.368 13.445 3.323 o
4 8 5 105.093 63.342 9.477 5.189 o
4 8 6 64.896 46.358 7.850 8.943 o
4 9 0 642.203 824.906 37.223 0.221 o
4 9 1 2.298 11.789 4.624 88.815 o
4 9 2 89.854 102.107 12.332 4.740 o
4 9 3 0.456 7.565 4.082 147.213 o
4 9 4 19.742 40.563 7.907 19.520 o
4 9 5 16.300 28.545 6.765 26.378 o
4 9 6 91.273 116.865 13.102 4.350 o
4 10 0 1.094 6.994 4.282 134.777 o
4 10 1 486.639 420.560 26.490 0.454 o
4 10 2 3.331 1.370 2.826 198.873 o
4 10 3 128.233 132.508 14.644 3.091 o
4 10 4 65.787 76.102 11.076 6.859 o
4 10 5 8.757 -1.285 2.598 109.276 o
4 10 6 78.442 57.833 9.591 6.867 o
4 11 0 335.306 367.580 25.520 0.722 o
4 11 1 363.167 417.934 27.261 0.616 o
4 11 2 83.356 127.198 14.901 4.271 o
4 11 3 155.318 110.300 13.530 2.845 o
4 11 4 115.059 100.566 12.731 3.893 o
4 11 5 248.765 239.667 19.982 1.242 o
4 11 6 0.173 -1.399 2.883 598.131 o
4 12 0 232.846 292.933 22.808 1.162 o
4 12 1 32.665 1.484 3.026 29.096 o
4 12 2 154.383 172.158 16.842 2.290 o
4 12 3 5.869 2.969 3.397 114.729 o
4 12 4 3.661 -3.026 4.881 131.425 o
4 12 5 13.449 7.422 4.282 51.880 o
4 12 6 34.701 23.008 7.193 17.738 o
4 13 0 12.938 21.009 6.594 33.219 o
4 13 1 41.305 9.648 4.653 19.666 o
4 13 2 69.026 57.976 10.819 7.342 o
4 13 3 0.163 -1.627 4.653 243.859 o
4 13 4 186.886 250.543 21.695 1.532 o
4 13 5 1.633 -1.627 3.711 252.622 o
4 14 0 24.740 8.849 5.110 30.387 o
4 14 1 18.914 41.962 9.620 17.678 o
4 14 2 3.186 -1.713 3.911 177.860 o
4 14 3 20.370 30.258 8.421 20.918 o
4 14 4 26.855 39.764 9.363 15.752 o
4 14 5 0.177 1.770 3.140 366.143 o
4 15 0 28.046 104.819 15.329 7.540 o
4 15 1 12.564 7.308 4.938 51.386 o
4 15 2 0.343 -1.827 5.281 185.192 o
4 15 3 2.838 14.758 6.537 58.687 o
4 15 4 1.613 1.855 3.311 235.440 o
4 15 5 2.257 3.597 3.682 164.620 o
4 16 0 0.476 2.027 4.111 227.504 o
4 16 1 13.300 1.998 4.053 61.864 o
4 16 2 0.897 1.970 2.855 317.935 o
4 16 3 7.373 9.991 5.766 57.609 o
4 16 4 16.173 17.213 6.480 32.037 o
4 16 5 0.247 1.884 3.825 269.114 o
4 17 0 0.832 2.169 3.854 227.256 o
4 17 1 22.589 25.662 8.735 20.523 o
4 17 2 22.441 41.933 10.505 15.676 o
5 0 0 35.381 37.081 6.565 15.664 o
5 0 2 1538.850 1556.270 47.642 0.054 o
5 0 4 1800.420 1806.070 52.438 0.040 o
5 0 6 645.265 756.254 30.743 0.237 o
5 1 0 961.838 879.096 24.056 0.138 o
5 1 1 549.450 475.600 17.021 0.383 o
5 1 2 407.438 331.323 14.034 0.654 o
5 1 3 202.455 182.546 10.306 1.863 o
5 1 4 0.003 4.026 3.625 239.833 o
5 1 5 991.116 908.996 24.151 0.130 o
5 1 6 240.271 259.392 17.241 1.265 o
5 2 0 837.576 1072.870 27.285 0.142 o
5 2 1 550.403 547.249 18.511 0.353 o
5 2 2 26.827 60.304 2.744 16.412 o
5 2 3 544.880 389.262 15.062 0.427 o
5 2 4 577.923 598.213 19.089 0.317 o
5 2 5 16.329 3.654 2.969 53.967 o
5 2 6 182.619 159.206 9.718 2.201 o
5 3 0 142.825 131.483 11.518 2.958 o
5 3 1 0.403 1.170 2.055 610.396 o
5 3 2 17.744 14.901 4.967 35.108 o
5 3 3 15.862 21.923 4.995 33.120 o
5 3 4 519.736 450.375 16.464 0.421 o
5 3 5 43.764 45.013 16.000 8.472 o
5 3 6 48.782 43.255 5.123 12.286 o
5 4 0 48.009 85.893 4.367 9.267 o
5 4 2 15.246 42.047 8.021 21.098 o
5 4 3 376.114 353.878 22.637 0.666 o
5 4 4 222.062 289.194 20.039 1.251 o
5 4 5 0.651 7.820 3.126 171.714 o
5 4 6 117.483 103.444 7.996 4.062 o
5 5 0 38.355 53.066 9.220 11.767 o
5 5 1 225.700 131.138 14.130 1.825 o
5 5 2 0.330 6.537 3.540 183.002 o
5 5 3 36.154 22.951 6.109 18.053 o
5 5 4 63.893 97.055 11.932 6.157 o
5 5 5 581.405 470.372 26.176 0.351 o
5 5 6 11.704 24.270 10.019 24.451 o
5 6 0 9.872 1.399 2.826 90.326 o
5 6 1 203.864 240.324 19.811 1.489 o
5 6 2 601.969 678.525 33.741 0.270 o
5 6 3 3.970 9.334 4.082 92.437 o
5 6 4 249.148 243.835 19.497 1.235 o
5 6 5 8.601 -1.256 2.598 111.032 o
5 6 6 0.494 -2.398 4.082 287.321 o
5 7 0 1.770 14.530 5.338 75.010 o
5 7 1 49.110 59.203 10.048 9.434 o
5 7 2 76.794 89.832 12.274 5.596 o
5 7 3 15.670 8.335 4.482 44.961 o
5 7 4 21.309 21.780 6.366 25.829 o
5 7 5 3.306 1.313 2.683 206.772 o
5 7 6 35.358 43.703 8.392 13.738 o
5 8 0 1.751 -2.997 3.425 270.910 o
5 8 1 286.700 339.348 24.663 0.879 o
5 8 2 81.568 106.931 13.845 4.805 o
5 8 3 69.905 16.043 5.566 10.825 o
5 8 4 23.058 62.315 10.476 13.114 o
5 8 5 32.022 12.189 4.995 23.605 o
5 8 6 35.421 29.659 7.422 16.211 o
5 9 0 112.117 127.484 15.729 3.421 o
5 9 1 2.569 1.570 3.226 205.182 o
5 9 2 3.220 -1.570 3.169 213.081 o
5 9 3 3.392 2.997 2.655 177.226 o
5 9 4 126.974 151.148 16.157 2.869 o
5 9 5 23.111 20.324 6.480 24.909 o
5 9 6 1.245 -1.370 2.797 395.643 o
5 10 0 214.902 293.875 24.035 1.225 o
5 10 1 112.305 81.297 12.817 4.262 o
5 10 2 5.643 -1.599 3.625 134.196 o
5 10 3 32.908 48.099 9.791 12.968 o
5 10 4 13.708 7.764 4.482 49.959 o
5 10 5 12.273 30.201 7.736 26.947 o
5 10 6 9.703 35.482 7.964 26.444 o
5 11 0 183.966 239.411 21.837 1.586 o
5 11 1 85.726 75.902 12.360 5.484 o
5 11 2 97.445 102.221 14.415 4.264 o
5 11 3 0.315 -1.656 2.940 538.522 o
5 11 4 0.636 -1.627 4.025 284.016 o
5 11 5 29.931 19.582 6.537 21.111 o
5 12 0 0.487 -1.827 3.711 339.445 o
5 12 1 0.047 -1.798 3.682 396.868 o
5 12 2 241.642 276.234 23.978 1.147 o
5 12 3 351.359 336.636 26.233 0.717 o
5 12 4 10.425 19.297 6.565 37.535 o
5 12 5 3.296 16.585 6.765 52.960 o
5 13 0 5.346 3.682 3.254 119.243 o
5 13 1 182.737 177.296 19.782 1.882 o
5 13 2 26.423 28.374 7.907 19.252 o
5 13 3 22.365 17.127 6.794 26.036 o
5 13 4 0.043 -1.770 3.597 416.208 o
5 13 5 0.639 1.741 2.541 399.153 o
5 14 0 65.183 41.134 10.476 8.519 o
5 14 1 102.817 89.918 14.244 4.304 o
5 14 2 83.597 62.086 12.189 5.980 o
5 14 3 2.307 -3.768 4.739 162.721 o
5 14 4 0.084 -1.884 3.825 363.790 o
5 14 5 2.568 -1.855 3.254 237.537 o
5 15 0 11.707 37.081 9.877 21.279 o
5 15 1 31.191 24.549 8.107 17.929 o
5 15 2 0.055 -2.027 2.912 625.872 o
5 15 3 53.963 57.148 11.589 8.523 o
5 15 4 24.011 15.671 7.222 24.696 o
5 15 5 3.517 7.993 6.109 73.762 o
5 16 0 53.813 64.313 13.159 7.743 o
5 16 1 0.201 -2.112 3.739 365.958 o
5 16 2 1.060 2.084 3.682 230.995 o
5 16 3 34.266 67.082 13.245 9.508 o
6 0 0 259.159 463.064 26.347 0.781 o
6 0 2 686.626 492.951 26.947 0.279 o
6 0 4 105.981 50.554 8.735 5.524 o
6 0 6 14.940 5.880 4.168 50.473 o
6 1 0 811.696 795.081 25.241 0.179 o
6 1 1 281.082 290.317 29.858 0.923 o
6 1 2 1606.890 1821.830 52.267 0.046 o
6 1 3 89.221 51.160 6.143 6.790 o
6 1 4 31.472 50.884 6.207 15.023 o
6 1 5 3.600 -1.186 1.889 259.652 o
6 1 6 63.582 27.090 6.708 10.661 o
6 2 0 783.072 911.624 35.197 0.168 o
6 2 1 99.433 44.720 5.827 6.338 o
6 2 2 253.850 295.672 23.536 1.065 o
6 2 3 4.268 0.918 1.855 206.516 o
6 2 4 2.423 0.274 2.179 319.110 o
6 2 5 0.068 -1.142 1.998 1266.210 o
6 2 6 26.555 5.459 2.471 34.021 o
6 3 0 32.124 68.030 7.259 12.408 o
6 3 1 6.109 9.932 2.879 86.432 o
6 3 2 222.975 326.337 24.449 1.116 o
6 3 3 0.760 2.169 2.483 363.777 o
6 3 4 524.238 494.550 25.605 0.386 o
6 3 5 12.099 17.713 3.734 45.045 o
6 3 6 76.502 62.527 6.770 7.258 o
6 4 0 138.300 151.319 6.423 3.005 o
6 4 3 145.936 85.100 7.921 3.522 o
6 4 4 29.801 25.252 4.491 21.615 o
6 4 5 24.267 21.709 4.316 26.404 o
6 4 6 6.410 0.079 1.879 155.506 o
6 5 0 505.715 565.428 33.027 0.362 o
6 5 1 18.476 9.334 5.024 37.721 o
6 5 2 399.278 434.633 28.488 0.545 o
6 5 3 1.104 3.026 3.111 245.337 o
6 5 4 0.243 5.909 3.996 174.352 o
6 5 5 50.302 18.489 5.552 14.588 o
6 5 6 10.475 32.511 5.206 32.846 o
6 6 0 203.482 195.479 19.582 1.646 o
6 6 1 9.388 6.537 4.425 66.019 o
6 6 2 82.302 56.263 10.676 6.477 o
6 6 3 226.783 216.831 20.267 1.414 o
6 6 4 21.311 6.137 4.425 37.381 o
6 6 5 2.010 -1.513 2.169 379.299 o
6 6 6 89.631 74.851 8.235 5.802 o
6 7 0 582.877 628.513 35.967 0.290 o
6 7 1 271.402 298.500 24.264 0.991 o
6 7 2 236.160 279.032 23.350 1.171 o
6 7 3 85.635 45.901 9.648 6.767 o
6 7 4 0.072 6.394 4.310 159.350 o
6 7 5 94.251 84.152 12.503 4.902 o
6 7 6 21.712 12.692 3.724 33.907 o
6 8 0 159.736 161.910 18.526 2.232 o
6 8 1 198.930 192.967 20.267 1.675 o
6 8 2 7.922 12.189 5.909 51.995 o
6 8 3 0.657 3.368 3.454 235.829 o
6 8 4 0.579 3.311 3.797 217.433 o
6 8 5 1.095 1.599 3.283 274.913 o
6 8 6 8.898 1.513 3.825 87.534 o
6 9 0 23.179 25.805 8.221 20.896 o
6 9 1 17.317 18.355 6.508 30.259 o
6 9 2 0.797 14.473 5.852 74.334 o
6 9 3 1.028 1.770 3.625 244.701 o
6 9 4 212.918 239.011 22.009 1.403 o
6 9 5 14.846 26.376 7.907 26.106 o
6 9 6 25.379 32.627 8.335 18.378 o
6 10 0 3.089 3.854 4.824 114.695 o
6 10 1 8.291 1.913 3.397 95.448 o
6 10 2 26.478 18.783 7.193 22.342 o
6 10 3 81.252 103.392 15.357 4.702 o
6 10 4 62.905 29.744 8.763 9.953 o
6 10 5 1.676 5.195 5.024 119.025 o
6 11 0 101.568 192.824 21.095 2.686 o
6 11 1 125.693 126.570 17.099 3.062 o
6 11 2 54.368 40.049 9.962 10.000 o
6 11 3 13.695 22.323 7.365 29.841 o
6 11 4 0.214 -1.855 3.768 359.271 o
6 11 5 35.359 23.636 7.650 17.024 o
6 12 0 74.346 66.796 12.960 6.248 o
6 12 1 1.591 2.027 2.912 259.849 o
6 12 2 1.286 1.998 5.395 136.324 o
6 12 3 3.128 1.998 3.511 168.911 o
6 12 4 3.331 1.913 4.396 136.165 o
6 12 5 46.122 53.694 10.847 9.861 o
6 13 0 41.995 43.075 11.018 11.114 o
6 13 1 35.404 51.239 12.160 10.914 o
6 13 2 5.197 8.421 6.451 62.107 o
6 13 3 139.380 114.753 16.927 2.928 o
6 13 4 6.186 -1.913 3.882 120.476 o
6 13 5 0.288 1.913 4.767 190.695 o
6 14 0 19.281 -2.198 4.453 46.140 o
6 14 1 77.786 141.614 19.240 3.788 o
6 14 2 6.867 8.307 5.623 63.334 o
6 14 3 0.227 1.970 4.510 209.222 o
6 14 4 10.642 6.080 4.624 60.748 o
6 14 5 3.756 2.027 4.168 134.727 o
6 15 0 2.054 2.169 4.967 137.242 o
6 15 1 15.333 6.451 4.910 46.057 o
6 15 2 1.729 -2.169 3.140 300.421 o
7 0 0 271.000 245.319 21.038 1.120 o
7 0 2 527.911 329.528 23.978 0.463 o
7 0 4 58.120 1.456 2.541 15.794 o
7 0 6 373.061 349.853 24.663 0.668 o
7 1 0 173.698 171.644 12.586 2.178 o
7 1 1 9.202 15.219 4.042 53.943 o
7 1 2 99.927 114.870 10.151 4.326 o
7 1 3 89.151 60.396 7.293 6.359 o
7 1 4 18.612 0.187 1.999 54.926 o
7 1 5 5.253 6.342 2.690 112.266 o
7 1 6 32.774 15.529 7.079 20.140 o
7 2 0 5.764 46.279 19.225 10.496 o
7 2 1 429.298 401.409 33.826 0.511 o
7 2 2 13.593 39.541 6.181 25.335 o
7 2 3 8.570 13.057 3.793 60.526 o
7 2 4 2.007 10.695 3.411 114.858 o
7 2 5 0.505 2.740 2.797 324.990 o
7 2 6 0.894 7.865 3.116 165.205 o
7 3 0 13.155 40.408 9.920 19.816 o
7 3 1 0.754 -1.492 2.246 630.491 o
7 3 2 50.201 7.349 3.089 17.304 o
7 3 3 2.397 -1.342 2.740 286.219 o
7 3 4 137.181 89.204 12.274 3.490 o
7 3 5 0.047 0.258 2.040 1093.700 o
7 3 6 0.787 -0.450 2.169 644.055 o
7 4 0 36.155 21.951 6.280 18.114 o
7 4 1 6.580 -1.342 2.398 143.735 o
7 4 2 62.832 71.934 10.676 7.314 o
7 4 3 112.752 111.568 10.976 3.918 o
7 4 4 143.398 157.290 11.745 2.716 o
7 4 5 11.688 -1.487 1.836 88.588 o
7 4 6 5.003 20.851 4.631 55.245 o
7 5 0 188.188 283.428 24.663 1.375 o
7 5 1 29.491 30.715 8.478 17.107 o
7 5 2 270.557 279.146 24.264 1.027 o
7 5 3 16.436 15.656 3.823 38.930 o
7 5 4 1.032 1.630 3.211 284.859 o
7 5 5 15.420 2.641 1.953 61.619 o
7 5 6 34.945 27.384 5.411 18.155 o
7 6 0 220.679 249.573 23.578 1.309 o
7 6 1 4.193 3.797 4.739 104.720 o
7 6 2 0.007 14.844 5.995 75.748 o
7 6 3 15.189 21.723 7.850 27.705 o
7 6 4 4.157 18.017 4.349 64.645 o
7 6 5 8.117 3.769 2.775 95.469 o
7 7 0 83.210 62.800 12.560 5.922 o
7 7 1 22.714 11.704 6.309 28.761 o
7 7 2 164.989 234.101 23.150 1.712 o
7 7 3 63.103 39.364 9.962 8.980 o
7 7 4 43.914 18.298 6.994 15.635 o
7 7 5 1.636 3.702 2.583 232.337 o
7 8 0 32.104 52.866 11.761 11.522 o
7 8 1 91.850 92.944 15.101 4.536 o
7 8 2 11.535 13.959 7.051 37.993 o
7 8 3 13.358 9.705 5.623 43.995 o
7 8 4 71.431 48.841 10.876 7.501 o
7 8 5 18.281 23.978 7.993 24.437 o
7 9 0 13.977 35.739 10.305 19.887 o
7 9 1 91.699 164.764 20.267 3.140 o
7 9 2 46.109 32.656 9.106 12.253 o
7 9 3 2.168 6.023 4.596 118.117 o
7 9 4 14.351 25.520 8.735 25.086 o
7 9 5 14.455 15.015 7.165 33.266 o
7 10 0 12.468 13.074 6.680 38.642 o
7 10 1 91.413 136.476 18.897 3.550 o
7 10 2 184.420 196.335 22.637 1.719 o
7 10 3 20.477 12.503 6.394 30.261 o
7 10 4 49.781 44.017 10.819 10.021 o
7 10 5 2.955 -1.913 5.509 122.427 o
7 11 0 114.236 135.106 19.354 3.057 o
7 11 1 15.754 2.227 5.081 49.078 o
7 11 2 132.929 176.011 21.923 2.335 o
7 11 3 69.741 99.424 16.385 5.088 o
7 11 4 41.185 34.511 9.506 12.822 o
7 11 5 0.132 -2.027 3.568 409.238 o
7 12 0 45.575 57.091 12.588 9.060 o
7 12 1 1.785 6.794 5.652 95.743 o
7 12 2 0.520 -2.198 4.510 239.493 o
7 12 3 6.908 26.090 8.906 30.197 o
7 12 4 7.078 8.621 6.223 57.357 o
7 12 5 35.553 45.815 11.475 11.694 o
7 13 0 66.542 61.458 13.902 6.710 o
7 13 1 0.002 4.710 4.796 159.423 o
7 13 2 69.872 104.933 17.241 4.845 o
7 13 3 0.002 -2.284 4.681 249.478 o
7 13 4 17.022 17.727 7.507 28.588 o
8 0 0 296.524 309.518 25.805 0.884 o
8 0 2 0.046 12.389 5.995 82.516 o
8 0 4 103.476 38.879 10.219 5.797 o
8 1 0 16.293 3.637 3.477 52.400 o
8 1 1 2.412 0.755 2.743 260.089 o
8 1 2 26.453 51.853 7.736 15.389 o
8 1 3 4.218 -2.650 3.003 185.032 o
8 1 4 253.204 235.981 15.624 1.274 o
8 1 5 2.472 -1.656 3.397 232.712 o
8 2 0 11.464 39.007 6.890 25.907 o
8 2 1 84.242 45.675 7.219 7.247 o
8 2 2 99.981 152.364 13.659 3.551 o
8 2 3 43.561 42.209 20.553 6.829 o
8 2 4 48.252 46.292 7.497 11.345 o
8 2 5 13.900 16.414 6.052 36.349 o
8 3 0 3.235 -0.007 2.235 264.265 o
8 3 1 35.822 16.874 4.529 20.639 o
8 3 2 243.812 172.322 13.284 1.538 o
8 3 3 39.854 35.625 8.621 13.495 o
8 3 4 22.920 43.361 9.449 16.314 o
8 3 5 7.600 6.510 2.860 88.073 o
8 4 0 43.397 114.096 15.072 6.266 o
8 4 1 17.121 25.748 7.707 25.124 o
8 4 2 19.470 17.498 6.280 29.140 o
8 4 3 0.783 4.284 3.147 227.891 o
8 4 4 7.129 2.514 2.584 113.840 o
8 4 5 22.688 11.037 4.126 33.077 o
8 5 0 0.046 0.192 2.078 1094.890 o
8 5 1 15.971 3.464 2.903 55.513 o
8 5 2 12.872 18.552 4.698 40.184 o
8 5 3 25.953 17.420 4.521 26.508 o
8 5 4 36.587 35.580 6.198 15.739 o
8 5 5 0.712 1.249 2.878 372.067 o
8 6 0 347.133 407.431 21.283 0.676 o
8 6 1 20.103 17.502 6.623 27.940 o
8 6 2 12.517 3.600 2.884 68.063 o
8 6 3 3.131 7.508 3.811 113.456 o
8 6 4 8.938 1.703 2.346 101.198 o
8 6 5 21.835 37.017 6.530 20.846 o
8 7 0 3.885 13.331 7.536 50.179 o
8 7 1 3.515 8.821 7.136 60.888 o
8 7 2 9.433 10.819 7.336 42.569 o
8 7 3 2.691 7.138 3.442 128.992 o
8 7 4 72.675 67.556 8.645 7.090 o
8 7 5 1.405 1.798 2.856 283.845 o
8 8 0 3.521 22.865 8.421 37.486 o
8 8 1 206.079 231.960 25.177 1.408 o
8 8 2 94.109 151.862 20.410 3.206 o
8 8 3 1.344 6.537 5.452 105.010 o
8 8 4 20.543 20.855 5.666 27.879 o
8 8 5 36.362 31.559 8.464 14.937 o
8 9 0 0.012 -2.369 5.395 187.569 o
8 9 1 13.540 4.710 5.880 47.578 o
8 9 2 53.388 36.824 11.047 9.925 o
8 9 3 0.235 15.557 8.193 51.440 o
8 9 4 0.126 -2.169 5.880 155.477 o
8 9 5 0.059 0.439 2.988 533.236 o
8 10 0 3.293 -2.426 6.080 103.297 o
8 10 1 22.198 31.400 9.877 18.080 o
8 10 2 2.672 4.767 4.853 113.606 o
8 10 3 2.143 2.312 4.082 167.617 o
8 10 4 25.709 29.059 9.705 17.448 o
8 10 5 0.041 2.141 4.853 189.519 o
8 11 0 0.694 -2.512 6.280 127.867 o
8 11 1 0.004 2.512 5.110 170.216 o
8 11 2 6.545 -2.455 4.995 95.821 o
8 11 3 3.070 11.789 6.794 60.587 o
9 0 0 276.222 268.213 26.319 1.006 o
9 0 2 8.260 2.055 3.654 92.207 o
9 0 4 3.998 -5.823 5.595 107.763 o
9 1 0 40.882 92.429 11.041 8.250 o
9 1 1 11.007 20.921 5.762 38.132 o
9 1 2 0.010 9.112 3.858 147.964 o
9 1 3 50.417 32.767 6.495 12.547 o
9 1 4 54.971 61.927 8.821 8.954 o
9 1 5 2.030 -1.913 3.368 258.494 o
9 2 0 84.272 48.251 8.385 6.978 o
9 2 1 55.254 49.579 8.179 9.839 o
9 2 2 1.596 2.973 3.694 191.622 o
9 2 3 3.767 -0.983 3.175 192.605 o
9 2 4 13.626 -1.913 4.339 62.646 o
9 2 5 0.912 1.913 3.368 268.982 o
9 3 0 1.839 0.003 3.701 242.189 o
9 3 1 6.438 -2.080 3.351 127.752 o
9 3 2 181.578 172.072 19.839 1.915 o
9 3 3 29.156 16.985 6.937 21.712 o
9 3 4 1.350 7.422 5.024 109.814 o
9 3 5 18.309 15.581 7.293 28.876 o
9 4 0 41.037 23.521 8.021 15.052 o
9 4 1 43.682 23.122 8.135 14.343 o
9 4 2 6.529 3.797 4.310 90.962 o
9 4 3 4.174 3.966 3.197 135.643 o
9 4 4 2.439 -1.977 2.788 279.399 o
9 4 5 1.367 0.818 2.983 313.289 o
9 5 0 5.149 7.302 5.138 78.388 o
9 5 1 148.054 132.335 12.982 2.803 o
9 5 2 23.865 50.290 7.983 16.205 o
9 5 3 1.057 5.914 3.250 182.444 o
9 5 4 88.301 108.662 11.617 4.744 o
9 5 5 2.688 0.242 2.804 254.732 o
9 6 0 94.071 91.615 10.801 4.931 o
9 6 1 15.407 19.867 5.453 33.852 o
9 6 2 0.137 -0.093 3.385 451.469 o
9 6 3 0.083 0.009 2.503 818.200 o
9 6 4 37.258 34.157 7.012 15.276 o
9 6 5 3.857 0.619 2.969 188.056 o
9 7 0 17.239 41.838 7.509 20.822 o
9 7 1 30.469 37.048 7.012 16.923 o
9 7 2 3.820 13.564 4.617 74.123 o
9 7 3 15.267 7.274 5.210 44.236 o
9 7 4 47.958 70.467 9.341 9.128 o
9 7 5 1.225 -0.469 2.553 440.296 o
9 8 0 0.028 0.278 3.117 520.228 o
9 8 1 8.400 20.871 5.753 42.421 o
9 8 2 0.102 1.631 3.383 345.591 o
9 8 3 11.704 6.864 3.587 61.336 o
9 8 4 13.136 -1.827 3.711 68.641 o
9 9 0 41.414 62.800 14.415 8.501 o
9 9 1 6.532 5.195 5.309 74.631 o
10 0 0 0.319 12.160 7.450 63.120 o
10 0 4 17.118 6.508 5.424 40.835 o
10 1 0 8.423 2.426 3.491 91.262 o
10 1 1 1.612 -3.461 3.765 249.100 o
10 1 2 4.671 2.312 5.281 97.021 o
10 1 3 17.106 13.358 5.107 36.627 o
10 1 4 16.093 15.153 5.648 35.410 o
10 2 0 34.974 20.583 7.693 17.648 o
10 2 1 9.724 17.685 12.531 21.750 o
10 2 2 38.559 73.673 10.408 9.726 o
10 2 3 7.642 6.651 5.538 64.223 o
10 3 0 31.039 57.262 13.245 10.532 o
10 3 1 26.378 33.798 10.790 15.435 o
10 3 2 18.212 6.594 6.737 35.028 o
10 3 3 0.775 -2.169 4.938 194.551 o
10 4 0 166.362 159.854 21.124 2.083 o
10 4 1 1.625 2.255 4.567 160.149 o
10 4 2 24.638 55.892 9.254 14.302 o

;

_refine_diff_density_max          1.7283
_refine_diff_density_min          -2.1487
_refine_diff_density_rms          0.1701
_refine_ls_R_factor_all           0.1370
_refine_ls_R_factor_gt            0.1105
_refine_ls_d_res_high             0.7386
_refine_ls_d_res_low              8.2776
_refine_ls_goodness_of_fit_ref    0.9183
_refine_ls_matrix_type            full
_refine_ls_number_constraints     10
_refine_ls_number_parameters      61
_refine_ls_number_reflns          2100
_refine_ls_number_restraints      0
_refine_ls_restrained_S_all       0.9183
_refine_ls_shift/su_max           0.3141
_refine_ls_shift/su_mean          0.0587
_refine_ls_structure_factor_coef  Fsqd
_refine_ls_wR_factor_gt           0.3095
_refine_ls_wR_factor_ref          0.3403
_refine_ls_weighting_details      'w=1/[\s^2^(Fo^2^)+(0.1916P)^2^+7.0873P] where P=(Fo^2^+2Fc^2^)/3'
_refine_ls_weighting_scheme       calc
_reflns_Friedel_coverage          0.0
_reflns_limit_h_max               10
_reflns_limit_h_min               -10
_reflns_limit_k_max               18
_reflns_limit_k_min               0
_reflns_limit_l_max               10
_reflns_limit_l_min               0
_reflns_number_gt                 1517
_reflns_number_total              2100
_reflns_threshold_expression      I>=2u(I)
_space_group_IT_number            14
_space_group_crystal_system       monoclinic
_space_group_name_H-M_alt         'P 1 21/c 1'
_space_group_name_Hall            '-P 2ybc'
_symmetry_Int_Tables_number       14
_symmetry_space_group_name_H-M    'P 1 21/c 1'
_symmetry_space_group_name_Hall   '-P 2ybc'
loop_
  _space_group_symop_id
  _space_group_symop_operation_xyz
  1  x,y,z
  2  -x,y+1/2,-z+1/2
  3  -x,-y,-z
  4  x,-y-1/2,z-1/2

loop_
  _atom_site_label
  _atom_site_type_symbol
  _atom_site_fract_x
  _atom_site_fract_y
  _atom_site_fract_z
  _atom_site_U_iso_or_equiv
  _atom_site_adp_type
  _atom_site_occupancy
  Cl01  Cl   0.4444(2)  0.91176(13)   0.6388(2)   0.0583(6)  Uiso  1.000000
  Cl02  Cl   0.3091(3)  0.75808(14)   0.4677(3)   0.0646(7)  Uiso  1.000000
  O003  O    0.6039(6)    0.7719(3)   0.5965(6)  0.0442(11)  Uiso  1.000000
  O004  O    0.5660(6)    0.5871(3)   0.6421(6)  0.0489(12)  Uiso  1.000000
  O005  O    0.8517(7)    0.7979(4)   0.3605(7)  0.0613(14)  Uiso  1.000000
  N006  N    0.6686(6)    0.7071(4)   0.4943(6)  0.0407(12)  Uiso  1.000000
  C007  C    0.7725(7)    0.5710(4)   0.4281(7)  0.0390(13)  Uiso  1.000000
  C008  C    0.8043(8)    0.7242(4)   0.3943(8)  0.0409(14)  Uiso  1.000000
  C009  C    0.8624(8)    0.6352(4)   0.3458(8)  0.0418(14)  Uiso  1.000000
  C00A  C    0.6550(7)    0.6165(4)   0.5377(7)  0.0380(13)  Uiso  1.000000
  C00B  C    0.7966(9)    0.4813(5)   0.4027(9)  0.0512(16)  Uiso  1.000000
  C00C  C    0.9834(9)    0.6106(5)   0.2376(9)  0.0537(17)  Uiso  1.000000
  C00D  C    0.4859(8)    0.8212(4)   0.5071(8)  0.0449(14)  Uiso  1.000000
  C00E  C   1.0071(10)    0.5195(5)  0.2138(10)  0.0591(19)  Uiso  1.000000
  C00F  C   0.9163(10)    0.4569(6)  0.2927(10)    0.063(2)  Uiso  1.000000
  H00C  H    1.0459(9)    0.6529(5)   0.1834(9)    0.064(2)  Uiso  1.000000
  H00E  H   1.0875(10)    0.5008(5)  0.1418(10)    0.071(2)  Uiso  1.000000
  H00F  H   0.9351(10)    0.3968(6)  0.2723(10)    0.076(2)  Uiso  1.000000
  H00B  H    0.7349(9)    0.4387(5)   0.4572(9)    0.061(2)  Uiso  1.000000
  H00D  H    0.5312(8)    0.8427(4)   0.4026(8)  0.0539(17)  Uiso  1.000000

loop_
  _geom_bond_atom_site_label_1
  _geom_bond_atom_site_label_2
  _geom_bond_distance
  _geom_bond_site_symmetry_2
  Cl01  C00D   1.760(7)  .
  Cl02  C00D   1.770(7)  .
  O003  N006   1.385(7)  .
  O003  C00D   1.417(8)  .
  O004  C00A   1.206(7)  .
  O005  C008   1.206(8)  .
  N006  C00A   1.408(8)  .
  N006  C008   1.411(8)  .
  C007  C00B  1.376(10)  .
  C007  C009   1.389(9)  .
  C007  C00A   1.487(8)  .
  C008  C009   1.473(9)  .
  C009  C00C  1.383(10)  .
  C00B  C00F  1.385(11)  .
  C00C  C00E  1.394(11)  .
  C00E  C00F  1.364(12)  .

loop_
  _geom_angle_atom_site_label_1
  _geom_angle_atom_site_label_2
  _geom_angle_atom_site_label_3
  _geom_angle
  _geom_angle_site_symmetry_1
  _geom_angle_site_symmetry_3
  C00D  O003  N006  109.4(5)  .  .
  C008  N006  O003  121.7(5)  .  .
  C00A  N006  O003  119.8(5)  .  .
  C00A  N006  C008  112.5(5)  .  .
  C00A  C007  C009  108.8(5)  .  .
  C00B  C007  C009  121.9(6)  .  .
  C00B  C007  C00A  129.3(6)  .  .
  N006  C008  O005  123.9(6)  .  .
  C009  C008  O005  131.5(6)  .  .
  C009  C008  N006  104.5(5)  .  .
  C008  C009  C007  108.9(5)  .  .
  C00C  C009  C007  120.7(6)  .  .
  C00C  C009  C008  130.4(6)  .  .
  N006  C00A  O004  125.3(6)  .  .
  C007  C00A  O004  130.8(6)  .  .
  C007  C00A  N006  103.9(5)  .  .
  C00F  C00B  C007  117.3(7)  .  .
  C00E  C00C  C009  116.8(7)  .  .
  Cl02  C00D  Cl01  110.8(4)  .  .
  O003  C00D  Cl01  103.5(4)  .  .
  O003  C00D  Cl02  112.2(5)  .  .
  C00F  C00E  C00C  122.1(8)  .  .
  C00E  C00F  C00B  121.1(8)  .  .
