# Supplementary material for: Iodine(III) promotes cross-dehydrogenative coupling of N-hydroxyphthalimide and unactivated C(sp3)–H bonds
Source: Commun Chem. 2021 Mar 31;4:46. doi: 10.1038/s42004-021-00480-8 (PMC9814821; doi:10.1038/s42004-021-00480-8)
Supplement: Supplementary file 6 — Supplementary Data 4 [file 42004_2021_480_MOESM6_ESM.cif]

 
data_sxb-02-2
 
_audit_creation_method            'SHELXL-2018/3'
_shelx_SHELXL_version_number      '2018/3'
_chemical_name_systematic         ?
_chemical_name_common             ?
_chemical_melting_point           ?
_chemical_formula_moiety          ?
_chemical_formula_sum
 'C17 H23 N O3' 
_chemical_formula_weight          289.36

loop_
 _atom_type_symbol
 _atom_type_description
 _atom_type_scat_dispersion_real
 _atom_type_scat_dispersion_imag
 _atom_type_scat_source
 'C'  'C'   0.0033   0.0016
 'International Tables Vol C Tables 4.2.6.8 and 6.1.1.4'
 'H'  'H'   0.0000   0.0000
 'International Tables Vol C Tables 4.2.6.8 and 6.1.1.4'
 'N'  'N'   0.0061   0.0033
 'International Tables Vol C Tables 4.2.6.8 and 6.1.1.4'
 'O'  'O'   0.0106   0.0060
 'International Tables Vol C Tables 4.2.6.8 and 6.1.1.4'
 
_space_group_crystal_system       monoclinic
_space_group_IT_number            15
_space_group_name_H-M_alt         'C 2/c'
_space_group_name_Hall            '-C 2yc'
 
_shelx_space_group_comment
;
The symmetry employed for this shelxl refinement is uniquely defined
by the following loop, which should always be used as a source of
symmetry information in preference to the above space-group names.
They are only intended as comments.
;
 
loop_
 _space_group_symop_operation_xyz
 'x, y, z'
 '-x, y, -z+1/2'
 'x+1/2, y+1/2, z'
 '-x+1/2, y+1/2, -z+1/2'
 '-x, -y, -z'
 'x, -y, z-1/2'
 '-x+1/2, -y+1/2, -z'
 'x+1/2, -y+1/2, z-1/2'
 
_cell_length_a                    24.8680(10)
_cell_length_b                    6.5294(2)
_cell_length_c                    20.2949(9)
_cell_angle_alpha                 90
_cell_angle_beta                  95.254(4)
_cell_angle_gamma                 90
_cell_volume                      3281.5(2)
_cell_formula_units_Z             8
_cell_measurement_temperature     293(2)
_cell_measurement_reflns_used     ?
_cell_measurement_theta_min       ?
_cell_measurement_theta_max       ?
 
_exptl_crystal_description        ?
_exptl_crystal_colour             ?
_exptl_crystal_density_meas       ?
_exptl_crystal_density_method     ?
_exptl_crystal_density_diffrn     1.171          
_exptl_crystal_F_000              1248
_exptl_transmission_factor_min    ?
_exptl_transmission_factor_max    ?
_exptl_crystal_size_max           ?
_exptl_crystal_size_mid           ?
_exptl_crystal_size_min           ?
_exptl_absorpt_coefficient_mu     0.080
_shelx_estimated_absorpt_T_min    ?
_shelx_estimated_absorpt_T_max    ?
_exptl_absorpt_correction_type    ?
_exptl_absorpt_correction_T_min   ?
_exptl_absorpt_correction_T_max   ?
_exptl_absorpt_process_details    ?
_exptl_absorpt_special_details    ?
_diffrn_ambient_temperature       293(2)
_diffrn_radiation_wavelength      0.71073
_diffrn_radiation_type            MoK\a
_diffrn_source                    ?
_diffrn_measurement_device_type   ?
_diffrn_measurement_method        ?
_diffrn_detector_area_resol_mean  ?
_diffrn_reflns_number             10099
_diffrn_reflns_av_unetI/netI      0.0236
_diffrn_reflns_av_R_equivalents   0.0217
_diffrn_reflns_limit_h_min        -25
_diffrn_reflns_limit_h_max        31
_diffrn_reflns_limit_k_min        -7
_diffrn_reflns_limit_k_max        8
_diffrn_reflns_limit_l_min        -25
_diffrn_reflns_limit_l_max        21
_diffrn_reflns_theta_min          2.015
_diffrn_reflns_theta_max          29.031
_diffrn_reflns_theta_full         25.242
_diffrn_measured_fraction_theta_max   0.854
_diffrn_measured_fraction_theta_full  1.000
_diffrn_reflns_Laue_measured_fraction_max    0.854
_diffrn_reflns_Laue_measured_fraction_full   1.000
_diffrn_reflns_point_group_measured_fraction_max   0.854
_diffrn_reflns_point_group_measured_fraction_full  1.000
_reflns_number_total              3730
_reflns_number_gt                 2813
_reflns_threshold_expression      'I > 2\s(I)'
_reflns_Friedel_coverage          0.000
_reflns_Friedel_fraction_max      .
_reflns_Friedel_fraction_full     .
 
_reflns_special_details
;
 Reflections were merged by SHELXL according to the crystal
 class for the calculation of statistics and refinement.
 
 _reflns_Friedel_fraction is defined as the number of unique
 Friedel pairs measured divided by the number that would be
 possible theoretically, ignoring centric projections and
 systematic absences.
;
 
_computing_data_collection        ?
_computing_cell_refinement        ?
_computing_data_reduction         ?
_computing_structure_solution     'SHELXT 2018/2 (Sheldrick, 2018)'
_computing_structure_refinement 'SHELXL-2018/3 (Sheldrick, 2018)'
_computing_molecular_graphics     ?
_computing_publication_material   ?
_refine_special_details           ?
_refine_ls_structure_factor_coef  Fsqd
_refine_ls_matrix_type            full
_refine_ls_weighting_scheme       calc
_refine_ls_weighting_details
'w=1/[\s^2^(Fo^2^)+(0.2000P)^2^] where P=(Fo^2^+2Fc^2^)/3'
_atom_sites_solution_primary      ?
_atom_sites_solution_secondary    ?
_atom_sites_solution_hydrogens    geom
_refine_ls_hydrogen_treatment     constr
_refine_ls_extinction_method      none
_refine_ls_extinction_coef        .
_refine_ls_number_reflns          3730
_refine_ls_number_parameters      191
_refine_ls_number_restraints      0
_refine_ls_R_factor_all           0.1099
_refine_ls_R_factor_gt            0.0945
_refine_ls_wR_factor_ref          0.3344
_refine_ls_wR_factor_gt           0.3092
_refine_ls_goodness_of_fit_ref    1.385
_refine_ls_restrained_S_all       1.385
_refine_ls_shift/su_max           0.040
_refine_ls_shift/su_mean          0.008
 
loop_
 _atom_site_label
 _atom_site_type_symbol
 _atom_site_fract_x
 _atom_site_fract_y
 _atom_site_fract_z
 _atom_site_U_iso_or_equiv
 _atom_site_adp_type
 _atom_site_occupancy
 _atom_site_site_symmetry_order  
 _atom_site_calc_flag
 _atom_site_refinement_flags_posn
 _atom_site_refinement_flags_adp
 _atom_site_refinement_flags_occupancy
 _atom_site_disorder_assembly
 _atom_site_disorder_group
O001 O 0.37377(6) 0.3205(2) 0.62005(9) 0.0500(5) Uani 1 1 d . . . . .
O002 O 0.44806(8) 0.0766(3) 0.55277(11) 0.0723(7) Uani 1 1 d . . . . .
N003 N 0.42869(7) 0.3537(3) 0.61752(10) 0.0461(5) Uani 1 1 d . . . . .
O004 O 0.43072(8) 0.6722(3) 0.66736(14) 0.0779(7) Uani 1 1 d . . . . .
C005 C 0.35990(8) 0.1291(3) 0.65428(11) 0.0419(5) Uani 1 1 d . . . . .
C006 C 0.51156(9) 0.3580(4) 0.57730(11) 0.0472(6) Uani 1 1 d . . . . .
C007 C 0.50628(9) 0.5381(3) 0.61151(12) 0.0483(6) Uani 1 1 d . . . . .
C008 C 0.46078(9) 0.2374(4) 0.57814(11) 0.0479(6) Uani 1 1 d . . . . .
C009 C 0.36426(9) 0.1695(3) 0.73018(12) 0.0487(6) Uani 1 1 d . . . . .
C00A C 0.45182(9) 0.5411(3) 0.63640(13) 0.0501(6) Uani 1 1 d . . . . .
C00B C 0.30573(9) 0.0638(4) 0.61430(13) 0.0543(6) Uani 1 1 d . . . . .
C00C C 0.55776(11) 0.3115(4) 0.54733(14) 0.0614(7) Uani 1 1 d . . . . .
C00D C 0.54687(11) 0.6822(4) 0.61735(16) 0.0624(7) Uani 1 1 d . . . . .
C00E C 0.59928(11) 0.4586(5) 0.55270(15) 0.0694(8) Uani 1 1 d . . . . .
C00F C 0.42436(12) 0.1743(5) 0.75533(16) 0.0686(8) Uani 1 1 d . . . . .
C00G C 0.59337(12) 0.6406(5) 0.58754(17) 0.0700(8) Uani 1 1 d . . . . .
C00H C 0.33961(15) -0.0063(5) 0.76843(17) 0.0776(9) Uani 1 1 d . . . . .
C00I C 0.29242(13) -0.1620(4) 0.6304(2) 0.0776(10) Uani 1 1 d . . . . .
H00A H 0.322615 -0.247565 0.622747 0.116 Uiso 1 1 calc R U . . .
H00B H 0.261242 -0.205575 0.602583 0.116 Uiso 1 1 calc R U . . .
H00C H 0.285191 -0.172502 0.675978 0.116 Uiso 1 1 calc R U . . .
C00J C 0.33898(15) 0.3724(5) 0.74940(17) 0.0766(9) Uani 1 1 d . . . . .
C00K C 0.25745(12) 0.1959(5) 0.6268(2) 0.0816(10) Uani 1 1 d . . . . .
C00L C 0.31483(13) 0.0671(7) 0.54048(17) 0.0910(11) Uani 1 1 d . . . . .
 
loop_
 _atom_site_aniso_label
 _atom_site_aniso_U_11
 _atom_site_aniso_U_22
 _atom_site_aniso_U_33
 _atom_site_aniso_U_23
 _atom_site_aniso_U_13
 _atom_site_aniso_U_12
O001 0.0412(9) 0.0470(9) 0.0622(11) 0.0144(6) 0.0064(7) 0.0011(6)
O002 0.0770(13) 0.0654(12) 0.0780(14) -0.0309(10) 0.0265(10) -0.0205(9)
N003 0.0406(10) 0.0432(10) 0.0560(12) -0.0023(7) 0.0122(8) -0.0031(7)
O004 0.0684(12) 0.0435(10) 0.126(2) -0.0172(9) 0.0345(12) 0.0016(8)
C005 0.0402(10) 0.0370(10) 0.0487(13) 0.0042(8) 0.0056(8) 0.0000(7)
C006 0.0455(12) 0.0573(13) 0.0395(12) -0.0031(8) 0.0072(9) -0.0033(9)
C007 0.0459(12) 0.0437(11) 0.0554(14) 0.0020(9) 0.0043(9) -0.0025(8)
C008 0.0503(12) 0.0518(12) 0.0427(12) -0.0055(9) 0.0101(9) -0.0049(9)
C009 0.0514(13) 0.0466(12) 0.0488(13) 0.0015(8) 0.0080(10) 0.0000(8)
C00A 0.0489(12) 0.0387(11) 0.0639(15) 0.0001(9) 0.0109(10) 0.0015(8)
C00B 0.0440(12) 0.0541(14) 0.0636(16) 0.0044(10) -0.0019(10) -0.0033(9)
C00C 0.0519(14) 0.0772(18) 0.0570(16) -0.0112(11) 0.0155(11) -0.0033(11)
C00D 0.0569(15) 0.0600(15) 0.0709(18) -0.0040(11) 0.0089(12) -0.0128(11)
C00E 0.0528(14) 0.090(2) 0.0666(18) -0.0061(14) 0.0135(12) -0.0144(13)
C00F 0.0623(16) 0.0804(19) 0.0602(17) -0.0010(12) -0.0096(13) -0.0080(13)
C00G 0.0583(16) 0.0752(19) 0.078(2) -0.0015(14) 0.0137(13) -0.0136(12)
C00H 0.094(2) 0.0722(18) 0.0679(19) 0.0205(14) 0.0172(15) -0.0136(15)
C00I 0.0691(18) 0.0608(17) 0.100(3) -0.0044(14) -0.0067(16) -0.0209(13)
C00J 0.093(2) 0.0584(16) 0.082(2) -0.0099(14) 0.0242(16) 0.0158(14)
C00K 0.0440(14) 0.084(2) 0.114(3) 0.0087(16) -0.0077(15) 0.0117(12)
C00L 0.071(2) 0.139(3) 0.0597(19) -0.0015(19) -0.0101(15) -0.0285(19)
 
_geom_special_details
;
 All esds (except the esd in the dihedral angle between two l.s. planes)
 are estimated using the full covariance matrix.  The cell esds are taken
 into account individually in the estimation of esds in distances, angles
 and torsion angles; correlations between esds in cell parameters are only
 used when they are defined by crystal symmetry.  An approximate (isotropic)
 treatment of cell esds is used for estimating esds involving l.s. planes.
;
 
loop_
 _geom_bond_atom_site_label_1
 _geom_bond_atom_site_label_2
 _geom_bond_distance
 _geom_bond_site_symmetry_2
 _geom_bond_publ_flag
O001 N003 1.388(2) . ?
O001 C005 1.485(2) . ?
O002 C008 1.199(3) . ?
N003 C00A 1.391(3) . ?
N003 C008 1.403(3) . ?
O004 C00A 1.210(3) . ?
C005 C009 1.557(3) . ?
C005 C00B 1.567(3) . ?
C006 C007 1.378(3) . ?
C006 C00C 1.382(4) . ?
C006 C008 1.490(3) . ?
C007 C00D 1.377(3) . ?
C007 C00A 1.488(3) . ?
C009 C00J 1.532(3) . ?
C009 C00F 1.535(4) . ?
C009 C00H 1.544(4) . ?
C00B C00K 1.519(4) . ?
C00B C00L 1.536(5) . ?
C00B C00I 1.552(4) . ?
C00C C00E 1.407(4) . ?
C00D C00G 1.380(4) . ?
C00E C00G 1.398(4) . ?
C00I H00A 0.9600 . ?
C00I H00B 0.9600 . ?
C00I H00C 0.9600 . ?
 
loop_
 _geom_angle_atom_site_label_1
 _geom_angle_atom_site_label_2
 _geom_angle_atom_site_label_3
 _geom_angle
 _geom_angle_site_symmetry_1
 _geom_angle_site_symmetry_3
 _geom_angle_publ_flag
N003 O001 C005 114.84(14) . . ?
O001 N003 C00A 120.73(17) . . ?
O001 N003 C008 123.29(18) . . ?
C00A N003 C008 112.99(19) . . ?
O001 C005 C009 108.80(16) . . ?
O001 C005 C00B 102.25(15) . . ?
C009 C005 C00B 122.49(19) . . ?
C007 C006 C00C 122.1(2) . . ?
C007 C006 C008 109.0(2) . . ?
C00C C006 C008 128.9(2) . . ?
C00D C007 C006 121.6(2) . . ?
C00D C007 C00A 130.1(2) . . ?
C006 C007 C00A 108.31(18) . . ?
O002 C008 N003 125.2(2) . . ?
O002 C008 C006 130.4(2) . . ?
N003 C008 C006 104.32(18) . . ?
C00J C009 C00F 107.9(2) . . ?
C00J C009 C00H 108.9(3) . . ?
C00F C009 C00H 105.5(2) . . ?
C00J C009 C005 113.9(2) . . ?
C00F C009 C005 108.1(2) . . ?
C00H C009 C005 112.1(2) . . ?
O004 C00A N003 125.3(2) . . ?
O004 C00A C007 129.6(2) . . ?
N003 C00A C007 105.13(19) . . ?
C00K C00B C00L 110.2(3) . . ?
C00K C00B C00I 108.5(3) . . ?
C00L C00B C00I 105.8(3) . . ?
C00K C00B C005 114.5(2) . . ?
C00L C00B C005 107.7(2) . . ?
C00I C00B C005 109.82(19) . . ?
C006 C00C C00E 116.7(2) . . ?
C007 C00D C00G 117.7(3) . . ?
C00G C00E C00C 120.6(3) . . ?
C00D C00G C00E 121.3(3) . . ?
C00B C00I H00A 109.5 . . ?
C00B C00I H00B 109.5 . . ?
H00A C00I H00B 109.5 . . ?
C00B C00I H00C 109.5 . . ?
H00A C00I H00C 109.5 . . ?
H00B C00I H00C 109.5 . . ?
 
loop_
 _geom_torsion_atom_site_label_1
 _geom_torsion_atom_site_label_2
 _geom_torsion_atom_site_label_3
 _geom_torsion_atom_site_label_4
 _geom_torsion
 _geom_torsion_site_symmetry_1
 _geom_torsion_site_symmetry_2
 _geom_torsion_site_symmetry_3
 _geom_torsion_site_symmetry_4
 _geom_torsion_publ_flag
C005 O001 N003 C00A -130.3(2) . . . . ?
C005 O001 N003 C008 70.7(3) . . . . ?
N003 O001 C005 C009 83.0(2) . . . . ?
N003 O001 C005 C00B -146.13(19) . . . . ?
C00C C006 C007 C00D 0.3(4) . . . . ?
C008 C006 C007 C00D -178.4(2) . . . . ?
C00C C006 C007 C00A 179.1(2) . . . . ?
C008 C006 C007 C00A 0.4(3) . . . . ?
O001 N003 C008 O002 -14.9(4) . . . . ?
C00A N003 C008 O002 -175.4(2) . . . . ?
O001 N003 C008 C006 165.79(18) . . . . ?
C00A N003 C008 C006 5.3(3) . . . . ?
C007 C006 C008 O002 177.5(3) . . . . ?
C00C C006 C008 O002 -1.2(5) . . . . ?
C007 C006 C008 N003 -3.3(3) . . . . ?
C00C C006 C008 N003 178.0(3) . . . . ?
O001 C005 C009 C00J 44.2(3) . . . . ?
C00B C005 C009 C00J -74.7(3) . . . . ?
O001 C005 C009 C00F -75.7(2) . . . . ?
C00B C005 C009 C00F 165.4(2) . . . . ?
O001 C005 C009 C00H 168.4(2) . . . . ?
C00B C005 C009 C00H 49.6(3) . . . . ?
O001 N003 C00A O004 14.8(4) . . . . ?
C008 N003 C00A O004 175.9(3) . . . . ?
O001 N003 C00A C007 -166.17(19) . . . . ?
C008 N003 C00A C007 -5.1(3) . . . . ?
C00D C007 C00A O004 0.3(5) . . . . ?
C006 C007 C00A O004 -178.3(3) . . . . ?
C00D C007 C00A N003 -178.6(3) . . . . ?
C006 C007 C00A N003 2.8(3) . . . . ?
O001 C005 C00B C00K -72.6(3) . . . . ?
C009 C005 C00B C00K 49.4(3) . . . . ?
O001 C005 C00B C00L 50.3(3) . . . . ?
C009 C005 C00B C00L 172.3(2) . . . . ?
O001 C005 C00B C00I 165.1(2) . . . . ?
C009 C005 C00B C00I -72.9(3) . . . . ?
C007 C006 C00C C00E -0.7(4) . . . . ?
C008 C006 C00C C00E 177.8(3) . . . . ?
C006 C007 C00D C00G 0.1(4) . . . . ?
C00A C007 C00D C00G -178.4(3) . . . . ?
C006 C00C C00E C00G 0.7(4) . . . . ?
C007 C00D C00G C00E -0.1(5) . . . . ?
C00C C00E C00G C00D -0.3(5) . . . . ?
 
_refine_diff_density_max    0.618
_refine_diff_density_min   -0.214
_refine_diff_density_rms    0.096

_shelx_res_file
;
TITL sxb-02-2_a.res in C2/c
    sxb-02-2.res
    created by SHELXL-2018/3 at 09:14:38 on 03-Aug-2020
REM Old TITL sxb-02-2_a.res in C2/c
REM SHELXT solution in C2/c: R1 0.181, Rweak 0.008, Alpha 0.023
REM <I/s> 0.418 for 308 systematic absences, Orientation as input
REM Formula found by SHELXT: C17 N O3
CELL 0.71073 24.868 6.5294 20.2949 90 95.254 90
ZERR 8 0.001 0.0002 0.0009 0 0.004 0
LATT 7
SYMM -X,+Y,0.5-Z
SFAC C H N O
UNIT 136 184 8 24

L.S. 10 0 0
PLAN  24
CONF
BOND
list 4
fmap 2 53
acta
MORE -1
BOND $H
REM <olex2.extras>
REM <HklSrc "%.\\SXB-02-2.hkl">
REM </olex2.extras>

WGHT    0.200000
FVAR       0.33819
O001  4    0.373768    0.320458    0.620045    11.00000    0.04119    0.04698 =
         0.06219    0.01443    0.00644    0.00110
O002  4    0.448056    0.076580    0.552765    11.00000    0.07697    0.06542 =
         0.07799   -0.03094    0.02651   -0.02053
N003  3    0.428688    0.353736    0.617518    11.00000    0.04061    0.04322 =
         0.05600   -0.00226    0.01223   -0.00305
O004  4    0.430724    0.672160    0.667364    11.00000    0.06839    0.04355 =
         0.12641   -0.01721    0.03448    0.00158
C005  1    0.359905    0.129101    0.654284    11.00000    0.04020    0.03704 =
         0.04870    0.00415    0.00557   -0.00002
C006  1    0.511560    0.358032    0.577297    11.00000    0.04553    0.05731 =
         0.03947   -0.00313    0.00718   -0.00333
C007  1    0.506280    0.538051    0.611505    11.00000    0.04588    0.04366 =
         0.05545    0.00202    0.00429   -0.00253
C008  1    0.460782    0.237408    0.578138    11.00000    0.05034    0.05180 =
         0.04268   -0.00547    0.01006   -0.00488
C009  1    0.364261    0.169498    0.730180    11.00000    0.05137    0.04659 =
         0.04879    0.00149    0.00796   -0.00004
C00A  1    0.451821    0.541081    0.636404    11.00000    0.04887    0.03875 =
         0.06388    0.00011    0.01085    0.00148
C00B  1    0.305725    0.063750    0.614297    11.00000    0.04397    0.05411 =
         0.06361    0.00442   -0.00185   -0.00332
C00C  1    0.557759    0.311481    0.547326    11.00000    0.05195    0.07717 =
         0.05696   -0.01121    0.01547   -0.00327
C00D  1    0.546869    0.682167    0.617346    11.00000    0.05690    0.05999 =
         0.07092   -0.00399    0.00886   -0.01277
C00E  1    0.599281    0.458576    0.552696    11.00000    0.05285    0.09026 =
         0.06658   -0.00606    0.01346   -0.01442
C00F  1    0.424363    0.174306    0.755325    11.00000    0.06233    0.08042 =
         0.06021   -0.00099   -0.00957   -0.00799
C00G  1    0.593369    0.640597    0.587542    11.00000    0.05835    0.07519 =
         0.07786   -0.00149    0.01366   -0.01363
C00H  1    0.339612   -0.006330    0.768426    11.00000    0.09437    0.07219 =
         0.06794    0.02051    0.01717   -0.01362
C00I  1    0.292424   -0.162007    0.630441    11.00000    0.06914    0.06076 =
         0.10013   -0.00444   -0.00674   -0.02088
AFIX 137
H00A  2    0.322615   -0.247565    0.622747    11.00000   -1.50000
H00B  2    0.261242   -0.205575    0.602583    11.00000   -1.50000
H00C  2    0.285191   -0.172502    0.675978    11.00000   -1.50000
AFIX   0
C00J  1    0.338979    0.372376    0.749396    11.00000    0.09282    0.05842 =
         0.08167   -0.00985    0.02419    0.01575
C00K  1    0.257453    0.195912    0.626816    11.00000    0.04395    0.08383 =
         0.11433    0.00875   -0.00770    0.01174
C00L  1    0.314831    0.067104    0.540483    11.00000    0.07119    0.13908 =
         0.05974   -0.00151   -0.01014   -0.02845
HKLF 4


REM  sxb-02-2_a.res in C2/c
REM wR2 = 0.3344, GooF = S = 1.385, Restrained GooF = 1.385 for all data
REM R1 = 0.0945 for 2813 Fo > 4sig(Fo) and 0.1099 for all 3730 data
REM 191 parameters refined using 0 restraints

END

WGHT      0.2000      0.0000

REM Highest difference peak  0.618,  deepest hole -0.214,  1-sigma level  0.096
Q1    1   0.4398  0.2981  0.7448  11.00000  0.05    0.62
Q2    1   0.3845  0.0266  0.6445  11.00000  0.05    0.61
Q3    1   0.5607  0.1870  0.5225  11.00000  0.05    0.55
Q4    1   0.3562 -0.1411  0.7571  11.00000  0.05    0.54
Q5    1   0.4427  0.0403  0.7420  11.00000  0.05    0.51
Q6    1   0.3015  0.3467  0.7406  11.00000  0.05    0.50
Q7    1   0.5409  0.8191  0.6409  11.00000  0.05    0.49
Q8    1   0.3037  0.0021  0.7566  11.00000  0.05    0.48
Q9    1   0.3381  0.4421  0.7400  11.00000  0.05    0.48
Q10   1   0.2850  0.0103  0.5158  11.00000  0.05    0.45
Q11   1   0.6223  0.7394  0.5893  11.00000  0.05    0.44
Q12   1   0.4312  0.1787  0.8001  11.00000  0.05    0.44
Q13   1   0.2625  0.3323  0.6167  11.00000  0.05    0.43
Q14   1   0.3459  0.0088  0.8156  11.00000  0.05    0.43
Q15   1   0.3009  0.0614  0.5332  11.00000  0.05    0.41
Q16   1   0.6375  0.4182  0.5352  11.00000  0.05    0.41
Q17   1   0.3453  0.3914  0.7964  11.00000  0.05    0.41
Q18   1   0.3414 -0.0416  0.5393  11.00000  0.05    0.41
Q19   1   0.2253  0.1600  0.5959  11.00000  0.05    0.40
Q20   1   0.3205  0.2052  0.5221  11.00000  0.05    0.37
Q21   1   0.6008  0.5867  0.5838  11.00000  0.05    0.32
Q22   1   0.2460  0.1804  0.6757  11.00000  0.05    0.30
Q23   1   0.5756  0.3766  0.5480  11.00000  0.05    0.27
Q24   1   0.3601  0.1368  0.6781  11.00000  0.05    0.26
;
_shelx_res_checksum   61179

_shelx_hkl_file
;
   0   0  -2    2.62    0.22
   0   0  -3    0.09    0.16
   0   0   3    0.09    0.13
   0   0   4 5176.97   82.84
   0   0  -4 5174.83   82.88
   0   0  -5    0.51    0.28
   0   0  -6 5430.49   87.36
   0   0  -7   -0.04    0.31
   0   0  -8 2323.78   38.65
   0   0  -9    0.06    0.35
   0   0 -10 1278.01   22.52
   0   0 -11    0.34    0.42
   0   0 -12  201.32    5.37
   0   0 -13   -0.24    0.40
   0   0 -14  209.41    5.81
   0   0 -15   -0.09    0.53
   0   0 -16  160.03    5.15
   0   0 -17    0.11    0.63
   0   0 -18   19.40    1.77
   0   0 -19    0.36    0.63
   0   0 -20    7.37    1.22
   0   0 -21   -0.26    0.82
   0   0 -21   -0.13    0.68
   0   0 -22    3.12    1.07
   0   0 -22    2.50    1.02
   0   0 -23   -0.14    0.86
   0   0 -24   13.64    1.80
   0   0 -25   -0.15    0.89
   0   2   0  362.65    6.75
   0   2   1  548.13    9.50
   0   2  -1  519.06    9.47
   0   2   2   85.49    2.18
   0   2   2   87.42    1.71
   0  -2   2   85.76    1.70
   0  -2  -2   81.48    1.69
   0   2  -2   83.85    1.68
   0   2  -3   11.07    0.52
   0  -2  -3   10.37    0.52
   0   2   3   12.62    0.68
   0   2   3   11.51    0.54
   0  -2   3   12.33    0.55
   0  -2  -4  546.64    9.70
   0   2  -4  551.66    9.69
   0  -2   4  584.52    9.71
   0   2   4  561.73    9.70
   0   2   4  555.16    9.80
   0   2   5   84.16    1.83
   0   2  -5   83.97    1.59
   0  -2  -5   80.24    2.15
   0   2  -5   81.96    2.16
   0   2   5   83.39    2.09
   0   2   6    9.16    0.44
   0   2  -6    8.56    0.29
   0  -2  -6    8.04    0.65
   0   2  -6    9.04    0.66
   0   2   7  246.36    3.94
   0  -2  -7  234.58    4.88
   0   2  -7  246.65    4.88
   0   2   8   37.06    0.96
   0   2  -8   35.68    1.57
   0  -2  -8   33.28    1.56
   0  -2  -9    5.43    0.70
   0   2   9    5.24    0.31
   0   2  -9    5.13    0.66
   0   2 -10   37.62    1.78
   0  -2 -10   40.16    1.87
   0   2  10   39.83    0.96
   0   2 -11   33.55    1.77
   0  -2 -11   35.53    1.82
   0   2  11   35.28    0.87
   0   2  12  111.46    1.97
   0  -2  12   92.03    1.73
   0   2 -12   96.72    3.34
   0  -2 -12   96.30    3.35
   0  -2  13   27.50    0.61
   0  -2 -13   30.97    1.84
   0   2 -13   28.37    1.74
   0   2 -14    0.50    0.42
   0  -2 -14    1.12    0.53
   0   2 -15   21.56    1.67
   0  -2 -15   23.23    1.74
   0   2 -16    2.23    0.76
   0  -2 -16    0.99    0.69
   0   2 -17   59.67    2.95
   0  -2 -17   53.59    2.85
   0  -2 -18   15.44    1.58
   0   2 -18   16.71    1.64
   0   2 -19    3.88    1.01
   0  -2 -19    4.76    1.08
   0   2 -19    3.14    0.91
   0   2 -20   15.84    1.71
   0  -2 -20   18.69    1.83
   0   2 -20   16.46    1.74
   0  -2 -20   16.09    1.71
   0   2 -21   -0.25    0.84
   0  -2 -21   -0.38    0.82
   0  -2 -22    2.65    1.02
   0   2 -22    1.31    0.88
   0   2 -23    4.52    1.21
   0  -2 -23    4.67    1.22
   0   2 -24    8.22    1.53
   0  -2 -24    7.22    1.43
   0   4   0  335.89    7.27
   0   4   1    7.21    0.82
   0   4  -1    6.24    0.77
   0  -4   2   25.98    1.09
   0   4   2   24.86    1.40
   0  -4   3  762.85   13.12
   0   4   3  747.52   13.96
   0   4   4   27.98    1.21
   0   4  -4   26.65    0.74
   0  -4  -4   28.39    0.76
   0  -4   4   27.69    0.77
   0   4   4   27.08    0.80
   0  -4   4   29.40    1.16
   0   4   4   25.48    1.40
   0   4  -4   29.20    1.57
   0   4   5   11.49    0.76
   0   4  -5   10.33    0.52
   0  -4  -5   10.66    0.54
   0   4   5    9.82    0.85
   0   4  -5   12.03    1.04
   0  -4   5   10.07    0.52
   0  -4   5   10.64    0.68
   0   4   6    0.94    0.32
   0   4   6    0.75    0.39
   0  -4   6    0.62    0.27
   0   4  -6    0.54    0.25
   0  -4  -6    0.65    0.25
   0   4   7   30.27    1.48
   0   4  -7   26.86    0.92
   0   4   7   26.41    1.12
   0  -4  -7   28.08    1.16
   0   4  -7   27.79    1.16
   0  -4   7   27.03    1.14
   0   4  -8   16.96    0.63
   0   4   8   16.83    1.09
   0   4  -8   16.92    0.96
   0  -4  -8   17.11    0.95
   0  -4   8   16.63    0.89
   0   4   8   17.59    0.88
   0  -4  -9   26.90    1.29
   0   4  -9   25.26    1.26
   0  -4   9   25.96    1.15
   0   4   9   25.41    1.05
   0   4 -10   23.76    1.27
   0  -4 -10   21.07    1.21
   0  -4  10   21.22    1.04
   0   4  10   19.62    0.92
   0  -4 -11  116.98    3.37
   0   4 -11  112.50    3.31
   0  -4  11  114.10    2.88
   0   4  11  115.51    2.64
   0   4  12    2.77    0.40
   0   4 -12    4.13    0.72
   0  -4 -12    2.79    0.62
   0  -4  12    2.88    0.46
   0   4  13   85.15    2.04
   0   4 -13   85.95    3.02
   0  -4 -13   87.60    3.05
   0   4  14    9.02    0.56
   0   4 -14   10.60    1.10
   0  -4 -14    9.70    1.10
   0   4  15   44.97    1.26
   0  -4 -15   51.90    2.41
   0   4 -15   44.35    2.24
   0   4 -16   -0.09    0.62
   0  -4 -16    0.35    0.62
   0   4  16    0.55    0.26
   0  -4 -17    0.19    0.61
   0   4 -17   -0.18    0.73
   0   4  17    1.16    0.29
   0  -4 -18    1.00    0.77
   0   4 -18    0.30    0.68
   0   4 -19    0.73    0.67
   0  -4 -19    1.80    0.93
   0   4 -20    0.44    0.75
   0  -4 -20   -0.22    0.70
   0   4 -21    0.47    0.81
   0  -4 -21    1.07    0.89
   0   4 -22    2.21    1.04
   0  -4 -22    0.37    0.89
   0   4 -23    0.64    0.83
   0  -4 -23    0.52    0.88
   0  -4 -24    4.59    1.35
   0   6   0  235.03    6.33
   0   6  -1   42.44    2.34
   0   6   1   46.96    2.41
   0   6   2   62.81    2.82
   0   6   3   19.77    1.57
   0   6   4   24.76    1.40
   0   6  -4   23.67    1.79
   0   6   4   23.51    1.65
   0   6   5    2.43    0.60
   0   6   5    2.42    0.71
   0   6  -5    2.24    0.82
   0   6  -6    0.28    0.59
   0   6   6    0.50    0.61
   0  -6   6    0.80    0.46
   0   6   6    0.21    0.48
   0   6  -7   71.77    3.15
   0   6   7   67.69    2.87
   0   6   7   73.51    2.40
   0  -6   7   68.79    2.39
   0   6  -8   66.05    3.07
   0   6   8   69.73    2.88
   0  -6   8   70.03    2.44
   0   6   8   74.67    2.39
   0  -6   9    3.07    0.62
   0   6  -9    2.61    0.82
   0   6   9    2.77    0.57
   0  -6  10    0.73    0.45
   0   6 -10    1.07    0.62
   0   6  10    0.44    0.41
   0   6 -11    4.90    1.04
   0  -6  11    4.60    0.70
   0   6  11    5.06    0.63
   0  -6  12    0.32    0.47
   0   6 -12    0.10    0.59
   0   6  12   -0.67    0.50
   0  -6  13    0.22    0.43
   0   6 -13    0.50    0.62
   0   6  13   -0.62    0.47
   0  -6  14    3.32    0.69
   0   6 -14    2.71    0.85
   0   6  14    3.02    0.53
   0  -6  15    2.61    0.67
   0   6 -15    2.84    0.91
   0   6  15    2.21    0.46
   0  -6  16    1.25    0.56
   0   6 -16    0.31    0.68
   0   6  16    0.93    0.42
   0  -6  17    8.87    0.98
   0   6 -17    8.72    1.25
   0   6  17    9.01    0.66
   0  -6  18    0.76    0.58
   0   6 -18    0.82    0.73
   0   6  18    0.93    0.35
   0   8   0   10.10    1.40
   0   8  -1    2.41    0.89
   0   8   1    2.81    0.92
   0   8   2    1.38    0.85
   0   8   2   -0.49    0.67
   0   8   3    5.99    1.17
   0   8   3    7.12    0.97
   0   8   4    7.54    1.26
   0   8  -4    4.76    1.11
   0   8   4    6.02    0.94
   0   8  -5    1.20    0.76
   0   8   5    1.65    0.88
   0   8   5    0.67    0.62
   0   8   6   -0.11    0.79
   0   8  -6   -0.24    0.84
   0   8   6    0.06    0.57
   0   8   7    0.11    0.65
   1   1 -25    1.99    1.11
   1  -1 -25    1.85    1.16
   1   1 -24    2.37    1.12
   1  -1 -24    1.34    0.98
   1   1 -23   14.14    1.83
   1  -1 -23   16.78    1.93
   1   1 -23   12.14    1.68
   1  -1 -23   16.66    1.89
   1  -1 -22    1.27    0.93
   1   1 -22    1.96    0.99
   1   1 -21    5.46    1.11
   1  -1 -21    6.06    1.17
   1   1 -20    2.15    0.88
   1  -1 -20    2.94    1.01
   1   1 -19    1.08    0.69
   1  -1 -19    1.58    0.78
   1   1 -18   25.38    2.01
   1  -1 -18   23.98    1.94
   1   1 -17   33.53    2.26
   1  -1 -17   32.78    2.22
   1  -1 -16    9.13    1.17
   1   1 -16    8.36    1.13
   1  -1 -15   60.82    2.88
   1   1 -15   57.37    2.79
   1   1 -14   46.03    2.38
   1  -1 -14   44.84    2.35
   1  -1 -13   52.93    2.52
   1   1 -13   56.88    2.56
   1  -1 -12   19.01    1.42
   1   1 -12   17.29    1.37
   1   1 -11  202.75    5.26
   1  -1 -11  203.03    5.29
   1   1 -10  196.66    5.03
   1  -1 -10  203.35    5.09
   1   1  -9  857.91   15.57
   1  -1  -9  852.09   15.60
   1  -1  -8  628.01   12.30
   1   1  -8  641.82   12.31
  -1   1   8  676.44   10.81
  -1  -1   7   51.86    1.12
   1   1  -7   59.27    2.01
   1  -1  -7   59.02    2.03
  -1   1   7   61.99    1.12
   1  -1  -6    0.30    0.28
   1   1  -6   -0.04    0.29
  -1   1   6    0.58    0.10
  -1  -1   6    0.66    0.12
  -1   1   5 1066.36   17.21
  -1  -1   5 1080.41   17.14
   1  -1  -5 1057.01   18.14
   1   1  -5 1054.26   18.12
  -1   1   4  341.13    5.67
  -1  -1   4  349.34    5.57
   1  -1  -4  350.47    5.94
   1   1  -4  323.11    5.62
   1   1  -4  351.75    6.31
   1  -1  -4  338.57    6.29
  -1  -1   4  343.23    6.25
  -1   1   4  354.58    6.25
   1  -1  -3    5.64    0.27
  -1  -1   3    6.01    0.23
   1   1  -3    5.88    0.20
   1  -1  -3    6.15    0.42
  -1   1   3    6.28    0.39
  -1  -1   3    6.11    0.39
   1   1  -3    6.23    0.41
  -1  -1   2 2570.47   41.42
  -1   1   2 2620.03   41.43
  -1   1   2 2575.28   41.52
   1   1  -2 2618.99   41.27
   1  -1  -2 2539.64   41.50
   1   1  -2 2592.35   41.49
   1   1  -1 4664.46   74.30
  -1  -1   1 4636.09   74.32
   1  -1  -1 4730.57   74.54
  -1   1   1 4721.48   74.54
   1   1   0 1318.41   20.75
  -1  -1   0 1255.49   20.75
  -1   1   0 1310.25   20.71
   1  -1   0 1281.94   20.96
  -1   1   0 1287.00   20.99
  -1   1  -1    8.42    0.28
   1   1   1    8.20    0.41
  -1  -1  -2  412.33    7.02
  -1   1  -2  419.41    7.03
   1   1   2  426.70    6.93
  -1  -1  -2  430.59    6.94
   1  -1   2  418.46    7.06
   1   1   2  429.88    7.07
  -1  -1  -2  437.41    7.10
   1  -1   3  814.91   13.99
  -1  -1  -3  837.32   13.99
   1   1   3  865.28   14.02
  -1   1  -3  837.36   13.98
   1   1   3  842.77   13.81
  -1  -1  -3  851.73   13.82
   1   1   4 7360.47  112.79
   1  -1   4 7152.29  112.75
  -1  -1  -4 6852.67  112.72
  -1   1  -4 6884.71  112.69
   1   1   4 7154.73  112.30
  -1  -1  -4 6986.23  112.32
  -1  -1  -5 6226.61  100.23
  -1   1  -5 6306.35  100.22
  -1  -1  -5 6249.80   99.59
  -1  -1  -6  129.49    3.26
  -1   1  -6  136.91    3.28
  -1  -1  -6  140.35    2.69
  -1  -1  -7  134.31    3.48
  -1   1  -7  132.66    3.48
   1   1   7  145.96    2.50
  -1   1  -8   12.85    0.95
  -1  -1  -8   14.45    1.00
  -1  -1  -9   84.28    2.75
  -1   1  -9   80.22    2.68
  -1  -1 -10  166.34    4.43
  -1   1 -10  161.42    4.36
  -1   1 -11   16.16    1.20
  -1  -1 -11    3.54    0.63
  -1   1 -12   26.43    1.63
  -1  -1 -12   30.20    1.74
  -1   1 -13    6.58    0.89
  -1  -1 -13    4.30    0.72
  -1   1 -14    8.45    1.04
  -1  -1 -14    9.17    1.08
  -1  -1 -15    6.20    0.98
  -1   1 -15    6.11    0.98
  -1   1 -16   37.42    2.25
  -1  -1 -16   31.00    2.07
  -1   1 -17    0.94    0.65
  -1  -1 -17    0.21    0.60
  -1   1 -18   23.58    1.87
  -1  -1 -18   22.69    1.88
  -1   1 -18   22.40    1.89
  -1   1 -19    0.23    0.68
  -1  -1 -19    0.58    0.81
  -1   1 -19    0.23    0.67
  -1  -1 -19    0.59    0.68
  -1  -1 -20   11.04    1.49
  -1   1 -20    8.44    1.33
  -1  -1 -21    0.89    0.86
  -1   1 -21    1.26    0.80
  -1  -1 -22    0.40    0.80
  -1   1 -22    1.45    0.86
  -1  -1 -23    2.65    1.04
  -1   1 -23    3.88    1.12
  -1  -1 -24    1.32    0.96
  -1   1 -24    3.65    1.20
  -1   1 -25    5.95    1.42
  -1  -1 -25    3.52    1.24
   1  -3 -24    5.80    1.38
   1   3 -24    6.90    1.42
   1   3 -23   -0.94    0.91
   1  -3 -23    0.67    0.94
   1  -3 -22   -0.39    0.81
   1   3 -22   -1.03    0.99
   1   3 -21    6.15    1.20
   1  -3 -21    6.50    1.30
   1  -3 -20   47.06    2.87
   1   3 -20   50.46    2.85
   1  -3 -20   50.82    2.91
   1   3 -19    3.01    0.93
   1   3 -19    2.04    0.85
   1  -3 -19    3.64    0.93
   1  -3 -18    4.67    1.03
   1   3 -18    5.16    1.08
   1   3 -17    8.30    1.19
   1  -3 -17    7.63    1.19
   1   3 -16   24.94    1.83
   1  -3 -16   26.66    1.93
  -1   3  15   55.37    1.34
   1  -3 -15   61.07    2.81
   1   3 -15   56.14    2.67
  -1   3  14   11.67    0.51
   1  -3 -14   12.69    1.26
   1   3 -14   13.69    1.27
  -1   3  13   20.96    0.71
   1   3 -13   20.13    1.46
   1  -3 -13   23.19    1.65
   1   3 -12   86.59    3.08
   1  -3 -12   86.53    3.14
  -1   3  12   87.78    1.90
   1   3 -11   32.00    1.69
   1  -3 -11   32.99    1.75
  -1   3  11   33.06    0.99
   1   3 -10   70.55    2.51
   1  -3 -10   70.53    2.55
  -1   3  10   71.48    1.70
   1  -3  -9   19.73    1.18
   1   3  -9   16.77    1.09
   1   3  -9   14.73    0.54
  -1   3   9   17.13    0.72
   1   3  -8   68.31    2.24
   1  -3  -8   70.89    2.30
  -1   3   8   69.36    1.75
   1   3  -8   70.20    1.44
   1  -3  -7  146.09    3.51
   1   3  -7  140.21    3.44
   1   3  -7  142.54    2.65
  -1   3   7  142.97    3.02
  -1  -3   7  143.79    3.05
  -1   3   6    5.76    0.57
   1  -3  -6    5.80    0.56
   1   3  -6    5.70    0.53
   1   3  -6    6.22    0.37
  -1   3   6    5.64    0.45
  -1  -3   6    6.02    0.46
  -1   3   5   49.63    1.75
   1   3  -5   49.51    1.49
   1  -3  -5   48.16    1.51
   1   3  -5   47.34    1.29
  -1   3   5   47.91    1.44
  -1  -3   5   49.44    1.43
   1  -3  -4  665.93   11.35
   1   3  -4  661.57   11.30
  -1   3   4  645.59   11.17
  -1  -3   4  676.09   11.17
  -1   3   4  669.53   11.98
  -1   3   4  676.59   11.50
  -1  -3   4  672.97   11.39
  -1   3   3    5.43    0.31
  -1  -3   3    5.08    0.29
   1  -3  -3    4.61    0.33
   1   3  -3    5.33    0.33
  -1   3   3    5.63    0.57
  -1   3   2  254.68    4.22
  -1   3   2  256.09    5.40
  -1   3   1  144.96    3.62
   1   3  -1  149.11    3.69
   1   3   0  727.77   13.17
  -1   3   0  731.56   13.17
   1   3   1   24.01    1.23
   1  -3   1   25.88    0.93
  -1   3  -2    9.87    0.29
  -1  -3  -2   10.21    0.29
   1  -3   2   10.42    0.37
   1   3   2   10.30    0.79
   1  -3   2   10.44    0.57
   1   3   2    9.69    0.37
  -1   3  -3    9.09    0.79
   1   3   3   10.27    0.80
   1  -3   3   10.14    0.56
   1   3   3   10.75    0.50
   1  -3   3   12.07    0.52
  -1  -3  -3    9.97    0.41
  -1   3  -3   10.91    0.43
  -1   3  -4  142.16    3.64
   1   3   4  143.34    3.53
  -1  -3  -4  144.79    2.89
  -1   3  -4  142.05    2.89
   1  -3   4  147.42    3.03
   1  -3   4  151.19    3.05
   1   3   4  148.42    3.05
   1  -3   5   81.29    1.97
  -1  -3  -5   81.43    2.01
   1   3   5   78.51    2.35
   1   3   5   81.68    2.05
  -1   3  -5   84.30    2.05
   1   3   6   84.53    2.47
  -1  -3  -6   90.74    2.29
  -1   3  -6   91.55    2.32
   1  -3   6   88.63    2.10
   1   3   6   86.82    2.13
   1   3   7  114.63    2.89
  -1   3  -7  107.14    2.79
  -1  -3  -7  105.83    2.76
  -1   3  -7  111.30    2.09
   1   3   7  114.72    2.52
   1  -3   7  108.39    2.48
  -1   3  -8    0.39    0.11
  -1   3  -8   -0.04    0.28
  -1  -3  -8    0.25    0.28
   1   3   8    0.06    0.16
  -1  -3  -9   44.57    1.73
  -1   3  -9   43.84    1.71
   1   3   9   43.65    1.20
  -1   3 -10    6.50    0.74
  -1  -3 -10    6.17    0.72
   1   3  10    5.76    0.42
   1   3  11    0.14    0.19
  -1  -3 -11    0.48    0.37
  -1   3 -11    0.36    0.32
  -1   3 -12   54.17    2.29
  -1  -3 -12   51.54    2.26
   1   3  12   56.23    1.38
  -1   3 -13    2.66    0.62
  -1  -3 -13    2.04    0.61
   1   3  13    2.80    0.29
  -1   3 -14   81.17    3.06
   1   3  14   75.84    1.70
  -1  -3 -14   81.81    3.09
  -1  -3 -15   -0.59    0.65
  -1   3 -15    0.08    0.54
   1   3  15    0.89    0.25
  -1   3 -16    2.50    0.79
  -1  -3 -16    2.36    0.73
  -1   3 -17   16.53    1.55
  -1  -3 -17   16.50    1.55
  -1  -3 -18    4.74    1.02
  -1   3 -18    4.79    1.03
  -1  -3 -19    2.41    0.89
  -1   3 -19    2.28    0.87
  -1  -3 -20    0.70    0.78
  -1   3 -20   -0.35    0.84
  -1  -3 -21    1.10    0.86
  -1   3 -21    1.46    0.85
  -1  -3 -22    3.36    1.04
  -1   3 -22    3.07    1.08
  -1   3 -23   -0.40    0.92
  -1  -3 -23    0.95    0.95
  -1  -3 -24    2.40    1.08
  -1   3 -24    2.09    1.04
  -1  -5  20    0.62    0.49
  -1  -5  19    0.16    0.46
  -1   5  19    1.41    0.34
  -1  -5  18   14.54    1.10
  -1   5  18   16.05    0.72
  -1  -5  17   -0.10    0.45
  -1   5  17    0.61    0.29
   1  -5 -16    2.44    0.77
  -1  -5  16    2.61    0.57
  -1   5  16    2.64    0.39
   1  -5 -15    3.00    0.75
  -1  -5  15    2.57    0.56
  -1   5  15    2.09    0.38
  -1   5  14   12.80    0.74
  -1  -5  14   12.68    0.98
   1  -5 -14   12.68    1.15
   1  -5 -13    3.13    0.67
  -1  -5  13    2.25    0.51
  -1   5  13    1.67    0.40
  -1   5  12   39.90    1.44
  -1  -5  12   42.40    1.72
   1  -5 -12   41.47    1.85
  -1  -5  11    3.35    0.56
  -1   5  11    4.57    0.53
   1  -5 -11    3.52    0.61
   1  -5 -10    7.02    0.71
  -1   5  10    7.68    0.66
  -1  -5  10    7.23    0.74
  -1  -5   9  105.92    2.96
   1  -5  -9  111.37    2.85
  -1   5   9  110.77    2.87
  -1   5   8    1.95    0.46
   1   5  -8    2.88    0.73
  -1  -5   8    1.52    0.45
   1  -5  -8    2.38    0.44
  -1  -5   7   77.81    2.37
   1   5  -7   77.37    2.07
   1   5  -7   82.56    3.14
  -1   5   7   78.06    2.83
   1  -5  -7   75.71    1.91
  -1   5   7   84.75    2.43
   1   5  -6   34.09    1.34
  -1   5   6   32.28    1.78
   1   5  -6   33.69    1.96
  -1   5   6   34.84    1.48
  -1  -5   6   34.07    1.47
  -1   5   5   23.42    1.52
   1   5  -5   25.17    1.68
  -1   5   5   24.54    1.25
  -1  -5   5   23.94    1.21
  -1  -5   4   76.55    2.30
   1   5  -4   70.68    2.90
  -1   5   4   72.63    2.75
  -1   5   3   18.69    1.38
   1   5  -2    9.16    1.05
  -1   5   2    8.09    0.94
  -1   5   1   49.32    2.27
   1   5  -1   49.27    2.31
   1   5   0   82.77    3.12
  -1   5   0   79.13    2.99
   1   5   1   30.59    1.80
   1   5   2   90.83    3.19
   1   5   3    1.06    0.58
  -1   5  -3    0.91    0.59
   1  -5   4  119.95    3.06
   1   5   4  115.80    3.15
   1   5   4  115.89    3.68
  -1   5  -4  122.23    3.91
   1  -5   5   14.90    0.94
   1   5   5   13.46    0.94
  -1   5  -5   12.94    1.22
   1   5   5   12.52    1.12
   1  -5   6   25.81    1.25
   1   5   6   28.28    1.33
   1   5   6   26.70    1.60
  -1   5  -6   25.97    1.70
   1  -5   7  117.01    3.04
   1   5   7  119.16    3.67
  -1   5  -7  111.79    3.82
  -1  -5  -7  116.04    2.49
   1   5   7  122.13    3.10
   1   5   8    0.51    0.38
   1   5   8    0.26    0.43
  -1   5  -8    0.24    0.56
   1  -5   8   -0.04    0.36
  -1  -5  -8    0.11    0.27
  -1   5  -9   41.97    2.19
   1   5   9   36.25    1.83
   1  -5   9   37.38    1.55
  -1  -5  -9   40.79    1.45
   1   5   9   40.75    1.54
   1  -5  10    3.96    0.59
  -1   5 -10    1.93    0.67
  -1  -5 -10    3.41    0.54
   1   5  10    4.28    0.55
   1  -5  11   26.58    1.33
  -1  -5 -11   28.62    1.38
   1   5  11   27.85    1.22
  -1   5 -11   25.28    1.70
   1  -5  12   39.88    1.65
  -1   5 -12   39.83    2.15
  -1  -5 -12   39.74    1.74
   1   5  12   41.15    1.46
  -1   5 -13    3.30    0.81
   1  -5  13    3.26    0.57
  -1  -5 -13    3.27    0.67
   1   5  13    2.87    0.46
  -1   5 -14    3.01    0.77
   1  -5  14    2.68    0.54
  -1  -5 -14    3.79    0.78
   1   5  14    1.98    0.41
  -1   5 -15    0.93    0.61
   1  -5  15    1.11    0.48
  -1  -5 -15    0.72    0.56
   1   5  15    0.68    0.31
   1   5  16    0.05    0.28
   1  -5  16    0.55    0.44
  -1   5 -16    0.42    0.53
   1   5  17    1.20    0.32
  -1   5 -17    0.85    0.63
   1  -5  17    1.12    0.49
   1  -5  18    8.85    0.88
   1   5  18    9.52    0.58
  -1   5 -18    8.04    1.10
   1  -5  19   -0.27    0.47
   1   5  19    1.11    0.33
   1  -5  20    4.37    0.74
   1   7 -16    5.15    1.17
   1   7 -15    0.93    0.81
  -1  -7  14    2.35    0.76
   1   7 -14    2.09    0.91
  -1   7  14    3.44    0.65
  -1  -7  13    4.27    0.82
   1   7 -13    2.43    0.92
  -1   7  13    3.44    0.66
  -1  -7  12    0.07    0.58
   1   7 -12   -0.35    0.72
  -1   7  12    0.82    0.46
  -1  -7  11    0.26    0.53
   1   7 -11    0.69    0.71
  -1   7  11    0.39    0.45
  -1  -7  10    0.25    0.55
   1   7 -10   -0.80    0.76
  -1   7  10    0.82    0.51
  -1  -7   9   11.59    1.09
   1   7  -9    9.35    1.34
  -1   7   9   11.97    1.00
   1   7  -8    0.89    0.79
  -1   7   8    2.80    0.70
  -1   7   7    0.75    0.67
   1   7  -7    0.44    0.76
  -1   7   7    0.74    0.54
   1   7  -6   10.79    1.41
  -1   7   6    9.77    1.26
  -1   7   6   10.30    0.98
  -1   7   5   11.77    1.33
   1   7  -5   10.87    1.43
  -1   7   5   11.74    1.06
  -1   7   4   10.21    1.31
  -1   7   4    9.53    0.97
  -1   7   3    8.79    1.23
  -1   7   2    4.12    0.94
   1   7  -2    5.92    1.10
  -1   7   1   11.21    1.37
   1   7  -1   11.43    1.38
   1   7   0   10.90    1.34
  -1   7   0   11.93    1.39
   1   7   1    5.75    1.16
   1   7   2   13.13    1.41
  -1   7  -3   12.14    1.44
   1   7   3    9.46    1.21
   1   7   3   11.47    1.07
   1   7   4    0.19    0.63
  -1   7  -4   -0.63    0.79
   1   7   4   -0.31    0.55
   1   7   5   37.08    2.29
  -1   7  -5   36.55    2.33
   1   7   5   40.83    1.91
   1   7   6    9.54    1.27
   1   7   6    7.99    0.96
  -1   7  -6    8.59    1.27
   1   7   7    0.29    0.49
   1   7   7    0.56    0.58
  -1   7  -7    0.33    0.74
  -1   7  -8    7.63    1.27
   1   7   8    7.64    1.11
   1   7   8    9.17    0.93
  -1   7  -9   15.64    1.70
   1  -7   9   15.80    1.22
   1   7   9   17.52    1.20
   1  -7  10    7.16    0.92
  -1   7 -10    3.76    1.01
   1   7  10    7.18    0.83
  -1   7 -11    0.57    0.76
   1  -7  11    0.63    0.57
   1   7  11    1.31    0.50
  -1   7 -12    0.23    0.74
   1  -7  12    0.59    0.59
   1   7  12   -0.14    0.61
  -1   7 -13   -0.34    0.85
   1  -7  13    0.32    0.56
   1   7  13   -0.56    0.58
  -1   7 -14    4.29    1.04
   1  -7  14    2.50    0.70
   1   7  14    2.61    0.59
  -1   7 -15    0.57    0.75
  -1   7 -16    0.11    0.78
  -1   7 -17    3.39    1.02
   2   0 -25    0.48    0.99
   2   0 -25   -1.42    1.04
   2   0 -24   23.39    2.36
   2   0 -23   -0.30    0.81
   2   0 -22    1.42    1.01
   2   0 -21   -0.14    0.73
   2   0 -20   18.57    1.86
   2   0 -19   -0.37    0.70
   2   0 -18    2.64    0.84
   2   0 -17    0.11    0.55
   2   0 -16   52.64    2.77
   2   0 -15   -0.38    0.60
   2   0 -14   53.14    2.59
   2   0 -13    0.91    0.54
   2   0 -12   53.51    2.47
   2   0 -11    0.07    0.41
   2   0 -10  625.19   12.13
   2   0  -9   -0.11    0.37
   2   0  -8 2271.40   37.88
   2   0  -7   -0.04    0.28
   2   0  -6  265.30    5.47
   2   0  -5   -0.12    0.22
  -2   0   4    2.75    0.34
   2   0  -4    3.18    0.36
   2   0  -3   -0.02    0.14
  -2   0   3    0.03    0.14
  -2   0   2   14.08    0.72
   2   0  -2  920.30    3.67
  -2   0  -1    0.06    0.07
  -2   0  -2 9999.00  158.12
   2   0   2 9917.82  158.16
  -2   0  -3    0.10    0.15
   2   0   3   -0.03    0.14
  -2   0  -4 2189.31   35.53
  -2   0  -5   -0.03    0.25
  -2   0  -5    0.03    0.24
  -2   0  -6 4483.53   72.36
  -2   0  -7   -0.16    0.32
  -2   0  -8   24.26    1.30
  -2   0  -9   -0.05    0.33
  -2   0 -10  280.68    6.39
  -2   0 -11   -0.07    0.38
  -2   0 -12   11.02    1.06
  -2   0 -13    0.16    0.44
  -2   0 -14    3.67    0.74
  -2   0 -15    0.09    0.55
  -2   0 -15   -0.18    0.50
  -2   0 -16    3.52    0.78
  -2   0 -16    3.53    0.84
  -2   0 -17    0.10    0.53
  -2   0 -17   -0.20    0.57
  -2   0 -18    9.79    1.26
  -2   0 -19   -0.23    0.62
  -2   0 -20    4.28    1.04
  -2   0 -21   -0.38    0.79
  -2   0 -22   15.02    1.77
  -2   0 -23   -0.70    0.97
  -2   0 -24    0.29    0.96
  -2   0 -25    0.15    0.93
   2  -2 -25    0.77    1.02
   2   2 -25   -0.61    1.05
   2  -2 -24    9.94    1.68
   2   2 -24    7.21    1.47
   2  -2 -24   11.02    1.73
   2   2 -24    9.46    1.65
   2  -2 -23    1.03    0.98
   2   2 -23    1.74    1.12
   2   2 -23    0.86    0.98
   2  -2 -22   -0.14    0.84
   2   2 -22    0.14    0.88
   2   2 -21   29.24    2.34
   2  -2 -21   28.62    2.35
   2   2 -20    6.04    1.16
   2  -2 -20    7.31    1.31
   2  -2 -19    4.38    1.06
   2   2 -19    3.21    0.96
   2  -2 -18   34.78    2.43
   2   2 -18   32.50    2.27
   2  -2 -17    2.27    0.79
   2   2 -17    0.11    0.58
   2  -2 -16    0.71    0.59
   2   2 -16    0.59    0.60
   2   2 -15   63.50    2.95
   2  -2 -15   68.79    3.08
   2   2 -14   38.29    2.15
   2  -2 -14   38.67    2.20
   2  -2 -13  150.50    4.54
   2   2 -13  134.99    4.37
   2   2 -12  129.26    4.14
   2  -2 -12  137.53    4.26
  -2   2  12  144.55    2.61
   2  -2 -11  215.04    5.52
   2   2 -11  215.41    5.46
  -2   2  11  216.57    3.77
  -2   2  10    1.86    0.20
  -2  -2  10    1.99    0.19
   2   2 -10    1.54    0.46
   2  -2 -10    1.78    0.52
  -2  -2   9  478.39    7.95
  -2   2   9  477.54    8.01
   2  -2  -9  497.48    9.65
   2   2  -9  476.68    9.54
  -2  -2   8    0.31    0.14
   2   2  -8    0.20    0.30
   2  -2  -8    0.81    0.35
  -2   2   8    0.14    0.15
   2   2  -7  104.15    2.81
   2  -2  -7  103.37    2.87
   2   2  -7   92.01    1.89
  -2   2   7  101.76    2.01
   2   2  -6   59.53    1.92
   2  -2  -6   58.54    1.92
   2   2  -6   57.88    1.24
  -2   2   6   59.24    1.39
  -2   2   5  744.53   12.66
   2   2  -5  758.51   13.23
   2  -2  -5  788.65   13.31
   2   2  -5  771.55   12.45
  -2   2   4  914.87   15.19
   2  -2  -4  902.91   15.54
   2   2  -4  926.65   15.52
   2   2  -4  924.49   15.01
  -2  -2   4  935.23   15.34
  -2  -2   4  917.06   15.16
  -2   2   3   54.98    1.59
   2   2  -3   53.87    1.41
   2  -2  -3   53.13    1.44
   2   2  -3   53.96    1.32
  -2  -2   3   57.04    1.32
  -2   2   3   55.16    1.33
  -2  -2   3   53.35    1.33
  -2   2   2  136.30    2.42
  -2  -2   2  133.46    2.39
  -2  -2   2  128.19    2.59
   2   2  -2  127.28    2.53
   2  -2  -2  129.73    2.55
  -2   2   2  125.63    2.89
  -2  -2   1  790.68   12.74
  -2   2   1  792.34   12.35
  -2  -2   1  755.93   12.34
   2  -2  -1  764.99   12.45
   2   2  -1  738.13   12.42
  -2   2   1  764.56   13.11
   2  -2   0   76.72    1.42
   2   2   0   77.91    1.41
   2  -2   0   78.12    1.41
   2   2   1   64.63    1.32
   2  -2   1   64.32    1.46
  -2   2  -1   64.28    1.21
  -2  -2  -1   67.04    1.20
   2  -2   1   67.05    1.35
   2  -2   2   72.34    1.59
   2   2   2   73.62    1.61
   2  -2   2   73.65    1.59
  -2   2  -2   75.42    2.02
   2   2   2   74.79    1.99
   2   2   2   73.16    1.72
  -2  -2  -2   71.73    1.47
  -2   2  -2   75.19    1.50
   2   2   3  403.86    7.10
   2  -2   3  405.43    7.07
   2   2   3  417.48    7.40
  -2   2  -3  404.09    7.43
  -2   2  -3  398.49    6.95
  -2  -2  -3  388.13    6.92
   2   2   3  410.89    7.04
   2  -2   3  411.09    6.90
   2  -2   4   29.93    0.84
   2   2   4   30.32    1.10
  -2   2  -4   28.64    1.01
  -2  -2  -4   27.63    0.98
   2   2   5 1171.90   19.99
  -2  -2  -5 1213.81   20.08
  -2   2  -5 1225.47   20.12
   2   2   6   88.32    2.17
  -2  -2  -6   88.25    2.34
  -2   2  -6   85.82    2.34
   2   2   7   10.88    0.48
  -2   2  -7   10.53    0.76
  -2  -2  -7   12.70    0.82
   2   2   8  263.89    4.58
  -2   2  -8  255.32    5.57
  -2  -2  -8  251.77    5.54
   2   2   9 1222.96   19.81
  -2   2  -9 1220.07   21.21
  -2  -2  -9 1218.42   21.22
   2   2  10    9.13    0.39
  -2   2 -10    7.83    0.85
  -2  -2 -10    9.50    0.88
  -2   2 -11   37.39    1.83
  -2  -2 -11   35.49    1.79
   2   2  11   36.84    0.91
  -2  -2 -11   34.15    1.79
  -2   2 -12   32.51    1.80
   2   2  12   34.41    0.88
  -2  -2 -12   34.54    1.83
  -2  -2 -13   32.69    1.83
  -2   2 -13   26.49    1.69
  -2  -2 -14    5.74    0.88
  -2   2 -14    6.01    0.88
  -2  -2 -15    3.22    0.79
  -2   2 -15    3.35    0.78
  -2   2 -16   22.21    1.70
  -2  -2 -16   22.94    1.75
  -2  -2 -17   13.34    1.40
  -2   2 -17   15.19    1.48
  -2  -2 -18    7.05    1.13
  -2   2 -18    4.78    0.94
  -2   2 -19   25.92    2.04
  -2  -2 -19   30.52    2.18
  -2  -2 -20    0.72    0.78
  -2   2 -20    0.47    0.68
  -2   2 -21    2.99    0.99
  -2  -2 -21    3.13    0.99
  -2  -2 -22    0.26    0.80
  -2   2 -22    1.05    0.90
  -2  -2 -23    2.35    1.03
  -2   2 -23    2.74    1.12
  -2   2 -24    1.29    1.07
  -2  -2 -24    1.15    0.94
   2  -4 -24    0.83    1.00
   2  -4 -23    0.39    0.93
   2   4 -23    0.91    0.97
   2   4 -22    0.62    0.87
   2  -4 -22    0.13    0.93
   2  -4 -21    0.12    0.82
   2   4 -21    0.93    0.80
   2  -4 -20    4.58    1.07
   2   4 -20    5.04    1.10
   2  -4 -19   -0.11    0.79
   2   4 -19   -0.85    0.80
   2   4 -18    0.40    0.71
   2  -4 -18   -0.62    0.81
   2  -4 -18   -0.11    0.66
   2   4 -18   -0.51    0.60
  -2   4  17    9.80    0.52
   2   4 -17    9.72    1.23
   2  -4 -17    8.79    1.22
   2   4 -17    8.78    1.18
  -2   4  16   23.01    0.82
   2   4 -16   26.18    1.82
   2  -4 -16   23.50    1.77
  -2   4  15   14.11    0.64
   2   4 -15   14.08    1.34
   2  -4 -15   13.27    1.34
   2  -4 -14    1.06    0.60
   2   4 -14    2.11    0.61
  -2   4  14    1.40    0.33
  -2   4  13  242.90    4.64
   2  -4 -13  252.30    6.24
   2   4 -13  249.24    6.10
  -2   4  12   12.10    0.68
  -2  -4  12   12.38    0.84
   2  -4 -12    9.75    1.04
   2   4 -12   11.16    1.07
  -2   4  11   33.53    1.18
  -2  -4  11   31.92    1.33
   2   4 -11   31.17    1.63
   2  -4 -11   30.92    1.68
  -2   4  10   33.42    1.19
  -2  -4  10   35.49    1.38
   2   4 -10   30.46    1.54
   2  -4 -10   31.80    1.61
  -2   4   9   77.07    2.05
   2  -4  -9   77.20    2.50
   2   4  -9   73.14    2.40
   2   4  -9   74.45    1.65
  -2  -4   9   74.54    2.17
   2   4  -8   67.71    2.18
   2  -4  -8   71.97    2.29
  -2   4   8   72.75    2.00
  -2  -4   8   71.47    2.08
   2   4  -8   72.50    1.64
   2  -4  -7   32.63    1.35
   2   4  -7   32.59    1.31
   2   4  -7   34.88    1.07
  -2  -4   7   33.57    1.29
  -2   4   7   32.87    1.25
   2  -4  -6    0.12    0.22
   2   4  -6    0.28    0.23
  -2   4   6    0.07    0.26
  -2   4   6    0.05    0.31
   2   4  -6   -0.02    0.24
  -2  -4   6    0.10    0.27
   2  -4  -5  166.81    3.45
   2   4  -5  163.93    3.36
  -2   4   5  157.94    4.17
   2   4  -5  171.68    3.60
  -2   4   5  167.57    3.71
  -2  -4   5  165.87    3.66
  -2   4   4  136.71    3.71
   2  -4  -4  134.91    2.70
   2   4  -4  126.99    2.60
  -2  -4   4  134.87    2.44
  -2   4   4  133.67    2.49
  -2  -4   4  127.53    3.09
  -2  -4   3   27.21    1.13
   2  -4  -3   28.60    0.68
   2   4  -3   27.95    0.66
  -2   4   3   27.87    1.44
  -2   4   3   22.81    0.58
  -2   4   2   50.49    2.03
   2   4  -2   51.36    2.14
   2   4  -1  235.11    5.64
  -2   4   1  236.19    5.49
   2   4   0    0.65    0.42
  -2   4   0    0.51    0.37
   2   4   1  299.28    6.66
   2   4   2  107.02    3.26
   2  -4   3   88.75    1.66
   2  -4   3   83.60    1.71
   2   4   3   79.72    1.71
   2  -4   3   87.09    2.22
  -2   4  -3   79.63    2.78
   2   4   3   86.08    2.85
   2  -4   4   31.42    1.20
   2  -4   4   32.00    0.99
  -2   4  -4   29.86    1.61
   2   4   4   30.43    1.56
  -2   4  -4   29.31    0.79
  -2  -4  -4   32.45    0.81
  -2   4  -5  453.35    9.10
   2   4   5  443.91    8.82
   2  -4   5  449.55    8.05
  -2   4  -5  431.45    7.58
  -2  -4  -5  442.48    7.58
   2   4   6    0.03    0.28
   2   4   6    0.26    0.35
  -2   4  -6    0.31    0.39
  -2  -4  -6    0.47    0.24
  -2   4  -6    0.50    0.23
   2  -4   6    0.21    0.27
   2  -4   7   21.59    0.99
   2   4   7   19.78    1.21
  -2   4  -7   21.76    1.36
   2   4   7   20.48    0.98
  -2  -4  -7   19.18    0.89
  -2   4  -7   20.32    0.93
   2  -4   8    5.40    0.52
  -2   4  -8    4.52    0.32
   2   4   8    5.47    0.65
  -2   4  -8    5.56    0.75
   2   4   8    4.58    0.48
  -2   4  -8    4.06    0.48
  -2  -4  -8    4.35    0.50
   2  -4   9   38.49    1.41
   2   4   9   41.56    1.73
   2   4   9   37.88    1.34
  -2   4  -9   40.68    1.91
  -2  -4  -9   40.77    1.58
  -2   4  -9   41.20    1.59
  -2   4 -10   59.31    2.42
   2  -4  10   64.07    1.93
  -2  -4 -10   65.31    2.24
  -2   4 -10   67.05    2.24
   2   4  10   64.45    1.81
   2  -4  11   22.84    1.07
  -2  -4 -11   23.79    1.35
  -2   4 -11   24.25    1.37
   2   4  11   22.37    0.94
   2  -4  12   12.14    0.80
   2   4  12   11.96    0.67
  -2  -4 -12   13.08    1.08
  -2   4 -12   13.03    1.10
   2   4  13   12.91    0.68
  -2   4 -13   15.25    1.21
  -2  -4 -13   14.80    1.20
   2   4  14    3.90    0.41
  -2  -4 -14    3.60    0.74
  -2   4 -14    4.68    0.79
   2   4  15   21.23    0.80
  -2  -4 -15   21.74    1.58
  -2   4 -15   23.87    1.62
   2   4  16   29.62    0.97
  -2  -4 -16   32.78    2.00
  -2   4 -16   34.48    2.01
  -2  -4 -17    7.91    1.14
  -2   4 -17    9.60    1.21
   2   4  17   12.27    0.61
  -2   4 -18   -0.29    0.73
  -2  -4 -18   -0.29    0.67
  -2  -4 -19   -0.41    0.86
  -2   4 -19   -0.20    0.74
  -2   4 -20   -0.87    0.89
  -2  -4 -20   -0.22    0.84
  -2   4 -21    1.39    0.87
  -2  -4 -21    2.09    0.95
  -2  -4 -22    2.46    1.04
  -2   4 -22    1.56    0.95
  -2   4 -23    1.24    0.99
  -2  -4 -23    2.52    1.09
   2   6 -19    0.42    0.70
  -2   6  19    0.58    0.34
   2   6 -18    0.42    0.71
  -2   6  18    1.22    0.36
  -2  -6  17    4.63    0.80
   2   6 -17    4.10    0.98
  -2   6  17    4.73    0.53
  -2  -6  16    0.18    0.52
   2   6 -16    0.21    0.68
  -2   6  16    0.03    0.35
  -2  -6  15    3.54    0.71
   2   6 -15    4.65    1.03
  -2   6  15    3.15    0.52
  -2  -6  14    5.25    0.75
   2   6 -14    5.02    1.02
  -2   6  14    5.45    0.62
   2   6 -13    0.10    0.64
  -2   6  13    0.44    0.44
  -2  -6  13    0.57    0.48
   2   6 -12    0.50    0.60
  -2   6  12    0.31    0.38
  -2  -6  12   -0.06    0.47
   2   6 -11    3.77    0.92
  -2   6  11    3.26    0.53
  -2  -6  11    2.85    0.60
   2   6 -10    0.20    0.56
  -2   6  10    0.57    0.37
  -2  -6  10   -0.32    0.47
   2   6  -9    0.87    0.64
  -2   6   9    0.91    0.44
  -2  -6   9    0.43    0.48
   2   6  -8    0.48    0.65
  -2  -6   8    0.05    0.46
  -2   6   8   -0.33    0.43
   2   6  -7   20.36    1.67
  -2  -6   7   22.85    1.32
  -2   6   7   23.92    1.68
  -2   6   7   22.57    1.28
   2   6  -6   38.03    2.27
  -2   6   6   33.73    1.99
  -2  -6   6   35.80    1.67
  -2   6   6   35.46    1.64
   2   6  -5   29.57    2.00
  -2   6   5   28.47    1.83
  -2   6   5   29.26    1.51
   2   6  -5   28.64    1.44
  -2   6   4   10.68    1.23
  -2   6   3   38.94    2.17
   2   6  -2   14.40    1.42
  -2   6   2   15.42    1.39
  -2   6   1   42.85    2.31
   2   6  -1   45.60    2.49
   2   6   0    7.54    1.15
  -2   6   0    6.52    1.02
   2   6   1   -0.09    0.64
   2   6   2    7.37    1.06
   2   6   3   14.23    1.35
  -2   6  -3   15.27    1.43
   2   6   4   65.12    2.87
  -2   6  -4   74.19    3.14
  -2   6  -5   -0.28    0.75
   2   6   5   -0.50    0.61
   2   6   5   -0.05    0.46
  -2   6  -6   17.03    1.57
   2   6   6   15.41    1.36
   2  -6   6   16.36    1.10
   2   6   6   16.65    1.12
   2  -6   7    0.92    0.47
   2   6   7    0.58    0.60
  -2   6  -7    1.35    0.74
   2   6   7    0.75    0.46
   2  -6   8    5.89    0.74
   2   6   8    6.95    0.98
  -2   6  -8    5.01    0.98
   2   6   8    7.35    0.77
   2   6   9    0.85    0.57
  -2   6  -9    1.13    0.66
   2  -6   9    0.56    0.44
   2   6   9    1.55    0.53
  -2   6 -10   11.36    1.35
   2  -6  10   11.47    0.96
   2   6  10   13.57    0.94
   2  -6  11    0.86    0.46
  -2   6 -11    0.77    0.64
   2   6  11    1.49    0.45
   2  -6  12    0.31    0.46
  -2   6 -12    0.38    0.58
   2   6  12   -0.36    0.52
   2  -6  13   -0.11    0.45
   2   6  13   -0.18    0.47
   2  -6  14    8.28    0.89
  -2   6 -14    7.81    1.17
   2   6  14    7.77    0.71
  -2   6 -15    0.59    0.73
   2   6  15   -0.16    0.39
   2  -6  15    1.58    0.59
  -2   6 -16    0.10    0.60
   2   6  16   -0.36    0.39
   2  -6  16   -0.29    0.50
  -2   6 -17   -0.49    0.76
   2   6  17    0.22    0.35
   2  -6  17   -0.30    0.53
   2   6  18    2.92    0.44
   2  -6  18    1.91    0.65
  -2   8   7    1.72    0.66
  -2   8   6    1.35    0.63
  -2   8   5   -0.59    0.62
   2   8  -5   -0.49    0.84
  -2   8   5    0.11    0.66
  -2   8   4   -0.27    0.65
  -2   8   4    1.65    0.83
  -2   8   3    0.67    0.58
  -2   8   3    0.56    0.77
   2   8  -2    4.97    1.09
  -2   8   2    4.03    1.04
  -2   8   1    1.06    0.78
   2   8  -1    0.58    0.70
   2   8   0    1.84    0.89
  -2   8   0    1.16    0.79
   2   8   1    5.43    1.13
   2   8   2   -0.11    0.71
   2   8   3   -0.07    0.64
   2   8   3    0.33    0.68
  -2   8  -3    0.59    0.73
   2   8   4   -0.21    0.61
   2   8   4    0.22    0.84
  -2   8  -4   -0.12    0.72
   2   8   5   29.17    1.73
  -2   8  -5   25.19    2.10
   2   8   5   25.05    2.04
   2   8   6    1.09    0.76
  -2   8  -6    1.54    0.91
   2   8   7   -0.21    0.65
   2   8   8    0.73    0.70
   3   1 -25    6.35    1.47
   3  -1 -25    6.89    1.58
   3   1 -24    0.16    0.93
   3  -1 -24    0.31    0.87
   3  -1 -23    1.51    0.98
   3   1 -23    1.35    1.02
   3  -1 -22    7.37    1.43
   3   1 -22    5.87    1.31
   3  -1 -21   47.35    3.01
   3   1 -21   42.62    2.86
   3  -1 -20    4.16    1.09
   3   1 -20    6.72    1.26
   3  -1 -19   14.69    1.64
   3   1 -19   14.41    1.62
   3   1 -18    6.74    1.12
   3  -1 -18    7.52    1.15
   3   1 -17   40.22    2.47
   3  -1 -17   34.53    2.35
   3   1 -16   28.70    2.06
   3  -1 -16   32.81    2.17
   3   1 -15   86.90    3.53
   3  -1 -15   83.66    3.50
   3  -1 -14    0.64    0.50
   3   1 -14    0.82    0.48
   3  -1 -13   14.87    1.32
   3   1 -13   12.38    1.22
   3  -1 -12  235.92    6.07
   3   1 -12  232.42    6.01
   3  -1 -11   81.56    3.03
   3   1 -11   79.78    2.97
   3  -1 -10  193.25    4.99
   3   1 -10  186.94    4.92
   3   1  -9    2.50    0.54
   3  -1  -9    1.90    0.52
  -3   1   8  367.30    5.94
   3   1  -8  341.14    7.38
   3  -1  -8  340.39    7.41
  -3   1   7   75.86    1.36
   3   1  -7   70.13    2.31
   3  -1  -7   70.78    2.34
   3  -1  -6 1624.24   26.83
   3   1  -6 1582.86   26.78
  -3  -1   6 1595.04   25.76
  -3   1   6 1605.00   25.56
   3   1  -5  292.98    5.75
   3  -1  -5  291.09    5.75
  -3  -1   5  303.75    4.95
  -3   1   5  294.88    4.85
   3  -1  -5  279.17    4.93
   3   1  -4   58.54    1.65
   3  -1  -4   57.57    1.63
   3  -1  -4   54.27    1.16
  -3   1   4   57.94    1.14
  -3  -1   4   59.29    1.15
   3   1  -4   55.88    1.24
  -3  -1   3  157.56    2.99
  -3   1   3  152.83    2.99
   3   1  -3  148.24    3.05
   3  -1  -3  149.02    3.06
  -3  -1   3  151.31    2.67
  -3   1   3  148.42    2.67
   3   1  -3  153.42    2.69
  -3  -1   2  248.75    4.30
  -3  -1   2  245.88    4.31
   3   1  -2  247.77    4.27
  -3   1   2  256.82    4.41
  -3  -1   2  258.03    4.40
   3  -1  -2  248.92    4.50
   3   1  -2  259.42    4.50
   3   1  -1  123.22    2.34
   3   1  -1  127.50    2.32
  -3   1   1  132.74    2.30
   3  -1  -1  122.63    2.32
  -3  -1   1  123.79    2.29
  -3  -1   1  123.95    2.30
   3  -1  -1  131.30    2.49
   3  -1   0 4009.80   63.52
   3   1   0 3968.15   63.38
   3  -1   0 3907.01   63.36
   3   1   0 3974.26   63.48
  -3  -1   0 4000.01   63.35
  -3   1   0 3978.07   63.19
   3   1   0 4008.57   63.22
   3  -1   0 3980.87   63.24
   3  -1   1 2006.15   32.64
   3  -1   1 2016.24   32.32
   3   1   1 2008.73   32.46
  -3  -1  -1 2062.19   32.43
  -3   1  -1 2060.61   32.43
   3  -1   1 2007.85   32.48
   3   1   1 2035.34   32.47
   3   1   2   89.40    1.70
  -3   1  -2   83.55    1.83
   3  -1   2   94.13    1.89
   3  -1   2   91.16    1.87
  -3  -1  -2   88.63    1.81
  -3   1  -2   88.50    1.81
   3   1   2   83.57    1.83
   3   1   3 1103.78   17.95
  -3   1  -3 1147.23   18.00
   3   1   3 1093.34   17.74
   3   1   3 1088.27   18.17
   3  -1   3 1096.90   18.16
  -3   1  -3 1096.15   18.11
  -3  -1  -3 1088.58   18.10
   3   1   4 3844.24   60.83
   3   1   4 3792.73   61.05
  -3   1  -4 3811.74   61.11
  -3  -1  -4 3864.82   61.43
  -3   1  -4 3800.65   61.43
  -3   1  -5 3299.35   51.86
  -3  -1  -5 3176.00   51.82
  -3  -1  -5 3224.52   51.21
   3   1   5 3198.72   51.17
   3   1   5 3180.57   50.98
  -3  -1  -6 1291.00   20.77
  -3   1  -6 1275.46   21.59
  -3  -1  -6 1258.74   21.57
  -3  -1  -7  197.06    3.58
  -3   1  -7  190.39    4.35
  -3  -1  -7  189.98    4.34
  -3  -1  -8  303.14    5.27
  -3   1  -8  298.83    6.28
  -3  -1  -8  293.06    6.25
  -3  -1  -9 1918.71   30.76
  -3   1  -9 1912.68   32.12
  -3  -1  -9 1861.48   32.09
  -3   1 -10  249.22    5.79
  -3  -1 -10  252.89    5.82
  -3  -1 -11  112.95    3.46
  -3   1 -11  108.49    3.40
  -3  -1 -12    8.33    0.94
  -3   1 -12    9.47    0.96
  -3   1 -13    2.68    0.63
  -3  -1 -13    2.70    0.67
  -3  -1 -14   12.55    1.22
  -3   1 -14   13.05    1.22
  -3   1 -15   22.43    1.62
  -3  -1 -15   20.31    1.56
  -3   1 -16    2.79    0.75
  -3  -1 -16    5.04    0.88
  -3  -1 -17   12.31    1.32
  -3   1 -17   12.63    1.33
  -3  -1 -18   54.03    2.82
  -3   1 -18   47.86    2.67
  -3   1 -19   -0.11    0.64
  -3  -1 -19   -0.11    0.71
  -3   1 -20    7.90    1.26
  -3  -1 -20    6.71    1.22
  -3   1 -21    0.25    0.77
  -3  -1 -21    0.38    0.75
  -3  -1 -22    3.99    1.08
  -3   1 -22    3.45    1.11
  -3  -1 -23   -0.98    0.99
  -3   1 -23   -0.14    0.92
  -3   1 -24    4.34    1.21
  -3  -1 -24    5.23    1.30
   3  -3 -24    0.15    0.89
   3   3 -24   -0.14    1.01
   3  -3 -24   -0.58    1.11
   3   3 -23    2.13    1.03
   3  -3 -23   -0.15    0.91
   3   3 -23   -0.14    1.08
   3   3 -22    0.68    0.80
   3  -3 -22   -0.14    0.91
   3  -3 -21    0.93    0.87
   3   3 -21   -0.13    0.79
   3   3 -20   18.59    1.83
   3  -3 -20   20.16    1.99
   3   3 -19   11.74    1.50
   3  -3 -19   15.18    1.66
   3  -3 -18   13.43    1.58
   3   3 -18   13.05    1.49
   3   3 -17    0.63    0.62
   3  -3 -17    0.96    0.71
   3  -3 -16    1.00    0.62
   3   3 -16    1.17    0.64
   3   3 -15    2.08    0.70
   3  -3 -15    1.98    0.61
  -3   3  15    2.10    0.27
   3  -3 -14  166.91    5.04
   3   3 -14  169.73    4.99
  -3   3  14  164.87    3.07
   3   3 -13    2.07    0.64
   3  -3 -13    2.16    0.64
  -3   3  13    2.11    0.25
   3  -3 -12    0.38    0.46
   3   3 -12    0.07    0.39
  -3   3  12   -0.09    0.20
  -3   3  11   13.46    0.60
   3   3 -11   15.91    1.19
   3  -3 -11   17.47    1.30
  -3   3  10   64.37    1.58
   3  -3 -10   67.22    2.53
   3   3 -10   62.64    2.41
   3   3  -9   81.97    1.90
  -3   3   9   92.45    2.04
   3  -3  -9   93.58    2.94
   3   3  -9   92.61    2.88
   3  -3  -8  423.08    8.32
   3   3  -8  411.14    8.20
   3   3  -8  407.83    7.07
  -3   3   8  416.04    7.32
  -3   3   7   31.04    1.06
   3   3  -7   33.24    0.90
   3  -3  -7   31.68    1.43
   3   3  -7   31.06    1.39
  -3   3   6  389.66    7.10
   3   3  -6  390.91    6.80
   3   3  -6  401.98    7.56
   3  -3  -6  410.66    7.68
  -3   3   5   45.61    1.41
   3   3  -5   50.99    1.33
   3  -3  -5   47.46    1.59
   3   3  -5   47.59    1.55
  -3   3   4   78.31    2.30
   3  -3  -4   75.67    1.98
   3   3  -4   73.98    1.92
   3   3  -4   74.27    1.87
  -3  -3   3   28.83    1.04
   3  -3  -3   28.83    0.99
   3   3  -3   29.12    0.95
  -3   3   3   28.85    1.30
  -3   3   3   29.79    0.81
  -3  -3   3   29.88    0.78
  -3  -3   2  163.33    3.32
   3  -3  -2  162.39    3.06
   3   3  -2  156.82    3.00
  -3   3   2  159.50    3.75
  -3  -3   2  159.17    2.84
  -3   3   2  152.61    2.82
  -3  -3   1  191.29    3.94
  -3   3   1  180.30    4.36
   3  -3  -1  206.21    3.56
   3   3  -1  190.94    3.49
   3  -3  -1  208.39    3.39
   3   3  -1  194.98    3.33
   3   3   0    0.14    0.10
   3  -3   0   -0.06    0.12
   3   3   0    0.02    0.09
   3  -3   0   -0.02    0.10
   3   3   1  291.44    4.82
   3  -3   1  288.03    4.83
   3   3   1  285.60    4.92
   3  -3   1  281.95    4.95
   3   3   1  287.03    6.01
  -3  -3  -2  564.49    8.98
  -3   3  -2  531.46    8.96
   3  -3   2  566.17    9.48
   3   3   2  552.72   10.27
  -3   3  -2  563.62   10.34
   3  -3   2  543.92    9.27
   3   3   2  553.88    9.31
   3   3   3   38.01    1.16
   3  -3   3   38.24    1.15
   3   3   3   39.37    1.60
  -3   3  -3   35.85    1.53
  -3  -3  -3   40.49    0.97
  -3   3  -3   37.79    0.96
   3   3   3   40.44    1.32
   3  -3   3   38.79    1.16
   3   3   4  169.21    4.03
  -3   3  -4  173.99    4.08
   3  -3   4  167.10    3.36
  -3   3  -4  172.15    3.28
  -3  -3  -4  168.02    3.25
   3   3   4  167.03    3.55
  -3   3  -5    0.18    0.30
   3   3   5    0.08    0.23
   3  -3   5    0.43    0.20
  -3   3  -5    0.34    0.19
  -3  -3  -5    0.18    0.18
   3   3   6   47.97    1.70
  -3   3  -6   51.47    1.87
   3  -3   6   50.14    1.39
  -3  -3  -6   45.37    1.46
  -3   3  -6   49.82    1.54
  -3   3  -7    9.44    0.78
   3   3   7    8.34    0.67
  -3  -3  -7   10.12    0.69
  -3   3  -7    9.71    0.68
   3  -3   7    9.68    0.55
   3   3   8   65.01    1.99
  -3   3  -8   65.70    2.19
   3   3   8   63.71    1.65
  -3   3  -8   65.50    2.08
  -3  -3  -8   63.85    2.07
  -3   3  -8   62.97    1.15
  -3  -3  -9    1.97    0.47
  -3   3  -9    2.08    0.44
   3   3   9    1.82    0.29
  -3   3 -10    0.05    0.38
  -3  -3 -10   -0.32    0.37
   3   3  10   -0.11    0.21
   3   3  11    3.50    0.33
  -3  -3 -11    3.92    0.65
  -3   3 -11    3.10    0.60
  -3  -3 -12   41.66    1.99
   3   3  12   41.46    1.14
  -3   3 -12   44.27    2.02
  -3  -3 -13    0.50    0.52
  -3   3 -13    0.72    0.49
   3   3  13    0.45    0.19
  -3  -3 -14   -0.23    0.54
  -3   3 -14   -0.39    0.61
   3   3  14    0.52    0.22
  -3   3 -15    3.44    0.81
  -3  -3 -15    3.54    0.80
   3   3  15    4.06    0.34
  -3  -3 -16   32.77    2.04
  -3   3 -16   37.20    2.17
  -3   3 -17   -0.10    0.68
  -3  -3 -17    2.52    0.89
  -3  -3 -18   22.56    1.83
  -3   3 -18   21.78    1.80
  -3  -3 -19    2.40    0.82
  -3   3 -19    1.72    0.74
  -3   3 -20    4.66    1.02
  -3  -3 -20    3.68    0.96
  -3   3 -21    3.31    1.05
  -3  -3 -21    1.68    0.98
  -3   3 -22   -0.50    1.07
  -3  -3 -22   -0.25    0.98
  -3  -3 -23    2.13    1.14
  -3   3 -23    0.80    0.97
  -3   3 -24   -0.55    1.03
  -3  -3 -24   -0.28    1.06
  -3  -5  20   -0.06    0.49
  -3  -5  19   -0.11    0.46
  -3   5  19    1.07    0.31
  -3  -5  18    0.55    0.49
  -3   5  18    1.44    0.31
  -3  -5  17    0.81    0.46
  -3   5  17    0.77    0.28
  -3   5  16    0.13    0.27
   3  -5 -16    0.42    0.65
  -3  -5  16   -0.10    0.44
  -3   5  15   -0.14    0.31
  -3  -5  15   -0.30    0.45
   3  -5 -15   -0.08    0.68
  -3   5  14    4.18    0.48
   3  -5 -14    4.50    0.83
  -3  -5  14    4.91    0.69
   3  -5 -14    4.46    0.83
   3  -5 -13   27.17    1.66
   3  -5 -13   32.40    1.74
  -3  -5  13   29.83    1.45
  -3   5  13   26.80    1.12
  -3   5  12   -0.49    0.45
   3  -5 -12    0.25    0.44
  -3  -5  12    0.28    0.39
  -3   5  11    0.87    0.36
  -3  -5  11    1.01    0.46
   3  -5 -11    1.99    0.60
  -3   5  10    7.77    0.67
   3  -5 -10    8.61    0.83
  -3  -5  10    7.75    0.75
  -3   5   9   65.86    2.01
  -3  -5   9   62.08    2.13
   3  -5  -9   61.52    2.11
  -3  -5   8    3.10    0.55
   3  -5  -8    3.25    0.47
  -3   5   8    3.91    0.54
   3   5  -7   30.65    1.15
  -3  -5   7   28.40    1.35
  -3   5   7   27.96    1.30
   3  -5  -7   26.50    1.08
  -3  -5   6   -0.26    0.39
  -3   5   6    0.20    0.42
  -3   5   6    0.21    0.36
   3  -5  -6   -0.02    0.25
   3   5  -6   -0.17    0.35
   3   5  -5  126.94    3.13
  -3   5   5  124.45    3.75
  -3   5   5  111.03    3.06
  -3  -5   5  120.31    3.16
  -3  -5   4   96.35    2.71
  -3   5   4   90.17    3.17
  -3   5   3    7.45    0.92
   3   5  -3    5.68    0.89
   3   5  -2  127.13    4.00
  -3   5   2  118.71    3.73
   3   5  -1   17.77    1.38
  -3   5   1   16.14    1.26
   3   5   0   32.40    1.86
   3   5   1   56.70    2.49
  -3   5  -2    8.46    0.97
   3   5   2    9.49    1.03
   3   5   3  238.78    5.23
   3   5   3  229.59    5.91
  -3   5  -3  228.08    5.86
   3   5   4    4.55    0.76
  -3   5  -4    6.43    0.94
   3  -5   4    5.24    0.59
   3  -5   5   27.01    1.23
  -3   5  -5   24.83    1.67
   3   5   5   26.48    1.61
  -3  -5  -6   52.63    1.24
   3  -5   6   51.50    1.81
   3   5   6   45.93    2.14
  -3   5  -6   50.73    2.42
   3  -5   7   87.24    2.47
  -3  -5  -7   84.48    1.96
   3   5   7   89.20    2.53
  -3   5  -7   87.83    3.23
   3   5   7   84.90    2.97
   3  -5   8   26.54    1.25
  -3  -5  -8   27.29    1.04
   3   5   8   29.35    1.31
  -3   5  -8   25.35    1.67
   3   5   8   27.47    1.64
   3  -5   9   90.37    2.57
  -3   5  -9   83.92    3.22
   3   5   9   85.02    2.96
  -3  -5  -9   88.88    2.32
   3   5   9   93.68    2.52
   3   5  10    3.57    0.51
  -3   5 -10    2.60    0.74
   3   5  10    2.34    0.62
   3  -5  10    3.29    0.55
  -3  -5 -10    3.03    0.52
   3  -5  11  141.47    3.51
  -3   5 -11  137.84    4.30
  -3  -5 -11  129.75    3.40
   3   5  11  138.36    3.24
  -3   5 -12    3.58    0.82
   3  -5  12    3.32    0.58
  -3  -5 -12    2.48    0.56
   3   5  12    2.04    0.45
   3  -5  13    5.98    0.69
  -3   5 -13    6.09    0.94
   3   5  13    5.99    0.57
  -3  -5 -13    5.41    0.76
  -3   5 -14    1.13    0.61
   3  -5  14    1.61    0.48
  -3  -5 -14    1.83    0.60
   3   5  14    1.11    0.35
   3  -5  15    6.64    0.74
  -3   5 -15    5.16    0.89
  -3  -5 -15    5.04    0.82
   3   5  15    5.70    0.52
   3   5  16    0.44    0.29
  -3   5 -16    0.08    0.57
   3  -5  16    0.19    0.41
   3   5  17    1.88    0.35
  -3   5 -17    0.16    0.55
   3  -5  17    1.09    0.49
   3   5  18    2.50    0.38
   3  -5  18    1.23    0.52
   3   5  19    0.70    0.31
   3  -5  19   -0.11    0.43
   3  -5  20    1.25    0.60
   3   7 -15    2.86    1.07
  -3   7  15    1.93    0.56
   3   7 -14   16.83    1.77
  -3   7  14   20.45    1.14
  -3  -7  13    0.14    0.56
   3   7 -13    0.23    0.72
  -3   7  13   -0.34    0.57
  -3  -7  12    1.21    0.66
   3   7 -12    1.39    0.77
  -3   7  12    1.72    0.53
  -3  -7  11    9.59    1.02
   3   7 -11    8.08    1.32
  -3   7  11    9.14    0.84
   3   7 -10    1.49    0.84
  -3  -7  10    2.14    0.66
  -3   7  10    1.66    0.56
   3   7  -9   21.05    1.90
  -3  -7   9   22.85    1.48
  -3   7   9   24.10    1.35
  -3  -7   8    5.94    0.84
   3   7  -8    4.05    1.02
  -3   7   8    4.35    0.70
   3   7  -7    6.05    1.15
  -3   7   7    8.25    0.87
   3   7  -6    2.00    0.87
  -3   7   6    0.52    0.50
  -3   7   5   -0.10    0.60
  -3   7   5   -0.18    0.51
  -3   7   4    1.36    0.78
  -3   7   4    1.70    0.59
  -3   7   3    9.98    1.29
   3   7  -3   13.38    1.52
   3   7  -2    0.66    0.69
  -3   7   2    1.42    0.78
   3   7  -1   28.93    2.10
  -3   7   1   31.11    2.12
   3   7   0    9.30    1.25
   3   7   1    1.64    0.76
  -3   7  -2    0.31    0.65
   3   7   2    1.31    0.76
  -3   7  -3   17.62    1.63
   3   7   3   15.92    1.53
  -3   7  -4    1.03    0.72
   3   7   4    0.97    0.64
  -3   7  -5    6.51    1.12
   3   7   5    7.16    1.10
  -3   7  -6    0.32    0.68
   3   7   6    0.67    0.63
   3   7   6   -0.18    0.53
  -3   7  -7   12.68    1.47
   3   7   7   10.79    1.30
   3   7   7   10.77    1.01
   3   7   8    4.62    0.92
  -3   7  -8    4.34    1.06
   3   7   8    5.60    0.79
  -3   7  -9   16.24    1.66
   3   7   9   18.87    1.58
   3  -7   9   19.07    1.32
   3   7   9   20.82    1.31
   3  -7  10    0.42    0.55
  -3   7 -10    1.27    0.77
   3   7  10    1.55    0.54
   3  -7  11    9.57    0.99
  -3   7 -11    7.62    1.22
   3   7  11   10.51    0.92
   3   7  12    2.40    0.64
   3  -7  12    4.02    0.78
  -3   7 -13    2.87    0.94
   3   7  13    2.87    0.63
   3  -7  13    3.57    0.77
   3  -7  14   -0.57    0.60
  -3   7 -14   -0.11    0.74
   3  -7  15   -0.06    0.55
  -3   7 -15   -0.66    0.88
  -3   7 -16    3.83    1.01
   4   0 -25    0.50    1.03
   4   0 -24   -0.16    0.95
   4   0 -23   -0.15    0.84
   4   0 -22   -0.15    0.82
   4   0 -21    0.42    0.75
   4   0 -20   17.24    1.84
   4   0 -19   -0.51    0.65
   4   0 -18   54.65    3.02
   4   0 -17    0.23    0.60
   4   0 -16    3.22    0.80
   4   0 -15    0.60    0.70
   4   0 -14    2.88    0.69
   4   0 -13   -0.17    0.46
   4   0 -12   16.61    1.36
   4   0 -11    0.07    0.39
   4   0 -10 1217.81   21.70
   4   0  -9    0.06    0.33
   4   0  -8  125.10    3.46
   4   0  -7   -0.04    0.29
   4   0  -6    5.01    0.56
   4   0  -5    0.16    0.22
   4   0  -4  136.82    3.00
   4   0  -3    0.02    0.15
   4   0  -2 4352.85   69.93
  -4   0   2 4405.83   69.85
   4   0  -1    0.02    0.09
  -4   0   1    0.34    0.11
  -4   0   1    0.02    0.08
   4   0   0  597.22    9.86
   4   0   0  608.54    9.61
  -4   0   0  594.03    9.63
  -4   0   0  583.12    9.37
  -4   0  -1    0.31    0.10
   4   0   1    0.32    0.10
  -4   0  -1    0.01    0.06
  -4   0  -2  632.80   10.37
   4   0   2  629.16   10.40
   4   0   2  618.76   10.09
  -4   0  -2  617.85   10.13
  -4   0  -3    0.05    0.15
   4   0   3    0.05    0.09
  -4   0  -4 5587.69   89.11
   4   0   4 5564.41   88.56
  -4   0  -5   -0.03    0.22
  -4   0  -6    8.29    0.66
  -4   0  -7    0.16    0.25
  -4   0  -8  109.96    3.08
  -4   0  -9    0.16    0.29
  -4   0 -10    0.06    0.31
  -4   0 -11   -0.13    0.33
  -4   0 -12  113.81    3.64
  -4   0 -13    0.08    0.40
  -4   0 -14   82.38    3.19
  -4   0 -15   -0.18    0.53
  -4   0 -16   63.48    2.94
  -4   0 -17   -0.10    0.61
  -4   0 -18    1.72    0.74
  -4   0 -19   -0.23    0.71
  -4   0 -20    6.49    1.24
  -4   0 -21    1.14    0.75
  -4   0 -22    3.05    1.01
  -4   0 -23    0.14    0.88
  -4   0 -24    9.56    1.59
   4  -2 -25    0.33    0.96
   4   2 -25   -0.16    0.99
   4   2 -24    6.51    1.44
   4  -2 -24    5.19    1.37
   4  -2 -23    3.79    1.21
   4   2 -23    2.84    1.11
   4   2 -22   23.40    2.27
   4  -2 -22   28.80    2.54
   4  -2 -21   22.64    2.13
   4   2 -21   29.87    2.38
   4  -2 -20    6.92    1.25
   4   2 -20    8.20    1.31
   4   2 -19    8.91    1.36
   4  -2 -19    8.46    1.32
   4  -2 -18    2.98    0.89
   4   2 -18    1.87    0.77
   4   2 -17    0.44    0.55
   4  -2 -17    1.01    0.67
   4   2 -16    3.72    0.87
   4  -2 -16    3.17    0.88
   4  -2 -15  119.85    4.34
   4   2 -15  126.10    4.41
   4   2 -14    8.06    1.05
   4  -2 -14    6.66    1.02
   4   2 -13    0.08    0.49
   4  -2 -13    0.43    0.46
   4  -2 -12   35.99    1.99
   4   2 -12   34.79    1.97
  -4   2  12   37.13    0.87
   4  -2 -11  137.89    4.09
   4   2 -11  126.79    3.93
  -4   2  11  128.36    2.35
   4   2 -10   23.98    1.47
   4  -2 -10   25.33    1.52
  -4   2  10   25.02    0.68
   4  -2  -9  336.38    7.26
   4   2  -9  327.69    7.19
  -4   2   9  334.97    5.68
   4   2  -8  192.90    4.69
   4  -2  -8  196.85    4.76
  -4   2   8  196.28    3.52
   4   2  -7  243.90    5.18
   4  -2  -7  224.86    5.15
   4   2  -7  219.39    4.20
  -4   2   7  241.10    4.15
   4   2  -6    1.50    0.22
  -4   2   6    2.76    0.25
   4   2  -6    1.22    0.35
   4  -2  -6    1.40    0.39
  -4   2   5  155.98    3.01
   4   2  -5  153.40    3.53
   4  -2  -5  159.78    3.60
   4   2  -5  156.86    2.92
  -4  -2   5  159.76    3.08
   4   2  -4   19.19    0.64
  -4  -2   4   19.42    0.71
   4  -2  -4   18.44    0.87
   4   2  -4   19.53    0.88
   4   2  -3  209.82    3.85
  -4  -2   3  211.89    3.91
  -4  -2   3  212.63    3.84
   4  -2  -3  203.14    4.05
   4   2  -3  205.96    4.05
   4   2  -2  132.84    2.74
  -4  -2   2  132.40    2.70
  -4  -2   2  139.68    2.56
  -4   2   2  140.73    2.57
   4   2  -2  133.66    2.72
   4  -2  -2  132.84    2.73
  -4  -2   1    6.55    0.37
  -4   2   1    6.53    0.36
   4  -2  -1    6.07    0.33
   4   2  -1    6.34    0.33
  -4  -2   1    5.84    0.37
   4   2  -1    6.23    0.45
   4   2   0    8.19    0.36
   4  -2   0    8.06    0.36
   4  -2   0    9.28    0.36
   4   2   0    9.27    0.34
   4   2   1   24.96    0.86
   4   2   1   25.20    0.72
   4  -2   1   25.20    0.73
  -4   2  -1   23.15    0.97
   4   2   1   25.13    0.80
   4  -2   1   24.49    0.81
   4  -2   1   24.56    0.72
   4   2   2    0.16    0.17
  -4   2  -2    0.03    0.19
   4  -2   2    0.01    0.11
  -4   2  -2    0.06    0.11
  -4  -2  -2   -0.01    0.11
   4  -2   2   -0.02    0.14
   4   2   2    0.02    0.15
   4  -2   3   18.66    0.61
  -4   2  -3   16.28    0.81
   4   2   3   17.51    0.85
   4   2   3   17.68    0.67
  -4  -2  -3   17.52    0.66
  -4   2  -3   17.57    0.67
   4   2   4  144.92    3.26
  -4   2  -4  149.63    3.32
   4   2   4  153.62    2.95
  -4  -2  -4  144.04    3.04
  -4   2  -4  152.31    3.09
   4   2   5  317.88    6.20
  -4   2  -5  331.75    6.26
  -4   2  -5  332.90    6.19
  -4  -2  -5  324.48    6.17
   4   2   5  337.93    5.80
   4   2   6    0.26    0.16
  -4   2  -6    0.43    0.23
   4   2   6    0.31    0.20
  -4  -2  -6    0.43    0.23
  -4   2  -6    0.19    0.21
  -4   2  -7   42.45    1.59
  -4  -2  -7   44.22    1.60
  -4   2  -7   45.75    1.47
   4   2   7   41.11    1.31
  -4   2  -8  150.81    3.36
   4   2   8  148.36    3.12
  -4   2  -8  151.05    3.76
  -4  -2  -8  150.17    3.75
  -4   2  -9 1257.50   21.63
  -4  -2  -9 1236.99   21.58
  -4  -2 -10  230.41    5.48
  -4   2 -10  219.09    5.42
   4   2  10  238.68    4.13
  -4   2 -11  386.01    8.20
   4   2  11  387.30    6.54
  -4  -2 -11  378.87    8.16
  -4  -2 -12  128.05    3.88
  -4   2 -12  128.21    3.91
  -4   2 -13   70.09    2.82
  -4  -2 -13   74.18    2.89
  -4  -2 -14   55.15    2.53
  -4   2 -14   52.70    2.48
  -4   2 -15  301.82    7.50
  -4  -2 -15  313.33    7.59
  -4  -2 -16    0.19    0.64
  -4   2 -16    0.09    0.63
  -4  -2 -17    4.78    0.99
  -4   2 -17    4.74    0.95
  -4  -2 -18   21.25    1.81
  -4   2 -18   23.38    1.87
  -4  -2 -19    3.35    0.95
  -4   2 -19    3.55    0.97
  -4   2 -20    1.52    0.82
  -4  -2 -20    2.12    0.92
  -4   2 -21   -0.12    0.87
  -4  -2 -21   -0.25    0.96
  -4  -2 -22    0.39    0.87
  -4   2 -22    0.77    0.87
  -4  -2 -23   11.88    1.65
  -4   2 -23   11.63    1.61
  -4  -2 -24   -0.86    1.10
  -4   2 -24    0.14    1.02
   4  -4 -24   -0.42    1.11
   4  -4 -23   -0.28    0.95
   4  -4 -23    0.14    0.93
   4   4 -23   -0.27    1.00
   4  -4 -22    0.68    0.83
   4   4 -22    0.39    0.80
   4   4 -22    0.13    0.96
   4  -4 -21    0.78    0.85
   4   4 -21    1.00    0.82
   4  -4 -20   12.81    1.63
   4   4 -20   15.51    1.69
   4  -4 -19    1.76    0.85
   4   4 -19    0.45    0.66
   4  -4 -18    2.88    0.88
   4   4 -18    2.35    0.82
  -4   4  17    0.78    0.25
   4  -4 -17    0.42    0.71
   4   4 -17   -0.30    0.66
  -4   4  16   26.56    0.86
   4  -4 -16   26.28    1.93
   4   4 -16   32.62    2.06
  -4   4  15   18.13    0.72
   4  -4 -15   20.50    1.61
   4   4 -15   18.53    1.55
   4  -4 -14   50.55    2.46
   4   4 -14   45.84    2.30
  -4   4  14   43.89    1.26
  -4   4  13    3.14    0.39
   4  -4 -13    3.74    0.80
   4   4 -13    2.93    0.66
   4   4 -12   76.11    2.86
   4  -4 -12   78.66    2.97
  -4   4  12   76.88    1.91
   4  -4 -11  127.80    3.90
   4   4 -11  137.29    3.93
  -4   4  11  133.22    2.91
  -4   4  10    0.26    0.25
   4   4 -10   -0.15    0.28
   4  -4 -10    0.12    0.47
   4   4 -10    0.17    0.42
   4  -4  -9   25.24    1.40
   4   4  -9   25.30    1.36
   4   4  -9   22.88    0.83
  -4   4   9   23.39    1.00
   4   4  -8  143.07    2.87
   4  -4  -8  145.80    3.74
   4   4  -8  144.41    3.64
  -4   4   8  137.67    3.17
   4   4  -7    0.04    0.28
   4  -4  -7   -0.04    0.31
   4   4  -7   -0.06    0.20
  -4   4   6    0.55    0.29
   4   4  -6    0.58    0.30
   4  -4  -6    1.11    0.34
   4   4  -6    0.80    0.26
   4  -4  -5   67.56    1.94
   4   4  -5   67.02    1.87
   4   4  -5   67.67    1.88
  -4  -4   4   52.17    1.21
   4   4  -4   52.77    1.69
   4  -4  -4   48.27    1.48
   4   4  -4   50.59    1.45
  -4   4   4   50.00    2.02
  -4   4   3    0.19    0.15
  -4   4   3    0.43    0.37
   4  -4  -3    0.35    0.20
   4   4  -3    0.17    0.16
   4   4  -2   85.71    1.72
   4  -4  -2   83.61    1.79
  -4   4   2   77.07    2.65
   4  -4  -2   84.71    1.56
   4   4  -2   76.86    1.49
   4  -4  -1   37.85    0.86
   4   4  -1   38.36    0.89
   4  -4  -1   39.31    0.96
   4  -4   0  120.68    2.22
   4  -4   0  118.97    2.21
   4   4   0  113.49    3.48
   4   4   1   35.03    1.74
  -4   4  -1   31.45    1.59
   4   4   1   32.31    0.85
   4  -4   1   33.01    0.87
   4  -4   1   35.39    0.82
   4   4   1   33.71    0.78
   4  -4   2    2.23    0.19
   4   4   2    1.91    0.17
   4   4   2    1.47    0.22
   4  -4   2    1.72    0.23
   4   4   2    2.10    0.53
  -4   4  -2    1.91    0.47
   4   4   3   30.02    1.59
  -4   4  -3   27.58    1.49
   4  -4   3   28.46    0.98
   4   4   3   32.41    1.33
   4  -4   3   31.69    0.92
   4   4   3   28.01    0.88
   4  -4   3   28.49    1.10
   4   4   4   32.87    1.65
  -4   4  -4   31.79    1.62
  -4  -4  -4   33.28    0.87
  -4   4  -4   30.19    0.84
   4   4   4   33.74    1.35
   4  -4   4   32.57    1.21
  -4   4  -5  201.36    4.95
   4   4   5  191.06    4.76
   4  -4   5  193.81    4.00
  -4  -4  -5  198.10    3.67
  -4   4  -5  187.95    3.65
   4   4   5  191.66    4.18
   4   4   6   -0.11    0.35
  -4   4  -6    0.24    0.44
  -4   4  -6    0.18    0.20
  -4  -4  -6   -0.02    0.20
   4  -4   6    0.14    0.25
   4  -4   7   34.43    1.26
  -4  -4  -7   35.06    1.22
  -4   4  -7   33.83    1.21
  -4   4  -7   34.09    1.70
   4   4   7   34.02    1.58
   4   4   8    1.16    0.42
  -4   4  -8    1.89    0.53
   4  -4   8    2.45    0.38
  -4  -4  -8    1.80    0.37
  -4   4  -8    1.15    0.34
   4  -4   9   26.82    1.13
   4   4   9   27.14    1.38
  -4   4  -9   26.96    1.52
   4   4   9   25.63    1.08
  -4  -4  -9   28.12    1.25
  -4   4  -9   28.13    1.26
   4  -4  10    6.28    0.56
  -4   4 -10    6.89    0.82
   4   4  10    7.21    0.73
  -4  -4 -10    8.09    0.74
  -4   4 -10    7.27    0.73
   4   4  10    6.78    0.55
  -4   4 -11    5.41    0.80
   4  -4  11    3.57    0.48
   4   4  11    3.01    0.41
  -4  -4 -11    4.00    0.61
  -4   4 -11    2.87    0.54
  -4  -4 -12   14.70    1.09
  -4   4 -12   15.09    1.11
  -4   4 -12   18.26    1.28
   4   4  12   17.37    0.79
   4  -4  12   16.28    0.91
   4   4  13    0.33    0.27
  -4   4 -13    0.06    0.43
  -4  -4 -13   -0.06    0.49
  -4   4 -13    0.55    0.47
  -4   4 -14   18.54    1.31
  -4  -4 -14   19.24    1.39
  -4   4 -14   19.87    1.39
   4   4  14   17.92    0.77
   4   4  15    2.71    0.35
  -4   4 -15    2.17    0.59
  -4   4 -15    1.10    0.63
  -4  -4 -15    2.54    0.71
  -4   4 -16   12.63    1.13
   4   4  16   14.53    0.66
  -4  -4 -16   13.24    1.30
  -4   4 -16   14.03    1.33
   4   4  17   11.44    0.60
  -4  -4 -17   12.98    1.33
  -4   4 -17   10.15    1.19
  -4   4 -18    1.54    0.78
  -4  -4 -18    2.31    0.85
  -4   4 -19    0.10    0.68
  -4  -4 -19   -0.10    0.77
  -4  -4 -20    0.93    0.78
  -4   4 -20    1.41    0.80
  -4   4 -21    0.42    0.77
  -4  -4 -21    0.76    0.82
  -4   4 -22    2.74    0.96
  -4  -4 -22    1.35    0.93
  -4  -4 -23    4.52    1.21
  -4   4 -23    4.99    1.23
  -4   6  20    0.75    0.34
  -4   6  19    2.32    0.38
  -4   6  18    3.81    0.45
  -4  -6  17    0.45    0.53
  -4   6  17    1.40    0.40
  -4  -6  16    1.91    0.62
  -4   6  16    2.49    0.46
  -4  -6  15    4.29    0.78
  -4   6  15    3.81    0.52
  -4  -6  14    0.24    0.49
  -4   6  14   -0.36    0.45
  -4  -6  13    0.70    0.50
  -4   6  13    0.21    0.46
  -4  -6  12    3.49    0.64
  -4   6  12    3.98    0.55
  -4  -6  11    2.43    0.61
  -4   6  11    3.61    0.55
  -4  -6  10    0.39    0.46
  -4   6  10    0.34    0.41
  -4   6   9   11.98    0.89
  -4  -6   9    9.42    0.93
   4   6  -8    9.30    1.23
  -4  -6   8   11.06    0.99
  -4   6   8    8.15    0.79
   4   6  -7    2.21    0.79
  -4  -6   7    3.14    0.62
  -4   6   7    1.87    0.51
   4   6  -6   19.25    1.64
  -4  -6   6   21.77    1.31
  -4   6   6   19.93    1.21
   4   6  -6   22.54    1.18
  -4   6   5   24.23    1.34
   4   6  -5   26.24    1.37
  -4   6   5   24.79    1.70
  -4   6   4   26.02    1.78
   4   6  -4   29.03    1.53
   4   6  -3   41.21    2.37
  -4   6   3   44.14    2.30
   4   6  -2   17.34    1.55
  -4   6   2   16.55    1.47
  -4   6   1  109.38    3.83
   4   6  -1  100.91    3.82
   4   6   0   38.13    2.24
  -4   6  -1    5.96    0.99
   4   6   1    4.45    0.92
   4   6   2    7.59    0.91
   4   6   2    3.89    0.87
  -4   6  -2    6.65    0.99
   4   6   3  147.50    3.92
  -4   6  -3  131.95    4.36
   4   6   3  126.21    4.29
  -4   6  -4   52.31    2.58
   4   6   4   53.09    2.56
  -4   6  -5    4.08    0.90
   4   6   5    4.06    0.82
  -4   6  -6   -0.09    0.61
   4   6   6    1.13    0.62
   4  -6   6    0.09    0.42
  -4   6  -7    7.00    1.07
   4  -6   7   10.46    0.88
   4   6   7   10.21    1.13
   4   6   8    2.26    0.72
  -4   6  -8    2.41    0.80
   4  -6   8    2.25    0.54
   4   6   8    2.74    0.56
   4   6   9    9.42    1.08
   4  -6   9    8.09    0.83
  -4   6  -9    7.91    1.12
   4   6   9    7.44    0.78
   4  -6  10    2.47    0.59
   4   6  10    2.86    0.70
  -4   6 -10    2.89    0.84
   4   6  10    3.98    0.59
   4  -6  11    4.59    0.68
  -4   6 -11    4.51    0.93
   4   6  11    4.76    0.68
   4  -6  12    6.60    0.77
  -4   6 -12    8.04    1.16
   4   6  12    7.35    0.73
   4  -6  13    9.86    0.93
  -4   6 -13    8.60    1.20
   4   6  13    7.80    0.73
  -4   6 -14    0.67    0.72
   4   6  14    1.18    0.46
   4  -6  14    1.93    0.58
  -4   6 -15    0.67    0.68
   4   6  15    0.41    0.37
   4  -6  15    1.39    0.57
  -4   6 -16    1.90    0.70
   4   6  16    1.14    0.42
   4  -6  16    1.35    0.58
   4   6  17    0.54    0.34
   4  -6  17    0.47    0.53
   4  -6  18    0.96    0.58
  -4   8   8    1.64    0.62
  -4   8   7    0.49    0.57
  -4   8   6    1.06    0.60
  -4   8   5   -0.58    0.60
  -4   8   4    0.32    0.58
   4   8  -4    0.75    0.82
  -4   8   3    0.33    0.68
   4   8  -3    0.37    0.72
   4   8  -2    0.12    0.70
  -4   8   2   -0.11    0.68
  -4   8   1    0.57    0.69
   4   8  -1    0.23    0.79
   4   8   0    0.47    0.65
   4   8   0    0.70    0.71
   4   8   1    1.16    0.72
   4   8   1    0.11    0.68
  -4   8  -1    2.58    0.97
   4   8   2    2.05    0.76
  -4   8  -2    2.01    0.89
   4   8   2    2.92    0.96
  -4   8  -3    6.09    1.18
   4   8   3    6.09    1.15
  -4   8  -4    7.39    1.27
   4   8   4    4.47    1.02
  -4   8  -5    6.09    1.18
   4   8   5    6.25    1.18
   4   8   6    3.97    0.98
  -4   8  -6    3.92    1.11
   4   8   7    5.37    1.08
   4   8   8    9.46    1.34
   5  -1 -25    0.17    0.93
   5   1 -25    0.33    1.00
   5   1 -24   -0.16    0.97
   5  -1 -24   -0.16    0.92
   5   1 -23   -0.77    1.01
   5  -1 -23   -0.77    1.03
   5  -1 -22    4.56    1.20
   5   1 -22    3.80    1.17
   5  -1 -21   41.49    2.87
   5   1 -21   44.12    2.95
   5   1 -20    0.81    0.78
   5  -1 -20   -0.27    0.88
   5  -1 -19   10.91    1.51
   5   1 -19   11.83    1.52
   5  -1 -18    0.37    0.58
   5   1 -18    0.73    0.74
   5   1 -17    0.92    0.68
   5  -1 -17    0.12    0.66
   5  -1 -16   49.10    2.73
   5   1 -16   46.12    2.66
   5  -1 -15  334.07    8.42
   5   1 -15  337.24    8.42
   5  -1 -14    0.47    0.51
   5   1 -14   -0.19    0.48
   5  -1 -13   -0.09    0.49
   5   1 -13   -0.09    0.52
   5  -1 -12   91.62    3.37
   5   1 -12   90.11    3.33
   5   1 -11   17.82    1.35
   5  -1 -11   18.54    1.38
   5  -1 -10    6.21    0.79
   5   1 -10    6.03    0.82
   5  -1  -9  123.57    3.61
   5   1  -9  121.88    3.58
   5   1  -8  171.55    4.34
   5  -1  -8  172.62    4.35
  -5   1   7   88.33    1.55
   5   1  -7   90.03    2.67
   5  -1  -7   85.38    2.64
  -5   1   6  236.50    3.85
   5  -1  -6  224.03    3.98
   5   1  -6  237.49    5.03
   5  -1  -6  231.74    5.02
  -5   1   5  312.56    5.13
   5   1  -5  311.55    6.12
   5  -1  -5  296.87    6.07
   5   1  -5  314.96    5.37
  -5   1   4 1287.25   20.43
   5  -1  -4 1262.76   21.21
   5   1  -4 1308.05   20.76
   5  -1  -3  291.25    5.48
   5   1  -3  299.08    5.48
   5   1  -3  296.09    5.17
  -5  -1   2  547.93    9.06
   5  -1  -2  550.30    9.33
   5   1  -2  550.26    9.31
   5   1  -2  548.56    9.09
   5   1  -1  120.43    2.25
   5   1  -1  116.65    2.33
   5  -1  -1  123.36    2.37
  -5  -1   1  105.17    2.26
  -5   1   1  113.29    2.32
  -5  -1   1  123.86    2.22
  -5   1   0 1292.30   20.40
   5   1   0 1279.14   20.76
   5   1   0 1284.03   20.62
   5   1   0 1285.35   20.62
   5  -1   0 1310.98   20.66
   5  -1   0 1216.17   20.85
   5   1   0 1230.65   20.88
   5  -1   1  272.74    4.69
   5  -1   1  268.82    4.29
   5   1   1  254.70    4.65
  -5  -1  -1  257.89    4.52
  -5   1  -1  251.76    4.51
   5   1   1  252.95    4.45
   5  -1   2  473.38    8.02
   5   1   2  466.64    7.78
  -5   1  -2  480.74    8.03
  -5  -1  -2  477.15    8.02
  -5   1  -3    2.50    0.23
   5  -1   3    2.83    0.26
   5   1   3    2.73    0.18
  -5  -1  -3    2.66    0.29
  -5   1  -3    2.63    0.29
  -5   1  -3    2.62    0.19
   5  -1   4  198.45    3.64
  -5   1  -4  194.42    3.60
  -5   1  -4  194.62    3.32
   5   1   4  208.77    3.41
  -5   1  -4  195.08    3.93
  -5  -1  -4  187.36    3.90
   5   1   5 1587.06   25.82
  -5   1  -5 1570.36   25.83
   5   1   5 1640.98   25.59
  -5   1  -5 1622.64   26.45
  -5  -1  -5 1572.21   26.43
  -5   1  -5 1586.93   25.56
   5   1   6  292.01    4.83
  -5   1  -6  289.69    4.92
  -5   1  -6  286.69    5.62
  -5  -1  -6  285.29    5.60
   5   1   6  308.76    4.70
  -5   1  -7  295.51    5.15
  -5   1  -7  287.98    5.95
  -5  -1  -7  274.29    5.89
   5  -1   7  293.98    4.83
  -5   1  -8  194.04    3.65
  -5   1  -8  200.74    4.61
  -5  -1  -8  186.87    4.55
   5  -1   8  202.09    3.33
   5  -1   9  832.47   13.33
  -5   1  -9  830.59   13.72
  -5   1  -9  828.41   15.08
  -5  -1  -9  825.65   15.09
   5  -1  10   19.46    0.48
  -5  -1 -10   19.56    1.27
  -5   1 -10   21.30    1.31
   5  -1  11  274.41    4.58
  -5  -1 -11  272.64    4.81
  -5   1 -11  277.28    6.36
  -5  -1 -11  271.92    6.36
   5  -1  12  168.88    2.98
  -5  -1 -12  175.29    3.20
  -5   1 -12  168.11    4.70
  -5  -1 -12  169.14    4.69
   5  -1  13  131.06    2.44
  -5  -1 -13  138.42    2.64
  -5   1 -13  138.29    4.22
  -5  -1 -13  143.61    4.26
  -5  -1 -14   62.54    2.72
  -5   1 -14   63.64    2.75
   5  -1  14   59.37    1.27
  -5  -1 -15   11.09    1.22
  -5   1 -15    9.04    1.11
   5  -1  15    8.92    0.39
  -5  -1 -16    6.97    1.08
  -5   1 -16    7.24    1.07
  -5   1 -17    2.50    0.77
  -5  -1 -17    1.81    0.73
  -5  -1 -18   22.60    1.86
  -5   1 -18   23.71    1.89
  -5   1 -19    1.00    0.78
  -5  -1 -19    0.79    0.76
  -5  -1 -20   -0.12    0.72
  -5   1 -20    1.64    0.85
  -5  -1 -21    0.12    0.79
  -5   1 -21    0.25    0.83
  -5  -1 -22    2.50    1.00
  -5   1 -22    2.25    0.93
  -5   1 -23    3.14    1.09
  -5  -1 -23    2.61    1.07
  -5   1 -24    2.83    1.11
  -5  -1 -24    2.13    1.03
   5  -3 -24    1.39    1.04
   5   3 -24    0.91    0.92
   5  -3 -23   -0.45    1.05
   5   3 -23    1.61    0.97
   5  -3 -22    6.92    1.45
   5   3 -22   11.64    1.66
   5  -3 -21   -0.14    0.87
   5   3 -21    0.54    0.78
   5  -3 -20    0.91    0.72
   5   3 -20    0.89    0.74
   5  -3 -19   15.06    1.69
   5   3 -19   15.49    1.72
   5  -3 -18   14.20    1.63
   5   3 -18   12.98    1.53
   5  -3 -17   28.54    2.13
   5   3 -17   23.60    1.92
   5  -3 -16   15.35    1.52
   5   3 -16   13.37    1.44
   5  -3 -15    3.18    0.86
   5   3 -15    4.62    0.98
  -5   3  15    5.14    0.33
  -5   3  14   89.92    1.85
   5  -3 -14   98.43    3.72
   5   3 -14   95.36    3.59
  -5   3  13   25.64    0.77
   5  -3 -13   26.51    1.81
   5   3 -13   30.28    1.88
   5  -3 -12  189.51    5.24
   5   3 -12  191.48    5.19
  -5   3  12  184.22    3.44
   5  -3 -11   -0.22    0.52
   5   3 -11    0.64    0.48
  -5   3  11   -0.17    0.22
   5  -3 -10   26.41    1.57
   5   3 -10   26.70    1.54
   5   3 -10   23.06    0.82
  -5   3  10   25.69    0.86
   5   3  -9   17.23    1.17
   5  -3  -9   18.18    1.23
   5   3  -9   18.47    0.79
  -5   3   9   20.22    0.76
   5   3  -8   45.30    1.30
   5  -3  -8   46.62    1.92
   5   3  -8   46.37    1.89
  -5  -3   8   46.62    1.46
  -5   3   8   47.10    1.32
   5   3  -7  133.51    2.67
  -5   3   7  127.97    2.79
   5  -3  -7  128.49    3.46
   5   3  -7  138.29    3.49
  -5  -3   7  137.54    2.99
  -5   3   6  675.91   11.80
   5   3  -6  677.54   12.43
   5  -3  -6  729.10   12.58
  -5  -3   6  691.64   11.94
   5   3  -6  700.44   11.62
   5   3  -5   81.11    2.26
   5  -3  -5   77.20    2.26
   5   3  -5   84.86    1.91
  -5  -3   5   78.17    2.04
   5   3  -4 3361.29   53.74
   5  -3  -4 3259.83   54.04
   5   3  -4 3388.42   54.02
  -5  -3   4 3347.00   53.86
   5   3  -3  184.45    3.74
  -5  -3   3  181.80    3.73
   5  -3  -3  171.02    3.66
   5   3  -3  186.59    3.70
  -5   3   2    6.49    0.63
   5   3  -2    6.20    0.56
  -5  -3   2    6.64    0.43
   5   3  -2    6.65    0.43
   5  -3  -2    6.45    0.44
  -5  -3   2    5.74    0.49
   5   3  -1    4.59    0.25
   5  -3  -1    5.52    0.30
   5  -3  -1    4.65    0.35
   5   3  -1    4.82    0.34
   5   3   0   90.97    1.84
   5  -3   0   93.01    1.89
   5  -3   0   91.89    1.92
   5   3   0   92.12    1.89
   5   3   1   10.70    0.48
   5  -3   1   10.40    0.47
   5   3   1   10.00    0.44
  -5   3  -1    9.87    0.75
   5   3   2  158.26    3.21
   5  -3   2  161.39    3.24
   5   3   2  169.29    3.50
   5  -3   2  159.91    3.18
  -5   3  -2  153.91    3.77
  -5   3  -3  186.66    3.50
  -5  -3  -3  195.97    3.52
   5   3   3  198.71    3.97
   5  -3   3  189.72    3.68
   5   3   3  188.26    4.39
  -5   3  -3  186.95    4.33
  -5  -3  -4  112.40    2.37
  -5   3  -4  111.90    2.37
   5   3   4  115.25    3.04
  -5   3  -4  109.02    2.97
   5  -3   4  113.61    2.42
   5   3   4  112.10    2.59
   5   3   5   -0.02    0.19
  -5   3  -5   -0.04    0.28
   5   3   5    0.08    0.27
  -5  -3  -5    0.32    0.16
  -5   3  -5   -0.02    0.19
   5  -3   5    0.23    0.17
  -5   3  -6   12.30    0.88
   5   3   6   12.96    0.85
   5   3   6   13.33    0.67
   5  -3   6   13.16    0.63
  -5  -3  -6   11.93    0.69
  -5   3  -6   11.98    0.69
   5   3   7   18.72    1.00
  -5   3  -7   20.30    1.11
   5   3   7   18.29    0.80
  -5   3  -7   19.58    0.97
  -5  -3  -7   20.17    0.98
   5  -3   7   19.23    0.78
  -5   3  -8  122.43    3.24
   5   3   8  122.57    3.06
  -5  -3  -8  125.97    3.17
  -5   3  -8  128.92    3.20
  -5   3  -9    3.38    0.56
  -5  -3  -9    2.98    0.48
  -5   3  -9    3.43    0.53
   5   3   9    3.72    0.48
  -5   3 -10  158.89    3.89
  -5  -3 -10  152.40    3.95
  -5   3 -10  163.34    4.06
  -5  -3 -11   10.42    0.91
  -5   3 -11    8.82    0.84
   5   3  11   10.20    0.53
  -5   3 -11   10.14    0.82
   5   3  12    4.93    0.35
  -5   3 -12    4.60    0.60
  -5   3 -12    5.47    0.75
  -5  -3 -12    2.80    0.60
  -5   3 -13   77.10    2.82
  -5  -3 -13   72.69    2.77
  -5   3 -13   72.73    2.36
   5   3  13   72.67    1.66
  -5  -3 -14  177.54    4.94
  -5   3 -14  175.81    4.89
   5   3  14  173.47    3.35
  -5   3 -14  179.10    4.26
  -5   3 -15    1.13    0.48
  -5   3 -15    1.05    0.65
  -5  -3 -15    1.37    0.67
  -5  -3 -16   32.53    2.02
  -5   3 -16   31.84    1.98
  -5   3 -16   30.71    1.47
  -5  -3 -17   15.20    1.48
  -5   3 -17   14.58    1.43
  -5  -3 -18    0.79    0.72
  -5   3 -18    1.27    0.90
  -5  -3 -19   20.89    1.82
  -5   3 -19   22.30    1.84
  -5   3 -20    5.65    1.14
  -5  -3 -20    6.07    1.21
  -5  -3 -21    2.19    0.95
  -5   3 -21    2.73    0.97
  -5   3 -22   12.60    1.60
  -5  -3 -22   10.81    1.53
  -5  -3 -23    0.37    0.98
  -5   3 -23   -0.25    0.86
  -5  -5  20    2.02    0.64
  -5  -5  19    1.33    0.60
  -5   5  19    2.00    0.34
  -5  -5  18    0.11    0.44
  -5   5  18    0.07    0.24
  -5   5  17    0.10    0.23
   5  -5 -17    0.20    0.68
  -5  -5  17    0.66    0.49
  -5   5  16    0.47    0.32
  -5  -5  16   -0.11    0.44
   5  -5 -15    9.09    1.14
  -5   5  15   10.40    0.63
  -5  -5  15   10.82    0.95
   5  -5 -14    7.33    1.01
  -5   5  14    8.78    0.62
   5  -5 -13   11.41    1.15
  -5   5  13   11.34    0.73
  -5   5  12    1.86    0.43
   5  -5 -12    2.23    0.71
   5  -5 -11   27.63    1.58
  -5   5  11   28.31    1.18
   5  -5 -10   28.87    1.53
  -5   5  10   30.76    1.27
   5  -5  -9    0.84    0.41
  -5   5   9    0.54    0.34
  -5   5   8    3.95    0.54
   5   5  -8    4.66    0.46
   5  -5  -8    4.46    0.61
  -5   5   7  105.67    2.87
   5   5  -7  113.84    2.67
   5  -5  -7  109.70    2.87
  -5   5   6   63.80    2.09
   5   5  -6   70.28    2.00
   5  -5  -6   66.23    1.93
   5   5  -5    0.08    0.36
   5  -5  -5    0.25    0.26
   5  -5  -4   20.44    0.77
  -5   5   4   19.53    1.36
   5   5  -4   20.34    1.15
   5   5  -3    3.95    0.64
  -5   5   3    3.04    0.68
  -5   5   2   42.51    2.03
   5   5  -2   32.89    1.91
   5   5  -1   52.25    2.39
   5   5   0   14.35    1.25
  -5   5  -1    5.71    0.81
   5   5   1    5.89    0.89
   5   5   2   45.95    1.84
   5   5   2   38.30    2.05
  -5   5  -2   43.49    2.11
   5   5   3   -0.29    0.42
   5   5   3    0.22    0.49
  -5   5  -3   -0.07    0.47
   5   5   4    0.65    0.42
   5  -5   4    0.72    0.19
   5   5   4    0.15    0.53
  -5   5  -4    0.28    0.51
   5  -5   5   60.14    1.92
   5  -5   5   60.58    1.60
   5   5   5   63.87    2.10
  -5   5  -5   61.93    2.58
   5   5   5   54.56    2.41
   5  -5   6   13.66    0.88
   5   5   6   13.15    1.16
  -5   5  -6   13.80    1.23
  -5  -5  -6   14.21    0.58
   5   5   6   15.19    0.97
  -5  -5  -7    5.87    0.44
   5  -5   7    4.72    0.58
  -5   5  -7    5.43    0.87
   5   5   7    5.47    0.79
   5   5   8    9.19    0.98
  -5   5  -8    9.83    1.08
   5  -5   8   11.92    0.84
  -5  -5  -8   12.00    0.68
   5   5   9  158.84    4.40
  -5   5  -9  162.50    4.68
  -5  -5  -9  158.82    3.51
   5  -5   9  159.38    3.76
   5   5  10    0.60    0.47
   5   5  10    1.42    0.54
  -5   5 -10    1.38    0.67
  -5  -5 -10    1.59    0.42
   5  -5  10    1.21    0.43
   5  -5  11   15.91    0.98
   5   5  11   16.03    1.18
  -5   5 -11   12.16    1.21
  -5  -5 -11   13.21    0.90
   5   5  11   13.25    0.86
   5   5  12    0.90    0.42
  -5   5 -12    1.40    0.64
  -5  -5 -12    0.84    0.42
   5  -5  12    0.63    0.42
   5  -5  13   58.86    2.05
  -5   5 -13   61.92    2.68
  -5  -5 -13   59.47    2.20
   5   5  13   60.99    1.78
  -5   5 -14    0.47    0.54
   5   5  14    0.49    0.33
  -5  -5 -14    0.35    0.45
   5  -5  14    0.13    0.39
   5  -5  15    1.05    0.44
  -5   5 -15    0.78    0.57
   5   5  15    0.97    0.35
   5   5  16    0.48    0.31
   5  -5  16   -0.24    0.44
   5  -5  17    0.10    0.45
   5   5  17    0.74    0.31
   5  -5  18   -0.20    0.45
   5   5  18    1.12    0.35
   5  -5  19    0.51    0.47
   5  -5  20    0.32    0.46
  -5   7  16    0.46    0.44
  -5   7  15    4.19    0.62
  -5   7  14    1.03    0.51
   5   7 -14    0.95    0.76
   5   7 -13   -0.23    0.69
  -5   7  13   -0.78    0.57
  -5  -7  13   -0.64    0.65
   5   7 -12    2.80    0.97
  -5   7  12    3.08    0.57
  -5  -7  12    2.13    0.70
   5   7 -11   -0.58    0.84
  -5   7  11    0.38    0.45
  -5  -7  11   -0.34    0.58
   5   7 -10    0.11    0.70
  -5   7  10    0.20    0.44
  -5  -7  10    0.40    0.53
   5   7  -9    0.68    0.73
  -5   7   9    0.71    0.47
  -5  -7   9    1.25    0.63
   5   7  -8    2.37    0.84
  -5   7   8    3.94    0.69
   5   7  -7   20.39    1.82
  -5   7   7   18.93    1.24
  -5   7   6    0.34    0.49
  -5   7   5    2.77    0.64
   5   7  -4    0.44    0.69
   5   7  -3   -0.22    0.64
  -5   7   3    1.06    0.73
   5   7  -3    0.07    0.66
   5   7  -2    8.30    1.23
   5   7  -2   10.66    1.22
  -5   7   2    9.95    1.28
   5   7  -1   31.78    2.21
   5   7   0    0.32    0.65
  -5   7  -1    1.95    0.88
   5   7   1    0.21    0.66
   5   7   1   -0.21    0.60
  -5   7  -2   16.37    1.59
   5   7   2   16.04    1.56
   5   7   2   18.56    1.38
  -5   7  -3   10.54    1.32
   5   7   3   11.09    1.32
   5   7   3   10.66    1.06
   5   7   4    2.57    0.71
   5   7   4    1.27    0.71
  -5   7  -4    0.80    0.70
  -5   7  -5    0.20    0.65
   5   7   5   -0.10    0.63
   5   7   6    2.37    0.78
  -5   7  -6    2.06    0.86
   5   7   7    8.30    1.12
  -5   7  -7    6.60    1.12
   5   7   8    0.45    0.53
   5   7   8   -0.19    0.64
  -5   7  -8   -0.10    0.66
   5   7   9    3.52    0.84
  -5   7  -9    5.32    1.06
   5   7   9    5.02    0.74
   5  -7   9    4.79    0.75
   5   7  10    1.76    0.71
  -5   7 -10    1.02    0.71
   5  -7  10    2.48    0.67
   5   7  10    2.42    0.60
  -5   7 -11   10.74    1.36
   5  -7  11   12.12    1.08
   5   7  11   11.36    1.02
  -5   7 -12    0.92    0.74
   5   7  12    0.55    0.57
   5  -7  12    1.55    0.61
   5  -7  13    2.00    0.64
  -5   7 -13    1.74    0.91
   5  -7  14   -0.12    0.52
  -5   7 -14   -0.61    0.80
   5  -7  15    1.07    0.60
   6   0 -25    0.17    0.98
   6   0 -24   15.58    2.03
   6   0 -23   -0.16    0.88
   6   0 -22   -0.15    0.95
   6   0 -21    0.29    0.78
   6   0 -20    0.14    0.79
   6   0 -19    0.13    0.70
   6   0 -18    5.93    1.17
   6   0 -17    0.59    0.73
   6   0 -16   90.00    3.83
   6   0 -15    0.41    0.55
   6   0 -14   67.38    3.04
   6   0 -13   -0.35    0.50
   6   0 -12   76.78    3.07
   6   0 -11    0.22    0.40
   6   0 -10  281.04    6.65
   6   0  -9   -0.24    0.41
   6   0  -8    2.40    0.51
   6   0  -7    0.23    0.31
   6   0  -6  726.30   13.00
   6   0  -5   -0.10    0.21
   6   0  -4   26.94    1.08
   6   0  -3    0.02    0.17
   6   0  -2 2558.36   41.21
   6   0  -1    0.41    0.16
  -6   0   1    0.02    0.04
  -6   0   1    0.40    0.04
   6   0   0  401.48    6.95
   6   0   0  390.79    6.29
  -6   0   0  388.28    6.26
   6   0   1    0.41    0.15
  -6   0  -1    0.08    0.04
  -6   0  -2  174.80    3.21
   6   0   2  159.99    2.98
   6   0   3   -0.04    0.10
  -6   0  -3    0.04    0.15
  -6   0  -4 2603.60   41.78
   6   0   4 2567.21   41.19
   6   0   5   -0.04    0.13
  -6   0  -5    0.09    0.20
  -6   0  -6   10.66    0.72
   6   0   6    9.85    0.45
   6   0   7    0.13    0.17
  -6   0  -7    0.04    0.24
  -6   0  -8  205.87    4.69
   6   0   8  209.27    3.89
  -6   0  -9    0.05    0.25
  -6   0 -10   10.15    0.91
  -6   0 -11   -0.19    0.41
  -6   0 -12    9.27    0.99
  -6   0 -13   -0.08    0.51
  -6   0 -14   10.31    1.16
  -6   0 -15   -0.18    0.66
  -6   0 -16    2.84    0.79
  -6   0 -17   -0.71    0.68
  -6   0 -18   -0.11    0.67
  -6   0 -19   -0.23    0.70
  -6   0 -20   19.87    1.84
  -6   0 -21   -0.25    0.87
  -6   0 -22    8.80    1.39
  -6   0 -23   -0.40    0.79
  -6   0 -24   -0.28    0.99
   6  -2 -24    0.16    0.96
   6   2 -24    0.16    1.01
   6  -2 -23   22.12    2.30
   6   2 -23   21.50    2.22
   6  -2 -22   12.28    1.74
   6   2 -22   11.97    1.75
   6  -2 -21    1.57    1.01
   6   2 -21    1.69    0.92
   6  -2 -20    1.50    0.85
   6   2 -20    1.08    0.87
   6   2 -19   11.50    1.51
   6  -2 -19   13.47    1.65
   6  -2 -18    3.71    1.00
   6   2 -18    3.41    0.94
   6  -2 -17   72.95    3.51
   6   2 -17   70.22    3.40
   6  -2 -16   72.68    3.39
   6   2 -16   69.20    3.28
   6  -2 -15    0.10    0.61
   6   2 -15   -0.20    0.60
   6  -2 -14    2.22    0.77
   6   2 -14    1.43    0.65
   6  -2 -13  270.94    6.87
   6   2 -13  256.92    6.74
   6  -2 -12    4.16    0.81
   6   2 -12    3.45    0.72
  -6   2  12    4.76    0.26
   6   2 -11  328.22    7.43
   6  -2 -11  320.66    7.42
  -6   2  11  314.84    5.29
   6  -2 -10  203.61    5.20
   6   2 -10  197.33    5.12
  -6   2  10  199.56    3.48
   6   2  -9   51.43    2.15
   6  -2  -9   54.95    2.23
  -6   2   9   50.09    1.11
   6   2  -8  116.66    3.31
   6  -2  -8  113.46    3.30
   6   2  -8  109.07    2.30
  -6   2   8  110.65    2.14
   6  -2  -7    6.93    0.72
   6   2  -7    8.12    0.76
  -6   2   7    7.35    0.37
   6   2  -7    7.43    0.48
  -6   2   6   53.19    1.26
   6   2  -6   55.40    1.89
   6  -2  -6   51.08    1.84
   6   2  -6   54.45    1.44
   6   2  -5  521.53    9.38
   6  -2  -5  488.53    9.33
  -6   2   5  500.68    8.58
   6   2  -5  514.24    8.67
  -6  -2   5  517.58    8.75
  -6  -2   4  360.84    6.27
   6   2  -4  353.61    6.63
   6  -2  -4  337.07    6.59
   6   2  -4  355.08    6.15
   6  -2  -3  699.55   12.19
   6   2  -3  714.15   12.17
   6   2  -3  712.58   11.82
  -6  -2   3  706.19   11.88
   6   2  -2 1066.01   17.68
   6  -2  -2 1089.63   17.77
   6   2  -2 1069.81   17.75
  -6  -2   2 1070.19   17.67
   6   2  -1    0.19    0.21
   6  -2  -1    0.22    0.17
   6   2  -1    0.10    0.17
   6   2   0 1401.98   22.79
   6   2   0 1410.28   22.98
   6   2   0 1373.72   22.70
   6  -2   0 1395.72   22.72
   6   2   1 1398.11   22.20
   6   2   1 1329.92   22.50
  -6   2  -1 1341.94   22.47
   6  -2   1 1351.27   22.39
   6   2   1 1320.86   22.34
   6  -2   1 1370.61   21.88
   6  -2   2   38.61    0.94
  -6   2  -2   39.04    1.04
  -6  -2  -2   38.89    1.04
   6   2   2   40.89    1.13
  -6   2  -2   41.22    1.33
   6  -2   3    4.06    0.26
  -6   2  -3    4.62    0.35
  -6  -2  -3    3.91    0.33
   6   2   3    3.96    0.32
  -6   2  -3    3.78    0.40
   6  -2   4    6.23    0.32
   6   2   4    6.63    0.38
  -6  -2  -4    5.87    0.44
  -6   2  -4    5.91    0.44
  -6   2  -4    6.49    0.49
   6   2   5   19.20    0.67
  -6  -2  -5   19.26    0.87
  -6   2  -5   20.82    0.91
  -6   2  -5   19.02    0.85
   6   2   5   18.37    0.87
  -6  -2  -6    3.69    0.43
  -6   2  -6    3.51    0.42
  -6   2  -6    3.31    0.39
   6   2   6    3.21    0.37
   6   2   6    3.72    0.29
  -6   2  -6    3.51    0.20
   6   2   7  128.49    2.80
  -6   2  -7  126.58    2.87
   6   2   7  134.39    2.48
  -6   2  -7  128.14    3.18
  -6  -2  -7  130.70    3.18
  -6   2  -7  124.51    2.14
  -6  -2  -8  295.44    6.15
  -6   2  -8  295.21    6.18
   6   2   8  291.46    5.13
   6   2   8  292.44    5.47
  -6   2  -8  306.03    5.67
  -6  -2  -9  207.56    4.90
  -6   2  -9  216.94    4.96
   6   2   9  213.96    3.82
  -6   2  -9  217.71    4.38
  -6   2 -10  260.47    5.00
  -6  -2 -10  245.32    5.64
  -6   2 -10  245.82    5.68
  -6   2 -11  202.67    4.06
  -6  -2 -11  186.94    4.81
  -6   2 -11  181.98    4.78
  -6   2 -12   30.09    1.15
  -6  -2 -12   28.51    1.61
  -6   2 -12   26.80    1.59
  -6  -2 -13   -0.22    0.41
  -6   2 -13    0.36    0.46
  -6   2 -13    0.17    0.27
  -6   2 -14  256.91    5.06
  -6  -2 -14  252.09    6.38
  -6   2 -14  255.38    6.42
  -6   2 -15   27.63    1.11
  -6  -2 -15   26.72    1.79
  -6   2 -15   26.53    1.78
  -6   2 -16   41.45    2.28
  -6  -2 -16   43.17    2.33
  -6  -2 -17   54.29    2.72
  -6   2 -17   54.82    2.72
  -6   2 -18    4.75    0.99
  -6  -2 -18    6.20    1.07
  -6   2 -19   10.49    1.35
  -6  -2 -19   10.43    1.34
  -6  -2 -20   -0.23    0.84
  -6   2 -20    0.79    0.79
  -6   2 -21    1.88    0.92
  -6  -2 -21    1.07    0.84
  -6  -2 -22   -0.62    0.89
  -6   2 -22    5.27    1.28
  -6  -2 -23    2.94    1.11
  -6   2 -23    3.30    1.13
  -6  -2 -24   -0.53    1.06
  -6   2 -24   -0.26    0.92
   6  -4 -24    2.86    1.26
   6  -4 -23    6.07    1.38
   6  -4 -22    1.54    0.94
   6   4 -22    3.51    1.42
   6  -4 -21    1.61    0.95
   6   4 -21    2.07    1.01
   6  -4 -20    0.64    0.79
   6   4 -20    0.12    0.73
   6  -4 -19   -0.12    0.72
   6   4 -19    0.12    0.75
   6  -4 -18    3.21    1.00
   6   4 -18    1.76    0.79
   6   4 -17    4.61    0.97
   6  -4 -17    4.49    1.04
  -6   4  17    5.69    0.39
   6  -4 -16   16.82    1.64
   6   4 -16   17.87    1.62
  -6   4  16   15.65    0.62
  -6   4  15    2.45    0.31
   6   4 -15    1.02    0.65
   6  -4 -15    0.87    0.69
  -6   4  14   66.64    1.64
   6  -4 -14   69.87    3.07
   6   4 -14   75.26    3.09
  -6  -4  14   70.82    2.22
  -6   4  13   13.81    0.66
  -6  -4  13   13.48    0.91
   6  -4 -13   14.06    1.36
   6   4 -13   14.18    1.35
  -6   4  12    4.15    0.43
   6  -4 -12    5.45    0.88
  -6  -4  12    5.74    0.61
   6   4 -12    4.33    0.80
  -6  -4  11   49.20    1.76
   6  -4 -11   50.81    2.30
   6   4 -11   49.95    2.25
  -6   4  11   49.20    1.44
  -6  -4  10   89.18    2.51
   6   4 -10   82.58    2.18
   6  -4 -10   87.42    3.04
   6   4 -10   86.09    2.95
  -6   4  10   91.44    2.19
  -6  -4   9   29.92    1.28
   6   4  -9   28.58    1.05
   6   4  -9   27.76    1.50
   6  -4  -9   28.99    1.57
  -6   4   9   29.39    1.11
  -6  -4   8   19.98    1.03
  -6   4   8   18.99    0.89
   6   4  -8   18.45    1.16
   6  -4  -8   19.57    1.21
   6   4  -8   19.75    0.81
  -6  -4   7    4.71    0.53
   6   4  -7    4.14    0.40
   6   4  -7    4.17    0.56
   6  -4  -7    4.82    0.62
  -6   4   7    4.11    0.46
  -6   4   6    1.34    0.33
   6   4  -6    0.59    0.31
   6  -4  -6    1.13    0.36
   6   4  -6    1.40    0.29
  -6  -4   6    1.51    0.37
  -6  -4   5   30.04    1.27
   6   4  -5   33.76    1.22
   6   4  -5   31.80    1.29
   6  -4  -5   33.69    1.37
  -6  -4   4   40.63    1.51
   6   4  -4   41.96    1.47
   6  -4  -4   39.82    1.41
   6   4  -4   39.07    1.37
   6   4  -3    9.22    0.72
  -6  -4   3    9.14    0.69
   6   4  -3    9.43    0.58
   6  -4  -3    8.54    0.59
   6  -4  -2   27.15    0.99
   6   4  -2   28.74    0.99
   6   4  -2   28.00    1.33
   6  -4  -1  234.65    4.38
   6   4  -1  230.46    4.33
  -6   4   0   40.18    1.81
   6   4   0   43.17    1.14
   6  -4   0   43.19    1.18
   6   4   1   51.01    1.77
   6  -4   1   49.25    1.23
   6   4   1   46.38    1.17
  -6   4  -1   48.44    1.99
   6   4   2   45.53    1.65
   6  -4   2   43.94    1.14
   6   4   2   41.62    1.11
   6   4   2   38.59    1.83
  -6   4  -2   40.92    1.80
   6  -4   3   74.69    1.96
   6   4   3   76.02    1.88
   6  -4   3   73.85    1.85
   6   4   3   79.13    2.25
   6   4   3   69.21    2.55
  -6   4  -3   78.48    2.62
   6  -4   4   27.39    1.06
   6   4   4   27.56    1.51
  -6   4  -4   28.64    1.49
  -6   4  -4   24.95    0.78
  -6  -4  -4   26.57    0.81
   6   4   4   29.26    1.22
   6  -4   5    5.38    0.47
   6   4   5    4.64    0.67
  -6   4  -5    5.57    0.70
  -6   4  -5    5.03    0.38
  -6  -4  -5    5.27    0.38
   6   4   5    5.72    0.55
   6  -4   6    4.04    0.43
  -6   4  -6    3.87    0.62
   6   4   6    3.96    0.62
  -6  -4  -6    4.20    0.39
  -6   4  -6    3.40    0.37
   6   4   6    4.04    0.49
   6  -4   7   15.21    0.79
  -6  -4  -7   14.82    0.77
  -6   4  -7   13.44    0.75
   6   4   7   15.62    0.85
  -6   4  -7   15.45    1.13
   6   4   7   13.98    1.03
   6  -4   8    6.62    0.55
  -6  -4  -8    7.14    0.58
  -6   4  -8    7.05    0.59
   6   4   8    5.97    0.57
   6   4   8    6.54    0.72
  -6   4  -8    6.35    0.77
  -6   4  -9   15.35    1.16
   6   4   9   14.50    1.01
   6  -4   9   15.39    0.82
  -6  -4  -9   15.04    0.90
  -6   4  -9   12.55    0.85
   6   4  10   10.56    0.87
  -6   4 -10    9.46    0.93
  -6  -4 -10   10.58    0.81
  -6   4 -10   11.08    0.83
   6  -4  10   10.45    0.70
   6   4  11   38.26    1.61
  -6  -4 -11   37.07    1.64
  -6   4 -11   37.47    1.65
   6  -4  11   35.91    1.35
  -6   4 -11   35.76    1.78
   6  -4  12   88.19    2.37
  -6   4 -12   94.31    2.93
  -6  -4 -12   84.36    2.80
  -6   4 -12   92.92    3.00
   6   4  12   88.64    2.13
  -6   4 -13    8.82    0.94
  -6  -4 -13    8.96    0.95
  -6   4 -13    9.39    0.95
   6   4  13    9.27    0.58
   6   4  14    0.62    0.27
  -6   4 -14    0.66    0.52
  -6  -4 -14   -0.14    0.53
  -6   4 -14    0.74    0.56
   6   4  15    4.14    0.42
  -6   4 -15    3.31    0.68
  -6  -4 -15    2.95    0.73
  -6   4 -15    3.91    0.77
   6   4  16   11.97    0.63
  -6  -4 -16   10.56    1.17
  -6   4 -16   11.20    1.21
  -6  -4 -17    1.52    0.68
  -6   4 -17    1.10    0.66
  -6   4 -18    9.84    1.23
  -6  -4 -18   10.99    1.28
  -6  -4 -19    0.10    0.67
  -6   4 -19   -0.29    0.73
  -6   4 -20    1.11    0.78
  -6  -4 -20    0.91    0.80
  -6  -4 -21    0.32    0.71
  -6   4 -21   -0.11    0.77
  -6   4 -22   -0.67    0.93
  -6  -4 -22    1.23    0.79
  -6  -4 -23   -0.47    0.86
  -6   4 -23   -0.35    0.82
  -6   6  18    0.86    0.34
  -6  -6  17   -0.39    0.59
  -6   6  17   -0.07    0.34
  -6  -6  16    6.16    0.89
  -6   6  16    5.39    0.54
  -6  -6  15   -0.19    0.51
  -6   6  15   -0.38    0.42
  -6  -6  14    2.74    0.68
  -6   6  14    0.80    0.44
  -6  -6  13    4.05    0.74
  -6   6  13    3.51    0.54
  -6   6  12    1.76    0.43
  -6   6  11    6.72    0.68
  -6   6  10    6.62    0.69
  -6   6   9   12.75    0.92
  -6   6   8   19.81    1.15
  -6   6   7    4.19    0.64
  -6   6   6    1.05    0.45
   6   6  -6    1.57    0.48
   6   6  -5   17.78    1.14
   6   6  -4   93.92    3.73
   6   6  -4  112.73    3.18
   6   6  -3    8.51    1.18
   6   6  -3   12.69    1.12
  -6   6   3   12.18    1.24
   6   6  -2   36.76    2.22
   6   6  -2   45.07    2.07
   6   6  -1   32.00    2.05
   6   6   0   15.30    1.42
  -6   6   0   15.96    1.45
   6   6   1   23.05    1.45
   6   6   1   21.32    1.65
  -6   6  -1   21.11    1.64
   6   6   2   39.07    1.87
  -6   6  -2   34.02    2.04
   6   6   2   32.24    2.03
   6   6   3   52.70    2.15
   6   6   3   48.71    2.50
  -6   6  -3   42.35    2.29
  -6   6  -4    1.18    0.70
   6   6   4    0.35    0.58
   6   6   4    0.69    0.52
  -6   6  -5   81.67    3.31
   6   6   5   80.32    3.22
   6   6   5   91.83    2.84
   6   6   6   11.16    1.19
  -6   6  -6   13.26    1.31
   6   6   6   14.41    1.07
   6  -6   7   26.74    1.35
  -6   6  -7   26.79    1.81
   6   6   7   24.04    1.64
   6  -6   8    0.37    0.40
   6   6   8    0.23    0.51
  -6   6  -8   -0.26    0.66
   6  -6   9    3.93    0.65
   6   6   9    3.00    0.72
  -6   6  -9    2.68    0.78
   6  -6  10    6.83    0.76
  -6   6 -10    3.04    0.79
   6   6  10    5.23    0.84
   6  -6  11    5.81    0.72
   6   6  11    6.19    0.88
  -6   6 -11    5.32    0.91
   6   6  11    6.54    0.73
  -6   6 -12    5.23    0.96
   6   6  12    4.35    0.64
   6  -6  12    4.87    0.69
  -6   6 -13    0.09    0.67
   6  -6  13    1.01    0.51
   6   6  13   -0.18    0.48
  -6   6 -14    8.91    1.20
   6   6  14   10.68    0.80
   6  -6  14   10.66    0.96
  -6   6 -15    3.70    0.90
   6   6  15    4.68    0.57
   6  -6  15    4.43    0.73
   6  -6  16   -0.33    0.51
   6   6  16    0.20    0.35
   6  -6  17    0.28    0.48
   6  -6  18    0.65    0.54
  -6   8   8    5.27    0.81
  -6   8   7   -0.12    0.57
  -6   8   6   -0.18    0.56
  -6   8   5    0.19    0.59
  -6   8   4   -0.25    0.58
   6   8  -2    0.61    0.77
   6   8  -1   -0.33    0.71
   6   8  -1    0.60    0.77
   6   8  -1    1.76    0.93
   6   8   0    4.76    0.92
  -6   8   0    7.61    1.28
   6   8   0    6.06    1.17
   6   8   1    0.32    0.63
  -6   8  -1    0.56    0.80
   6   8   1   -0.46    0.74
   6   8   1   -0.34    1.03
  -6   8  -2    2.61    0.95
   6   8   2    2.26    0.87
  -6   8  -3    2.07    0.87
   6   8   3    1.22    0.80
  -6   8  -4    4.31    1.07
   6   8   4    4.66    1.03
   6   8   5   -0.11    0.68
   6   8   6   -0.42    0.66
   6   8   7    6.25    1.16
   7  -1 -25    1.02    1.00
   7   1 -25    1.53    1.11
   7  -1 -24   -0.49    0.98
   7   1 -24    0.33    0.94
   7  -1 -23    3.21    1.18
   7   1 -23    3.35    1.20
   7  -1 -22   27.86    2.52
   7   1 -22   25.12    2.36
   7  -1 -21   10.12    1.57
   7   1 -21   10.65    1.60
   7  -1 -20   12.55    1.66
   7   1 -20   15.01    1.78
   7  -1 -19    9.20    1.45
   7   1 -19    9.42    1.45
   7   1 -18    3.90    1.03
   7  -1 -18    2.91    0.89
   7   1 -17    3.56    0.94
   7  -1 -17    1.91    0.82
   7   1 -16    4.71    1.00
   7  -1 -16    4.85    1.04
   7  -1 -15  102.76    4.01
   7   1 -15   97.19    3.91
   7   1 -14  163.99    5.21
   7  -1 -14  173.75    5.33
   7   1 -13   14.61    1.36
   7  -1 -13   14.69    1.38
   7   1 -12   22.13    1.59
   7  -1 -12   22.55    1.60
   7   1 -11   50.14    2.36
   7  -1 -11   56.19    2.51
   7  -1 -10   61.59    2.53
   7   1 -10   59.98    2.51
   7   1  -9  107.48    3.34
   7  -1  -9  102.91    3.30
   7   1  -8   51.57    2.09
   7  -1  -8   52.84    2.10
  -7   1   7  121.26    2.01
   7  -1  -7  114.53    2.19
   7  -1  -7  121.64    3.32
   7   1  -7  119.02    3.27
  -7   1   6  324.29    5.23
   7  -1  -6  304.81    6.50
   7   1  -6  317.11    6.51
  -7   1   5  689.70   11.23
   7  -1  -5  698.77   12.41
   7   1  -5  698.23   12.40
   7   1  -5  733.59   11.69
  -7   1   4  479.94    7.98
   7   1  -4  516.79    8.47
   7  -1  -4  511.36    8.97
   7   1  -4  489.44    8.92
   7   1  -3  407.72    7.04
   7   1  -3  406.85    7.26
   7  -1  -3  394.26    7.25
  -7  -1   3  393.78    6.74
   7   1  -2  475.27    7.98
   7   1  -2  478.55    8.19
   7  -1  -2  496.77    8.42
   7   1  -2  486.30    8.40
  -7  -1   2  478.10    8.03
   7   1  -1  381.16    6.53
  -7  -1   1  404.57    6.64
   7   1  -1  399.10    6.73
   7  -1  -1  388.63    6.91
   7   1  -1  387.87    6.89
   7   1   0   20.79    0.57
   7   1   0   16.82    0.73
   7  -1   0   19.99    0.79
   7   1   0   21.85    0.70
   7   1   1  836.36   14.55
   7  -1   1  851.98   14.57
   7   1   1  862.17   13.85
  -7   1  -2   79.72    1.77
  -7  -1  -2   79.24    1.77
   7   1   2   74.67    1.46
   7   1   3  227.58    4.26
   7   1   3  221.46    3.85
  -7  -1  -3  232.48    4.33
  -7   1  -3  233.63    4.33
   7  -1   4  332.19    5.89
  -7   1  -4  335.81    5.64
  -7  -1  -4  333.81    6.21
  -7   1  -4  344.18    6.24
   7   1   4  335.74    6.10
   7   1   4  339.15    5.58
   7  -1   5 1129.97   18.43
   7   1   5 1157.16   18.14
  -7  -1  -5 1109.88   18.98
  -7   1  -5 1108.66   18.99
   7   1   5 1124.69   18.76
  -7   1  -5 1106.45   18.19
   7   1   6  262.45    4.60
   7  -1   6  255.93    4.43
   7   1   6  277.28    4.45
  -7  -1  -6  256.64    5.30
  -7   1  -6  264.74    5.34
  -7   1  -6  252.13    4.52
   7  -1   7   59.64    1.26
  -7   1  -7   60.77    1.99
  -7  -1  -7   59.31    1.98
   7   1   7   63.86    1.29
   7  -1   8    8.89    0.37
  -7  -1  -8    8.02    0.74
  -7   1  -8    8.84    0.77
   7  -1   9    4.93    0.28
  -7  -1  -9    4.08    0.59
  -7   1  -9    5.30    0.28
  -7   1  -9    5.90    0.67
  -7   1 -10    4.39    0.26
  -7  -1 -10    4.47    0.64
  -7   1 -10    4.45    0.62
   7  -1  10    4.39    0.25
  -7   1 -11   69.36    1.38
  -7  -1 -11   63.24    2.42
  -7   1 -11   59.99    2.38
   7  -1  11   66.00    1.31
  -7  -1 -12  114.53    3.57
  -7   1 -12  108.72    3.52
  -7   1 -12  112.38    2.10
   7  -1  12  116.08    2.08
   7  -1  13    1.10    0.16
  -7  -1 -13    0.94    0.50
  -7   1 -13    0.65    0.47
  -7   1 -13    0.94    0.15
  -7   1 -14    2.75    0.63
  -7  -1 -14    3.06    0.66
   7  -1  14    2.92    0.21
  -7   1 -14    2.65    0.19
  -7  -1 -15  113.18    3.91
  -7   1 -15  114.46    3.91
  -7  -1 -16   95.13    3.59
  -7   1 -16   90.59    3.51
  -7   1 -17    2.41    0.74
  -7  -1 -17    1.45    0.71
  -7   1 -18   -0.51    0.67
  -7  -1 -18   -0.10    0.61
  -7  -1 -19    1.19    0.75
  -7   1 -19    1.30    0.79
  -7  -1 -20    3.86    1.07
  -7   1 -20    3.84    1.03
  -7   1 -21    4.24    1.04
  -7  -1 -21    3.69    1.03
  -7  -1 -22    0.50    0.80
  -7   1 -22    0.12    0.79
  -7  -1 -23    0.26    0.80
  -7   1 -23    0.13    0.80
  -7   1 -24    8.01    1.42
  -7  -1 -24   10.16    1.52
   7  -3 -24    3.38    1.28
   7   3 -24    1.59    1.07
   7  -3 -23   -0.15    0.92
   7   3 -23    0.30    0.78
   7  -3 -22    0.15    0.84
   7   3 -22    1.01    1.00
   7  -3 -21    0.57    0.83
   7   3 -21    0.14    0.80
   7  -3 -20    3.57    1.10
   7   3 -20    4.30    1.14
   7  -3 -19    2.06    0.94
   7   3 -19    2.15    0.88
   7  -3 -18   37.51    2.56
   7   3 -18   32.72    2.39
   7   3 -17  101.27    4.17
   7  -3 -17  104.23    4.27
   7  -3 -16   21.83    1.85
   7   3 -16   21.09    1.81
  -7   3  15   25.19    0.72
   7   3 -15   27.85    1.98
   7  -3 -15   22.26    1.84
   7  -3 -14   -0.29    0.66
   7   3 -14   -0.09    0.58
  -7   3  14    0.55    0.18
  -7   3  13   67.43    1.46
   7  -3 -13   68.70    3.00
   7   3 -13   69.78    2.99
  -7   3  12   13.00    0.53
   7   3 -12   14.58    1.29
   7  -3 -12   14.71    1.30
  -7   3  11  341.68    5.93
   7   3 -11  329.22    7.72
   7  -3 -11  347.22    7.88
  -7   3  10   15.68    0.66
   7   3 -10   19.49    1.34
   7  -3 -10   18.05    1.32
   7   3 -10   17.21    0.76
   7  -3  -9   14.04    1.13
   7   3  -9   12.54    1.05
  -7   3   9   12.41    0.58
  -7  -3   9   12.68    0.73
   7   3  -9   12.28    0.68
   7  -3  -8   33.46    1.66
   7   3  -8   34.54    1.67
  -7   3   8   33.99    1.06
  -7  -3   8   35.50    1.26
   7   3  -8   35.02    1.21
   7   3  -7    6.53    0.70
   7  -3  -7    7.07    0.71
  -7  -3   7    6.31    0.51
   7   3  -7    5.49    0.44
  -7   3   7    6.17    0.44
  -7  -3   6  116.23    2.71
   7   3  -6  120.13    2.51
   7  -3  -6  116.75    3.15
   7   3  -6  117.87    3.14
  -7   3   6  108.39    2.51
   7   3  -5    0.60    0.29
   7  -3  -5    0.39    0.29
  -7  -3   5    0.11    0.22
   7   3  -5    0.51    0.24
   7   3  -4  175.43    3.51
   7  -3  -4  161.42    3.73
   7   3  -4  173.22    3.76
  -7  -3   4  177.80    3.64
   7   3  -3   13.16    0.71
   7   3  -3   12.44    0.72
   7  -3  -3   13.13    0.75
  -7  -3   3   13.13    0.73
   7   3  -2  122.49    2.80
   7  -3  -2  115.10    2.64
   7   3  -2  112.85    2.61
  -7  -3   2  115.07    2.68
   7   3  -1  100.49    2.52
   7  -3  -1  100.32    2.21
   7   3  -1   90.96    2.15
   7   3   0  127.84    2.92
  -7   3   0  123.19    3.14
   7   3   0  125.22    3.10
   7   3   0  120.68    2.56
   7  -3   0  126.60    2.61
   7   3   1   72.66    1.95
   7  -3   1   69.45    1.70
   7   3   1   64.13    1.63
  -7   3  -1   73.19    2.20
   7  -3   2   95.48    2.32
   7   3   2   91.08    2.28
   7   3   2   98.24    2.37
   7  -3   2   93.20    2.05
  -7   3  -2   93.51    2.62
   7  -3   3  238.40    4.26
   7   3   3  230.36    4.52
  -7   3  -3  216.60    4.15
  -7  -3  -3  228.24    4.18
  -7   3  -3  234.58    4.99
   7  -3   4   35.69    1.05
   7   3   4   35.40    1.20
  -7   3  -4   33.87    1.06
  -7  -3  -4   34.55    1.07
  -7   3  -4   33.68    1.40
   7   3   4   33.58    1.45
   7  -3   5   14.46    0.63
   7   3   5   15.68    0.73
  -7  -3  -5   13.74    0.69
  -7   3  -5   13.92    0.70
   7   3   5   14.37    0.92
  -7   3  -5   11.84    0.82
   7  -3   6   22.12    0.82
   7   3   6   22.17    0.88
  -7  -3  -6   22.36    0.97
  -7   3  -6   23.27    0.99
   7   3   6   25.50    1.21
  -7   3  -6   21.49    1.11
   7  -3   7    8.00    0.49
  -7  -3  -7    7.82    0.61
  -7   3  -7    8.31    0.64
   7   3   7    7.91    0.51
  -7   3  -7    8.67    0.70
   7   3   7    8.80    0.71
  -7  -3  -8    7.43    0.65
  -7   3  -8    7.65    0.66
   7   3   8    6.88    0.47
  -7   3  -8    8.71    0.71
   7   3   8    7.08    0.62
   7   3   9    3.50    0.45
  -7   3  -9    2.87    0.47
   7   3   9    2.49    0.32
  -7  -3  -9    3.30    0.48
  -7   3  -9    4.22    0.55
  -7  -3 -10   80.65    2.56
  -7   3 -10   81.38    2.59
   7   3  10   75.30    1.82
   7   3  10   82.10    2.23
  -7   3 -10   78.50    2.35
  -7   3 -11   -0.16    0.29
  -7  -3 -11    0.22    0.36
  -7   3 -11    0.73    0.40
  -7   3 -12    9.57    0.80
  -7  -3 -12    9.84    0.94
  -7   3 -12    9.93    0.95
  -7   3 -13   92.76    2.63
  -7  -3 -13   89.47    3.10
  -7   3 -13   87.94    3.12
  -7   3 -14   45.71    1.71
   7   3  14   43.51    1.18
  -7  -3 -14   45.79    2.20
  -7   3 -14   42.59    2.15
  -7   3 -15   81.00    3.11
  -7  -3 -15   82.76    3.15
  -7  -3 -16   26.32    1.78
  -7   3 -16   27.36    1.82
  -7   3 -17   -0.09    0.59
  -7  -3 -17    0.80    0.67
  -7  -3 -18   68.91    3.07
  -7   3 -18   67.28    3.05
  -7  -3 -19   42.90    2.47
  -7   3 -19   40.81    2.43
  -7  -3 -20   -0.21    0.80
  -7   3 -20    0.42    0.82
  -7  -3 -21    3.01    1.01
  -7   3 -21    3.22    1.03
  -7   3 -22    0.93    0.86
  -7  -3 -22    0.47    0.88
  -7  -3 -23   -0.24    0.87
  -7   3 -23    0.61    0.85
  -7   5  19    4.86    0.43
  -7   5  18    0.99    0.28
  -7   5  17    4.75    0.40
   7  -5 -17    2.78    0.95
  -7   5  16    0.69    0.29
   7  -5 -16    0.10    0.63
  -7   5  15    0.57    0.29
   7  -5 -15    1.47    0.66
  -7   5  14    0.29    0.32
  -7  -5  14    0.05    0.42
   7  -5 -14    0.09    0.51
  -7   5  13   -0.05    0.37
   7  -5 -13    0.16    0.51
  -7  -5  13    0.31    0.41
  -7   5  12    8.84    0.63
   7  -5 -12    6.71    0.97
  -7  -5  12    7.42    0.78
  -7   5  11   18.58    0.94
  -7  -5  11   20.69    1.22
   7  -5 -11   20.66    1.44
  -7   5  10   11.11    0.75
   7  -5 -10    9.62    1.00
  -7  -5  10   10.47    0.89
  -7   5   9    0.39    0.35
  -7  -5   9    0.28    0.37
   7   5  -9    0.03    0.29
   7  -5  -9    0.23    0.43
  -7   5   8    3.11    0.49
   7   5  -8    4.20    0.46
  -7  -5   8    4.35    0.61
   7  -5  -8    2.67    0.57
   7  -5  -7   43.14    1.75
   7   5  -7   45.70    1.48
  -7  -5   7   47.83    1.83
  -7   5   7   41.96    1.60
   7   5  -6    5.92    0.58
   7  -5  -6    4.52    0.57
  -7  -5   6    5.97    0.69
  -7   5   6    4.88    0.59
   7  -5  -5   13.56    0.83
   7   5  -5   14.31    0.90
  -7  -5   5   14.13    0.98
   7  -5  -4   21.04    0.98
   7   5  -4   24.04    1.22
  -7  -5   4   22.11    1.22
   7   5  -3   18.72    1.13
   7  -5  -3   15.87    0.78
   7   5  -2    0.87    0.52
   7  -5  -2    1.30    0.28
   7   5  -1    2.45    0.64
   7  -5  -1    2.21    0.30
  -7   5   0   17.58    1.32
   7   5   0   14.68    1.31
   7  -5   0   14.93    0.64
   7  -5   1  482.55    8.36
   7   5   1  449.64   10.05
  -7   5  -1  483.77   10.08
   7   5   2    2.22    0.61
   7  -5   2    1.39    0.27
  -7   5  -2    2.40    0.66
   7   5   2    2.44    0.70
   7  -5   3   74.77    1.73
   7   5   3   83.20    2.56
  -7   5  -3   73.70    2.83
   7   5   3   74.31    2.89
   7  -5   4   67.97    1.68
   7   5   4   71.71    2.30
   7   5   4   64.66    2.68
  -7   5  -4   65.20    2.63
   7   5   5   51.22    1.86
   7  -5   5   49.13    1.51
   7   5   5   45.79    2.21
  -7   5  -5   45.83    2.17
   7  -5   5   46.82    1.63
  -7   5  -6   25.47    1.61
   7   5   6   23.17    1.54
  -7  -5  -6   23.58    0.83
   7   5   6   26.31    1.29
   7  -5   6   23.67    1.12
  -7   5  -7   76.05    2.85
   7   5   7   70.43    2.73
  -7  -5  -7   78.25    1.88
   7   5   7   78.51    2.34
   7  -5   7   74.69    2.21
  -7   5  -8   42.35    2.09
   7   5   8   43.52    2.04
   7  -5   8   41.62    1.58
  -7  -5  -8   47.03    1.43
   7   5   8   49.34    1.71
   7   5   9    4.99    0.75
  -7   5  -9    4.75    0.81
   7  -5   9    5.07    0.60
  -7  -5  -9    4.81    0.54
  -7   5 -10   18.07    1.36
   7   5  10   22.63    1.42
  -7  -5 -10   20.79    1.05
   7  -5  10   19.99    1.07
   7   5  11    6.00    0.77
  -7   5 -11    3.95    0.77
   7  -5  11    5.94    0.64
  -7  -5 -11    4.60    0.60
  -7   5 -12    4.16    0.76
  -7  -5 -12    5.28    0.66
   7  -5  12    5.03    0.63
  -7   5 -13    0.07    0.49
   7  -5  13   -0.08    0.36
  -7  -5 -13    0.26    0.42
   7   5  13   -0.28    0.36
   7  -5  14    0.48    0.38
  -7   5 -14    0.35    0.47
   7   5  14    0.21    0.31
   7   5  15    0.78    0.33
   7  -5  15    0.27    0.38
   7   5  16    0.31    0.31
   7  -5  16    0.83    0.51
   7   5  17    1.71    0.38
   7  -5  17    0.95    0.48
   7   5  18    2.22    0.40
   7  -5  18    0.54    0.48
   7  -5  19    2.92    0.60
   7  -5  20    0.36    0.43
  -7   7  16    4.07    0.58
  -7   7  15   -0.88    0.51
  -7   7  14    0.41    0.49
  -7   7  13    5.08    0.65
  -7   7  12    1.85    0.51
  -7  -7  12    0.64    0.61
  -7   7  11    4.91    0.68
  -7  -7  11    4.56    0.83
   7   7 -10   -0.34    0.77
  -7   7  10    0.33    0.46
   7   7  -9    0.11    0.71
  -7   7   9   -0.05    0.43
   7   7  -8   -0.22    0.68
  -7   7   8   -0.37    0.48
  -7   7   7   -0.58    0.51
  -7   7   6    3.46    0.67
   7   7  -5    4.38    0.98
  -7   7   5    3.88    0.67
   7   7  -4    0.31    0.54
   7   7  -4   -0.43    0.70
   7   7  -3    4.93    0.86
   7   7  -3    4.50    1.00
   7   7  -2    0.68    0.72
   7   7  -2    0.53    0.69
   7   7  -1    0.68    0.81
   7   7  -1   -0.11    0.64
   7   7   0   19.80    1.73
  -7   7   0   19.16    1.68
   7   7   0   23.63    1.59
   7   7   0   21.87    1.76
  -7   7  -1   14.33    1.48
   7   7   1   14.13    1.53
   7   7   1   18.99    1.76
   7   7   1   16.25    1.36
  -7   7  -2    5.14    1.01
   7   7   2    3.86    0.97
   7   7   2    7.35    0.97
  -7   7  -3    1.40    0.69
   7   7   3    0.30    0.62
   7   7   3    0.35    0.56
   7   7   4   17.52    1.28
  -7   7  -4   12.61    1.43
   7   7   4   11.88    1.38
   7   7   5    9.10    0.98
  -7   7  -5    7.04    1.18
   7   7   5    6.75    1.09
   7   7   6    0.25    0.51
  -7   7  -6   -0.20    0.68
   7   7   6    0.85    0.68
   7   7   7    2.26    0.60
   7   7   7    1.85    0.73
  -7   7  -7    3.10    0.87
  -7   7  -8    5.25    1.06
   7   7   8    4.19    0.88
  -7   7  -9   -0.10    0.60
   7   7   9    0.09    0.57
  -7   7 -10    0.39    0.65
   7   7  10   -0.09    0.57
   7  -7  10    0.33    0.53
  -7   7 -11    0.49    0.63
   7   7  11   -0.24    0.61
   7  -7  11    0.79    0.54
   7  -7  12    2.41    0.64
  -7   7 -12    3.03    0.91
   7  -7  13    0.30    0.50
  -7   7 -13    0.29    0.67
   7  -7  14    2.02    0.68
   7  -7  15    2.37    0.67
   8   0 -25    0.17    1.00
   8   0 -24   19.62    2.25
   8   0 -23   -0.65    0.90
   8   0 -22   16.45    2.05
   8   0 -21   -0.30    0.84
   8   0 -20    0.87    0.78
   8   0 -19   -0.14    0.72
   8   0 -18   10.20    1.51
   8   0 -17   -0.48    0.62
   8   0 -16   91.67    3.93
   8   0 -15    0.53    0.65
   8   0 -14   40.11    2.34
   8   0 -13    0.36    0.39
   8   0 -12  457.98   10.08
   8   0 -11   -0.08    0.41
   8   0 -10 1338.19   23.82
   8   0  -9    0.13    0.35
   8   0  -8    9.37    0.85
   8   0  -8    9.14    0.22
   8   0  -7    0.14    0.05
   8   0  -7   -0.05    0.27
   8   0  -6  796.76   14.39
   8   0  -6  812.07   12.89
   8   0  -5    0.04    0.24
   8   0  -4 1717.01   28.44
   8   0  -3    0.05    0.18
  -8   0   2   37.95    0.72
   8   0  -2   39.58    1.24
   8   0  -1   -0.04    0.16
  -8   0   1    0.00    0.05
  -8   0   1   -0.01    0.05
   8   0   0 1822.95   29.32
   8   0   0 1808.86   30.19
  -8   0   0 1865.15   29.30
   8   0   1    0.08    0.18
   8   0   1   -0.12    0.26
  -8   0  -2  165.06    3.23
   8   0   2  160.78    3.15
  -8   0  -3   -0.02    0.16
   8   0   3    0.08    0.15
  -8   0  -4   18.30    0.83
   8   0   4   18.05    0.61
   8   0   5    0.12    0.13
  -8   0  -5   -0.06    0.20
  -8   0  -6  535.10    9.55
   8   0   6  514.06    8.72
   8   0   7   -0.01    0.14
  -8   0  -7    0.36    0.26
  -8   0  -8   65.56    2.19
   8   0   8   63.12    1.49
   8   0   9    0.02    0.18
  -8   0  -9    0.05    0.25
  -8   0 -10    8.30    0.83
   8   0  10    8.76    0.50
   8   0  11   -0.31    0.26
  -8   0 -11    0.06    0.36
  -8   0 -12    9.32    0.97
   8   0  12    9.52    0.56
   8   0  13   -0.11    0.28
  -8   0 -13    0.29    0.46
  -8   0 -14  215.93    5.77
   8   0  14  226.01    4.37
  -8   0 -15   -0.08    0.48
   8   0  15   -0.08    0.28
  -8   0 -16    0.70    0.53
   8   0  16    0.21    0.28
  -8   0 -17   -0.09    0.54
  -8   0 -18    9.62    1.21
  -8   0 -19    1.05    0.71
  -8   0 -20   40.05    2.46
  -8   0 -21    0.11    0.73
  -8   0 -22   -0.12    0.72
  -8   0 -23   -0.38    0.83
   8  -2 -24    3.48    1.30
   8   2 -24    1.64    1.06
   8  -2 -23    5.17    1.37
   8   2 -23    4.01    1.28
   8  -2 -22    5.84    1.36
   8   2 -22    6.09    1.35
   8  -2 -21    6.07    1.35
   8   2 -21    8.95    1.55
   8  -2 -20   -0.71    0.92
   8   2 -20    0.14    0.81
   8   2 -19    9.29    1.48
   8  -2 -19    9.52    1.53
   8  -2 -18    9.72    1.46
   8   2 -18    9.12    1.38
   8  -2 -17   43.28    2.72
   8   2 -17   47.52    2.82
   8  -2 -16   -0.23    0.66
   8   2 -16   -0.34    0.71
   8   2 -15    9.36    1.28
   8  -2 -15   11.22    1.38
   8  -2 -14   50.58    2.69
   8   2 -14   48.18    2.61
   8   2 -13   56.16    2.71
   8  -2 -13   54.32    2.67
   8   2 -12   59.28    2.70
   8  -2 -12   62.26    2.75
  -8   2  11    0.35    0.11
   8   2 -11   -0.08    0.31
   8  -2 -11    0.56    0.44
  -8   2  10    1.41    0.16
   8  -2 -10    1.28    0.54
   8   2 -10    0.78    0.48
   8  -2  -9   12.07    1.06
   8   2  -9   13.72    1.11
  -8   2   9   13.06    0.44
  -8   2   8  442.87    7.49
   8  -2  -8  462.53    9.18
   8   2  -8  472.63    9.20
   8   2  -8  454.20    7.87
  -8   2   7  197.04    3.53
   8  -2  -7  195.58    4.70
   8   2  -7  201.51    4.72
   8   2  -7  194.24    3.90
   8  -2  -6   73.63    2.36
   8   2  -6   77.57    2.40
   8   2  -6   78.94    2.00
  -8  -2   6   78.13    1.85
  -8   2   6   76.34    1.64
   8   2  -5  218.49    4.26
  -8  -2   5  222.89    4.19
   8  -2  -5  212.00    4.72
   8   2  -5  220.65    4.77
   8   2  -4    5.27    0.41
  -8  -2   4    5.63    0.42
   8   2  -4    8.51    0.64
   8  -2  -4    6.16    0.56
   8  -2  -3  634.02   11.04
   8   2  -3  649.26   11.05
  -8  -2   3  616.19   10.65
   8   2  -3  622.98   10.62
   8  -2  -2  113.68    2.63
   8   2  -2  116.61    2.62
  -8  -2   2  117.69    2.48
   8   2  -2  111.00    2.44
   8   2  -1  128.40    2.71
  -8  -2   1  124.62    2.64
  -8   2   1  124.79    2.30
   8  -2  -1  127.25    2.75
   8   2  -1  121.96    2.70
   8   2  -1  127.74    2.65
   8   2   0    8.57    0.55
  -8   2   0    7.84    0.31
   8   2   0    8.77    0.49
   8  -2   0    8.40    0.54
   8   2   0    8.27    0.53
   8   2   1  737.70   12.42
   8   2   1  721.33   12.05
   8  -2   1  720.81   12.48
   8   2   1  700.15   12.46
   8   2   2   77.69    2.07
   8   2   2   82.15    1.79
   8  -2   2   78.78    1.55
  -8   2  -2   73.41    1.75
  -8  -2  -2   75.02    1.76
   8   2   3   59.25    1.44
   8  -2   3   60.48    1.30
  -8   2  -3   63.02    1.58
  -8  -2  -3   62.19    1.57
   8   2   4   87.17    1.90
  -8   2  -4   93.13    2.20
  -8  -2  -4   93.20    2.20
   8  -2   4   89.92    1.79
   8   2   5    2.31    0.24
  -8   2  -5    2.72    0.34
  -8   2  -5    2.37    0.35
  -8  -2  -5    2.49    0.36
  -8   2  -6    0.79    0.15
   8   2   6    0.60    0.17
   8   2   6    0.74    0.23
  -8   2  -6    0.98    0.24
  -8  -2  -6    0.69    0.28
  -8   2  -6    0.89    0.29
   8   2   7    3.53    0.28
  -8   2  -7    3.20    0.37
   8   2   7    3.71    0.39
  -8   2  -7    4.52    0.22
  -8  -2  -7    3.17    0.45
  -8   2  -7    3.71    0.50
  -8   2  -8   65.47    1.74
   8   2   8   62.99    1.67
  -8  -2  -8   63.48    2.11
  -8   2  -8   63.68    2.12
   8   2   8   62.43    1.38
  -8   2  -9    4.07    0.40
   8   2   9    4.09    0.37
   8   2   9    4.76    0.30
  -8  -2  -9    4.49    0.60
  -8   2  -9    2.87    0.51
  -8   2 -10    7.73    0.52
  -8  -2 -10    7.35    0.77
  -8   2 -10    8.53    0.83
   8   2  10    9.43    0.43
  -8   2 -11   15.41    0.72
  -8  -2 -11   15.22    1.11
  -8   2 -11   14.44    1.12
  -8   2 -12   25.82    0.95
  -8  -2 -12   25.94    1.55
  -8   2 -12   26.52    1.56
  -8   2 -13   51.67    1.45
  -8  -2 -13   49.76    2.30
  -8   2 -13   53.59    2.37
  -8   2 -14  124.31    2.67
  -8  -2 -14  123.09    3.94
  -8   2 -14  120.24    3.91
  -8  -2 -15   12.35    1.22
  -8   2 -15   13.65    1.27
  -8  -2 -16    0.52    0.55
  -8   2 -16    0.44    0.54
  -8   2 -17    1.20    0.64
  -8  -2 -17    0.28    0.62
  -8  -2 -18    3.04    0.89
  -8   2 -18    3.62    0.90
  -8  -2 -19    8.39    1.24
  -8   2 -19    6.92    1.14
  -8  -2 -20    6.99    1.20
  -8   2 -20    9.26    1.31
  -8  -2 -21    0.11    0.77
  -8   2 -21   -1.03    0.80
  -8   2 -22    0.12    0.83
  -8  -2 -22    1.32    0.92
  -8   2 -23    2.63    1.11
  -8  -2 -23    4.28    1.17
   8  -4 -23    8.45    1.54
   8  -4 -22    1.71    0.99
   8   4 -22    2.23    1.09
   8  -4 -21   -0.14    0.87
   8   4 -21    0.53    0.86
   8  -4 -20    0.13    1.00
   8   4 -20    1.54    0.90
   8  -4 -19    5.71    1.17
   8   4 -19    4.47    1.16
   8  -4 -18   -0.12    0.71
   8   4 -18    0.12    0.68
  -8   4  17    3.35    0.32
   8  -4 -17    2.30    0.95
   8   4 -17    2.45    0.86
  -8   4  16    1.48    0.24
   8  -4 -16    0.44    0.69
   8   4 -16   -0.11    0.61
  -8  -4  15   11.56    0.88
   8  -4 -15   10.25    1.26
   8   4 -15   10.60    1.31
  -8   4  15    9.63    0.50
  -8   4  14   10.19    0.53
   8  -4 -14   11.74    1.30
   8   4 -14    9.57    1.20
  -8  -4  14   10.47    0.82
  -8   4  13   39.18    1.15
   8  -4 -13   38.61    2.21
   8   4 -13   38.52    2.21
  -8  -4  13   39.43    1.59
  -8   4  12   40.36    1.23
  -8  -4  12   41.15    1.62
   8   4 -12   45.07    2.25
   8  -4 -12   42.23    2.23
  -8   4  11    0.45    0.26
   8  -4 -11   -0.15    0.53
   8   4 -11    0.52    0.49
  -8  -4  11    0.49    0.37
   8   4 -11    0.27    0.31
  -8   4  10   26.55    1.00
  -8  -4  10   24.45    1.20
   8   4 -10   23.48    1.51
   8  -4 -10   28.00    1.65
   8   4 -10   22.84    1.07
  -8   4   9   64.74    1.79
  -8  -4   9   68.11    2.11
   8   4  -9   66.58    2.49
   8  -4  -9   61.97    2.48
   8   4  -9   65.58    1.90
  -8   4   8    9.08    0.63
   8   4  -8   10.23    0.64
   8   4  -8   10.14    0.91
   8  -4  -8   12.38    1.01
  -8  -4   8   11.46    0.81
  -8   4   7    0.18    0.28
   8  -4  -7    0.42    0.35
   8   4  -7    0.66    0.37
  -8  -4   7    0.30    0.30
   8   4  -7    0.45    0.25
  -8  -4   6    7.23    0.64
   8   4  -6    8.15    0.57
   8  -4  -6    8.38    0.75
   8   4  -6    7.30    0.72
   8   4  -5   97.59    2.38
   8   4  -5   91.10    2.61
   8  -4  -5   91.83    2.65
  -8  -4   5   95.16    2.57
   8   4  -4   60.31    1.80
   8   4  -4   53.11    1.77
   8  -4  -4   53.80    1.81
  -8  -4   4   56.83    1.84
   8   4  -3   19.90    1.00
   8  -4  -3   17.97    0.90
   8   4  -3   17.97    0.88
  -8  -4   3   20.79    1.05
   8   4  -2    9.70    0.62
   8  -4  -2    8.30    0.60
   8   4  -2    9.78    0.77
   8   4  -1   11.36    0.63
   8  -4  -1   11.48    0.65
   8   4  -1   11.54    0.89
  -8   4   0    3.43    0.57
   8   4   0    3.63    0.52
   8   4   0    2.86    0.54
   8  -4   0    3.59    0.35
   8   4   0    3.39    0.33
  -8   4  -1    2.60    0.53
   8   4   1    2.41    0.44
   8   4   1    3.59    0.64
   8  -4   1    2.84    0.32
   8   4   1    2.51    0.30
   8   4   2   33.49    1.37
  -8   4  -2   30.87    1.53
   8  -4   2   30.42    1.03
   8   4   2   29.00    1.00
  -8   4  -3    5.25    0.70
   8   4   3    4.82    0.68
   8   4   3    4.92    0.54
   8  -4   3    5.80    0.50
   8   4   3    4.94    0.47
   8  -4   4   24.79    0.97
   8  -4   4   25.42    1.12
   8   4   4   23.53    1.08
   8   4   4   23.69    1.10
   8   4   4   21.08    1.33
  -8   4  -4   23.94    1.36
   8  -4   5   97.74    2.33
  -8   4  -5   98.23    3.00
   8   4   5   98.01    3.04
  -8   4  -5   90.77    2.13
  -8  -4  -5   96.79    2.18
   8   4   5  100.73    2.56
   8   4   6    1.92    0.39
  -8   4  -6    1.53    0.47
   8   4   6    1.33    0.45
  -8  -4  -6    1.90    0.34
  -8   4  -6    1.67    0.31
   8  -4   6    1.78    0.32
   8  -4   7   95.68    2.35
  -8  -4  -7   97.94    2.41
  -8   4  -7   97.99    2.41
   8   4   7   96.95    2.44
   8   4   7   95.66    2.98
  -8   4  -7   89.32    2.88
   8  -4   8   14.88    0.79
  -8  -4  -8   15.09    0.86
  -8   4  -8   13.69    0.84
   8   4   8   14.48    0.80
  -8   4  -8   13.75    1.06
   8   4   8   14.89    1.05
   8  -4   9   13.06    0.75
   8   4   9   12.14    0.93
  -8   4  -9   10.79    0.93
  -8  -4  -9   12.89    0.87
  -8   4  -9   13.36    0.87
   8   4   9   13.08    0.74
   8   4  10    0.53    0.37
  -8   4 -10    0.37    0.39
   8   4  10    0.17    0.28
   8  -4  10    0.59    0.32
  -8  -4 -10    0.44    0.37
  -8   4 -10    0.18    0.37
  -8  -4 -11    1.42    0.42
  -8   4 -11    1.29    0.38
   8   4  11    0.14    0.29
   8  -4  11    0.27    0.30
   8   4  11    0.18    0.33
  -8   4 -11    0.05    0.40
  -8   4 -12   19.35    1.22
   8  -4  12   21.54    1.03
  -8  -4 -12   20.78    1.27
  -8   4 -12   23.74    1.35
  -8  -4 -13   72.44    2.57
  -8   4 -13   72.10    2.59
  -8   4 -13   72.44    2.49
  -8  -4 -14  117.32    3.63
  -8   4 -14  121.34    3.67
  -8   4 -14  119.77    3.38
   8   4  15    1.17    0.33
  -8   4 -15    0.35    0.51
  -8  -4 -15    1.20    0.61
   8   4  16   20.78    0.83
  -8  -4 -16   19.53    1.48
  -8   4 -16   16.99    1.39
  -8  -4 -17    7.08    1.01
  -8   4 -17    6.62    1.01
  -8  -4 -18   13.96    1.39
  -8   4 -18   11.70    1.30
  -8   4 -19   -0.28    0.70
  -8  -4 -19    0.46    0.72
  -8  -4 -20    0.58    0.73
  -8   4 -20    1.06    0.76
  -8  -4 -21    2.04    0.99
  -8   4 -21    0.71    0.86
  -8   4 -22    3.50    1.08
  -8  -4 -22    2.57    0.95
  -8   6  16   -0.28    0.35
  -8   6  15    0.28    0.38
  -8   6  14    0.64    0.41
  -8   6  13    1.20    0.44
  -8  -6  12    6.86    0.85
  -8   6  12    6.65    0.64
  -8  -6  11   -0.24    0.50
  -8   6  11   -0.12    0.37
  -8  -6  10   -0.12    0.48
  -8   6  10    0.20    0.38
  -8  -6   9   13.58    1.11
  -8   6   9   11.96    0.87
  -8  -6   8    0.17    0.45
  -8   6   8   -0.44    0.44
  -8   6   7    0.14    0.44
   8   6  -7   -0.07    0.35
  -8  -6   7    0.40    0.47
  -8  -6   6   20.17    1.31
  -8   6   6   19.67    1.15
   8   6  -6   21.18    1.13
   8   6  -5   45.89    1.80
   8   6  -4    3.47    0.66
   8   6  -3    0.12    0.56
   8   6  -2   51.04    2.65
   8   6  -2   72.74    2.61
   8   6  -1   48.24    2.51
   8   6  -1   60.20    2.49
   8   6   0    2.85    0.70
   8   6   0    2.08    0.74
  -8   6   0    1.80    0.67
   8   6   0    1.91    0.80
   8   6   1    0.19    0.52
  -8   6  -1    0.16    0.54
   8   6   1   -0.27    0.61
   8   6   1   -0.70    0.86
  -8   6  -2    7.63    1.03
   8   6   2    6.59    1.00
   8   6   2    7.06    0.89
   8   6   3   15.40    1.17
  -8   6  -3   15.18    1.37
   8   6   3   13.11    1.33
  -8   6  -4    2.73    0.76
   8   6   4    2.13    0.75
   8   6   4    2.81    0.63
  -8   6  -5    2.40    0.79
   8   6   5    1.21    0.61
   8   6   5    2.66    0.62
  -8   6  -6    5.36    0.94
   8   6   6    5.10    0.90
   8   6   6    5.89    0.74
   8  -6   7    4.31    0.63
  -8   6  -7    5.79    0.98
   8   6   7    3.70    0.77
   8   6   7    5.20    0.71
   8  -6   8    0.18    0.37
  -8   6  -8   -0.08    0.56
   8   6   8    0.23    0.48
   8   6   8    0.29    0.41
   8  -6   9    2.21    0.53
   8   6   9    2.50    0.68
  -8   6  -9    2.63    0.73
   8   6   9    2.02    0.59
   8  -6  10   -0.28    0.44
  -8   6 -10    0.08    0.56
   8   6  10    0.08    0.49
   8  -6  11   -0.05    0.47
  -8   6 -11    0.08    0.55
   8  -6  12    0.23    0.42
  -8   6 -12    0.74    0.58
   8  -6  13    1.35    0.55
  -8   6 -13    0.08    0.57
   8   6  13   -0.21    0.42
   8  -6  14    6.28    0.77
   8   6  14    5.88    0.63
   8  -6  15    0.41    0.48
   8   6  15    0.61    0.37
   8  -6  16   -0.37    0.51
   8  -6  17    1.02    0.53
   8  -6  18    0.45    0.50
  -8   8   8    5.00    0.80
  -8   8   7   -0.29    0.59
  -8   8   6    8.38    0.97
  -8   8   5    0.79    0.56
   8   8  -1   -0.27    0.78
   8   8   0    5.89    1.21
   8   8   1    0.88    0.95
   8   8   1    0.12    0.77
   8   8   2    1.92    1.13
   8   8   2    1.45    0.80
   8   8   3    4.44    1.46
   8   8   3    2.21    0.86
   8   8   4    1.08    0.67
   8   8   5    1.49    0.78
   8   8   6   -0.31    0.67
   9  -1 -24    6.66    1.58
   9   1 -24    9.80    1.74
   9  -1 -23    2.48    1.18
   9   1 -23    2.97    1.24
   9  -1 -22   -0.16    0.92
   9   1 -22   -0.48    0.97
   9   1 -21    2.00    0.98
   9  -1 -21   -0.15    0.87
   9  -1 -20    4.51    1.23
   9   1 -20    5.37    1.23
   9  -1 -19   12.19    1.63
   9   1 -19   12.15    1.59
   9  -1 -18   26.08    2.23
   9   1 -18   30.87    2.37
   9   1 -17   29.90    2.28
   9  -1 -17   34.28    2.42
   9  -1 -16   -0.23    0.58
   9   1 -16    0.69    0.64
   9  -1 -15    2.39    0.76
   9   1 -15    3.15    0.88
   9  -1 -14   20.66    1.70
   9   1 -14   22.51    1.78
   9   1 -13   29.86    1.97
   9  -1 -13   26.82    1.87
   9   1 -12   12.28    1.22
   9  -1 -12   10.82    1.18
   9  -1 -11   33.98    1.93
   9   1 -11   33.71    1.92
   9  -1 -10   48.10    2.23
   9   1 -10   45.32    2.15
   9   1  -9    3.78    0.66
   9  -1  -9    3.53    0.62
   9  -1  -8  225.58    5.46
   9   1  -8  232.63    5.50
   9  -1  -7   43.87    1.82
   9   1  -7   46.85    1.87
  -9   1   6  526.38    8.41
   9  -1  -6  512.24    9.94
   9   1  -6  529.53    9.98
  -9   1   5  861.57   13.92
   9  -1  -5  880.91   15.33
   9   1  -5  880.07   15.32
   9   1  -5  917.86   14.56
   9  -1  -4    6.29    0.59
   9   1  -4    6.22    0.58
   9   1  -4    7.06    0.50
  -9  -1   4    6.40    0.35
   9   1  -3  953.56   15.80
   9   1  -3  993.14   16.37
   9  -1  -3  991.74   16.57
   9   1  -3  983.80   16.56
  -9  -1   3  989.21   15.94
   9   1  -2  365.44    6.19
   9   1  -2  368.20    6.71
   9  -1  -2  383.21    6.85
   9   1  -2  376.12    6.82
  -9  -1   2  371.31    6.33
   9   1  -1  249.56    4.34
   9   1  -1  263.80    4.76
   9  -1  -1  261.03    4.95
   9   1  -1  261.15    4.94
  -9  -1   1  256.99    4.51
   9   1   0  384.22    6.26
   9   1   0  375.78    6.63
   9  -1   0  368.71    6.94
   9   1   0  363.69    6.93
   9  -1   1  433.82    7.85
   9   1   1  431.64    7.85
   9   1   1  405.71    6.80
   9   1   2  393.66    6.53
  -9   1  -2  401.94    6.98
  -9  -1  -2  394.74    6.98
   9   1   3  873.19   14.59
   9   1   3  861.81   14.09
  -9   1  -3  902.43   14.73
  -9  -1  -3  892.96   14.72
   9   1   4  536.42    9.43
   9   1   4  544.54    8.93
  -9  -1  -4  549.41    9.66
  -9   1  -4  571.36    9.70
   9   1   5  774.95   13.01
   9   1   5  763.61   12.44
  -9  -1  -5  759.84   13.29
  -9   1  -5  784.14   13.32
  -9  -1  -6  380.67    7.46
  -9   1  -6  400.27    7.52
   9  -1   6  392.82    6.82
   9   1   6  396.81    7.13
   9  -1   7  131.41    2.50
  -9  -1  -7  130.70    3.33
  -9   1  -7  136.08    3.38
   9   1   7  133.96    2.53
   9   1   7  135.63    2.99
   9  -1   8  134.46    2.57
  -9  -1  -8  132.73    3.47
  -9   1  -8  137.27    3.51
   9   1   8  135.80    2.42
   9   1   8  134.75    3.07
  -9  -1  -9   20.12    1.20
  -9   1  -9   20.48    1.21
   9   1   9   20.88    0.99
   9  -1   9   20.11    0.67
  -9  -1 -10   19.01    1.22
  -9   1 -10   16.91    1.16
   9   1  10   20.63    1.00
   9  -1  10   16.14    0.61
  -9  -1 -11  160.48    4.33
  -9   1 -11  165.82    4.37
   9   1  11  172.13    3.74
   9  -1  11  154.23    2.99
   9  -1  12    3.75    0.31
  -9  -1 -12    5.13    0.76
  -9   1 -12    3.82    0.69
   9  -1  13   39.02    0.98
  -9  -1 -13   39.87    2.02
  -9   1 -13   38.54    2.00
   9  -1  14   65.27    1.40
  -9  -1 -14   68.21    2.80
  -9   1 -14   67.38    2.80
  -9  -1 -15    7.88    1.03
  -9   1 -15    9.21    1.09
  -9  -1 -16    5.37    0.96
  -9   1 -16    4.30    0.86
  -9  -1 -17    8.23    1.14
  -9   1 -17    6.34    1.02
  -9  -1 -18    5.31    1.01
  -9   1 -18    3.90    0.91
  -9  -1 -19   24.44    1.92
  -9   1 -19   24.83    1.92
  -9  -1 -20    0.45    0.68
  -9   1 -20    0.44    0.71
  -9  -1 -21    0.94    0.77
  -9   1 -21    0.94    0.76
  -9  -1 -22    2.34    0.97
  -9   1 -22    0.61    0.83
  -9  -1 -23    1.16    0.91
  -9   1 -23    0.13    0.87
   9  -3 -24    1.31    1.10
   9   3 -24    0.81    1.22
   9  -3 -23    0.16    0.87
   9   3 -23   -0.63    1.00
   9  -3 -22    0.30    0.94
   9   3 -22    0.30    1.07
   9  -3 -21    1.32    1.28
   9   3 -21    0.15    0.84
   9  -3 -20    4.69    1.22
   9   3 -20    3.64    1.04
   9  -3 -19    4.24    1.13
   9   3 -19    2.57    0.99
   9   3 -18   22.96    2.06
   9  -3 -18   24.36    2.12
   9   3 -17   11.27    1.47
   9  -3 -17   10.58    1.49
   9  -3 -16   44.59    2.68
   9   3 -16   42.25    2.59
   9  -3 -15   26.78    2.02
   9   3 -15   25.67    1.96
  -9   3  14  169.07    3.07
   9  -3 -14  190.23    5.62
   9   3 -14  190.66    5.57
   9  -3 -13    2.17    0.69
   9   3 -13    2.97    0.74
  -9   3  13    2.03    0.23
   9  -3 -12    2.91    0.76
   9   3 -12    3.05    0.77
  -9   3  12    3.20    0.27
   9  -3 -11   36.94    2.06
   9   3 -11   42.21    2.15
  -9   3  11   35.41    0.97
   9   3 -10   44.16    1.39
  -9   3  10   44.78    1.17
   9  -3 -10   46.83    2.22
   9   3 -10   46.73    2.20
  -9  -3  10   43.97    1.49
   9   3  -9  130.22    3.06
   9   3  -9  145.69    4.09
   9  -3  -9  141.35    4.08
  -9  -3   9  140.98    3.19
  -9   3   9  139.66    2.78
  -9  -3   8    2.92    0.41
   9  -3  -8    2.36    0.51
   9   3  -8    3.47    0.58
  -9   3   8    2.45    0.28
   9   3  -8    1.59    0.39
  -9  -3   7   35.88    1.28
   9   3  -7   34.51    1.27
  -9   3   7   35.10    1.09
   9   3  -7   35.42    1.62
   9  -3  -7   32.96    1.58
   9   3  -6   30.27    1.42
   9  -3  -6   27.51    1.38
  -9  -3   6   27.00    1.09
   9   3  -6   25.37    1.01
   9   3  -5  133.61    3.34
   9  -3  -5  126.85    3.33
   9   3  -5  137.52    2.92
  -9  -3   5  134.74    3.05
   9   3  -4  122.00    3.04
   9  -3  -4  118.08    3.05
  -9  -3   4  119.26    2.78
   9   3  -4  118.79    2.66
   9   3  -3    2.61    0.38
   9   3  -3    2.04    0.39
   9  -3  -3    2.28    0.43
  -9  -3   3    2.68    0.39
  -9  -3   2  447.40    8.09
   9  -3  -2  443.17    8.13
   9   3  -2  454.94    8.10
   9   3  -2  441.52    8.11
   9   3  -1  490.84    8.60
   9  -3  -1  469.24    8.40
   9   3  -1  465.38    8.35
   9   3  -1  458.03    8.55
   9   3   0  398.62    7.25
   9   3   0  380.28    7.02
   9  -3   0  393.07    7.09
   9   3   0  394.82    7.46
   9   3   1   58.03    1.66
   9  -3   1   54.84    1.59
   9   3   1   51.77    1.53
   9   3   1   52.42    1.81
   9   3   2  102.64    2.43
   9   3   2  104.88    2.86
   9  -3   2   97.92    2.55
   9   3   2   98.94    2.56
   9   3   3   46.79    1.81
   9   3   3   45.25    1.40
   9  -3   3   44.37    1.63
   9   3   3   45.41    1.63
   9  -3   3   45.45    1.20
   9  -3   4   50.40    1.30
  -9   3  -4   50.04    1.75
   9   3   4   53.24    1.50
  -9   3  -4   51.85    1.43
  -9  -3  -4   49.97    1.43
  -9   3  -5  142.70    3.44
   9  -3   5  139.13    2.84
  -9   3  -5  146.39    3.12
  -9  -3  -5  142.47    3.10
   9   3   5  143.27    3.01
   9   3   6    3.13    0.36
  -9   3  -6    2.57    0.38
   9   3   6    2.66    0.46
  -9   3  -6    2.55    0.44
  -9  -3  -6    2.86    0.39
   9  -3   6    2.27    0.28
  -9   3  -7    4.38    0.53
   9   3   7    3.97    0.51
  -9  -3  -7    4.39    0.49
  -9   3  -7    4.14    0.49
   9   3   7    4.64    0.39
   9  -3   7    3.96    0.35
   9   3   8    9.03    0.72
  -9   3  -8    9.57    0.72
   9   3   8    7.68    0.47
  -9  -3  -8    7.07    0.65
  -9   3  -8    7.49    0.67
   9   3   9    5.06    0.54
  -9   3  -9    7.44    0.65
  -9   3  -9    5.00    0.61
  -9  -3  -9    6.01    0.63
   9   3   9    6.25    0.43
   9   3  10    4.64    0.50
  -9   3 -10    4.17    0.53
   9   3  10    3.76    0.34
  -9   3 -10    5.08    0.65
  -9  -3 -10    4.90    0.62
  -9   3 -11   17.43    0.96
  -9  -3 -11   18.77    1.19
  -9   3 -11   19.24    1.22
   9   3  11   18.14    0.70
  -9   3 -12  112.97    2.85
  -9  -3 -12  113.84    3.40
  -9   3 -12  119.30    3.47
   9   3  12  106.32    2.28
  -9   3 -13   21.93    1.06
  -9  -3 -13   24.21    1.48
  -9   3 -13   21.59    1.45
   9   3  13   21.06    0.78
  -9   3 -14    3.58    0.73
  -9  -3 -14    2.34    0.63
  -9   3 -15   27.90    1.73
  -9  -3 -15   24.93    1.66
  -9  -3 -16    2.53    0.78
  -9   3 -16    2.47    0.77
  -9  -3 -17   18.52    1.56
  -9   3 -17   15.02    1.44
  -9  -3 -18   45.43    2.44
  -9   3 -18   46.09    2.45
  -9  -3 -19    7.18    1.19
  -9   3 -19    7.38    1.15
  -9  -3 -20    0.62    0.76
  -9   3 -20   -0.10    0.71
  -9  -3 -21    8.61    1.32
  -9   3 -21    7.82    1.30
  -9   3 -22    0.90    0.89
  -9  -3 -22    0.11    0.88
  -9  -5  19   16.23    1.24
  -9  -5  18    1.07    0.57
   9  -5 -17   -0.11    0.73
  -9  -5  17    0.17    0.49
  -9   5  16    0.04    0.26
   9  -5 -16   -0.42    0.76
  -9  -5  16   -0.28    0.49
  -9   5  15    1.53    0.33
   9  -5 -15    1.38    0.80
  -9  -5  15    1.42    0.55
  -9   5  14    0.50    0.30
   9  -5 -14    0.66    0.62
  -9  -5  14    1.18    0.56
  -9  -5  13    0.21    0.41
  -9   5  13   -0.44    0.37
   9  -5 -12    4.04    0.82
  -9  -5  12    4.79    0.69
  -9   5  12    5.33    0.50
  -9  -5  11   26.56    1.41
  -9   5  11   26.70    1.11
   9  -5 -11   28.62    1.76
  -9  -5  10    9.80    0.88
  -9   5  10   10.25    0.71
   9  -5 -10   11.75    1.13
  -9  -5   9   32.95    1.54
   9   5  -9   33.70    1.32
  -9   5   9   30.53    1.27
   9  -5  -9   36.13    1.80
  -9  -5   8    8.52    0.82
   9  -5  -8    6.45    0.83
   9   5  -8    6.73    0.61
  -9   5   8    6.79    0.63
   9   5  -7   95.02    2.39
  -9   5   7   82.68    2.42
   9  -5  -7   89.33    2.81
  -9  -5   7   91.23    2.77
  -9  -5   6    6.02    0.72
   9   5  -6    7.84    0.66
   9  -5  -6    5.56    0.70
  -9  -5   5   37.19    1.63
   9  -5  -5   36.36    1.53
   9   5  -5   39.85    1.50
   9  -5  -4    7.90    0.69
   9   5  -4    9.94    0.80
   9   5  -3   21.41    1.18
   9  -5  -3   16.95    0.90
   9   5  -2   19.10    1.20
   9  -5  -2   16.87    0.88
   9   5  -1    0.83    0.48
   9  -5  -1    0.53    0.25
   9   5  -1    0.23    0.50
   9   5   0   13.18    1.04
   9  -5   0   13.16    0.73
   9   5   0   12.14    1.12
   9  -5   1   -0.24    0.31
   9   5   1   -0.16    0.44
   9   5   1   -0.91    0.77
  -9   5  -1   -0.20    0.44
   9   5   2   27.76    1.73
  -9   5  -2   31.44    1.74
   9   5   2   34.27    1.58
   9  -5   2   28.27    1.03
   9   5   2   35.85    2.01
   9   5   3  178.17    4.18
   9   5   3  149.47    4.58
  -9   5  -3  171.41    4.64
   9  -5   3  169.69    3.46
  -9   5  -4    7.49    0.92
   9   5   4    6.68    0.74
   9  -5   4    6.56    0.52
   9   5   4    5.42    0.86
   9   5   5   11.60    0.89
   9  -5   5   10.62    0.73
   9   5   5   11.38    1.12
  -9   5  -5   11.62    1.11
   9  -5   6   16.29    0.91
   9  -5   6   17.72    1.03
   9   5   6   17.69    1.05
   9   5   6   16.02    1.31
  -9   5  -6   17.13    1.36
   9  -5   7   54.69    1.78
  -9  -5  -7   48.30    1.44
   9   5   7   56.42    1.86
  -9   5  -7   46.81    2.21
   9   5   7   47.73    2.24
   9  -5   8   37.23    1.44
  -9  -5  -8   36.96    1.28
   9   5   8   35.46    1.46
   9   5   8   36.04    1.84
  -9   5  -8   34.88    1.86
   9  -5   9   57.31    1.85
  -9   5  -9   54.60    2.36
   9   5   9   54.08    2.27
  -9  -5  -9   59.89    1.80
   9   5   9   58.96    1.88
   9   5  10    3.63    0.55
   9   5  10    4.34    0.72
  -9   5 -10    4.11    0.74
  -9  -5 -10    4.13    0.56
   9  -5  10    4.39    0.56
  -9   5 -11   24.18    1.51
  -9  -5 -11   28.02    1.30
   9   5  11   28.09    1.18
   9  -5  11   27.43    1.25
  -9  -5 -12    2.02    0.52
  -9   5 -12    2.01    0.59
   9  -5  12    2.16    0.47
  -9   5 -13    0.32    0.45
   9  -5  13    0.65    0.39
   9  -5  14    3.84    0.61
   9  -5  15    3.88    0.61
   9  -5  16    1.48    0.50
   9   5  16    2.80    0.41
   9  -5  17    1.99    0.54
   9   5  17    2.70    0.44
   9  -5  18    1.58    0.53
   9  -5  19    4.32    0.69
   9  -5  20   -0.05    0.44
  -9   7  13    1.90    0.49
  -9   7  12    1.21    0.45
  -9   7  11   10.18    0.87
  -9   7  10    1.71    0.51
  -9  -7  10    0.28    0.59
  -9   7   9   13.59    1.01
  -9  -7   9   13.70    1.21
  -9   7   8   -0.35    0.47
  -9   7   7   -0.47    0.53
   9   7  -6    1.52    0.77
  -9   7   6    0.47    0.48
   9   7  -5    1.51    0.76
   9   7  -5    2.36    0.61
   9   7  -4    1.06    0.65
   9   7  -4    0.83    0.55
   9   7  -3    0.75    0.72
   9   7  -3    1.11    0.64
   9   7  -2    7.38    1.06
   9   7  -2    7.58    1.03
   9   7  -2    5.50    1.08
   9   7  -1   21.17    1.83
   9   7  -1   32.02    1.90
   9   7  -1   28.51    1.81
   9   7   0    0.80    0.78
   9   7   0    1.25    0.74
   9   7   0    2.46    0.77
   9   7   1    2.28    1.00
   9   7   1    2.35    0.79
   9   7   1    2.81    0.78
  -9   7  -2    9.91    1.27
   9   7   2    6.63    1.15
   9   7   2   13.27    1.23
   9   7   2   11.18    1.53
  -9   7  -3    9.35    1.26
   9   7   3    5.67    1.03
   9   7   3    8.45    1.49
   9   7   3    8.90    1.01
   9   7   4    2.31    0.68
   9   7   4    1.16    1.10
  -9   7  -4    1.06    0.70
   9   7   4    1.21    0.70
   9   7   5    2.99    0.72
  -9   7  -5    3.38    0.86
   9   7   5    2.12    0.76
   9   7   6    1.42    0.64
   9   7   6    0.57    0.63
  -9   7  -6    0.19    0.66
   9   7   7    0.47    0.53
  -9   7  -7    0.48    0.70
   9   7   7    0.18    0.61
   9   7   8    1.78    0.57
   9   7   8    0.36    0.61
  -9   7  -8    1.36    0.70
   9   7   9   -0.47    0.68
   9   7   9    1.61    0.79
  -9   7  -9   -0.10    0.73
  -9   7 -10    0.39    0.61
  -9   7 -11   -0.29    0.74
   9  -7  11    3.18    0.70
  -9   7 -12    1.83    0.75
  10   0 -24   -0.18    1.03
  10   0 -23   -0.51    1.03
  10   0 -22   21.79    2.33
  10   0 -21   -0.16    0.79
  10   0 -20   12.78    1.74
  10   0 -19   -0.14    0.88
  10   0 -18    7.54    1.33
  10   0 -17   -0.13    0.67
  10   0 -16   16.53    1.65
  10   0 -15    0.11    0.54
  10   0 -14   30.45    2.10
  10   0 -13    0.76    0.53
  10   0 -12  196.99    5.61
  10   0 -11    0.80    0.45
  10   0 -10  158.68    4.59
  10   0 -10  162.99    2.72
  10   0  -9   -0.07    0.40
  10   0  -9   -0.02    0.05
  10   0  -8    7.83    0.20
  10   0  -8    7.28    0.80
  10   0  -7    0.10    0.29
  10   0  -6   69.47    2.32
  10   0  -5   -0.17    0.28
  10   0  -4   18.63    0.99
  10   0  -3    0.03    0.20
  10   0  -2  482.69    8.64
 -10   0   2  475.50    7.81
 -10   0   2  479.10    7.74
  10   0  -1   -0.03    0.24
 -10   0   1   -0.06    0.08
 -10   0   1    0.01    0.07
  10   0   0 1398.91   25.49
  10   0   0 1643.15   25.17
  10   0   1    0.04    0.20
  10   0   1   -0.23    0.33
  10   0   1    0.13    0.09
  10   0   2  646.89   10.71
 -10   0  -2  600.13   10.65
  10   0   3    0.02    0.21
 -10   0  -3    0.05    0.18
 -10   0  -4  263.68    5.11
  10   0   4  255.53    4.74
  10   0   5   -0.05    0.17
 -10   0  -5   -0.19    0.22
 -10   0  -6   49.15    1.69
  10   0   6   47.79    1.24
 -10   0  -7   -0.04    0.31
  10   0   7    0.15    0.16
 -10   0  -8  154.43    3.86
  10   0   8  152.06    2.98
 -10   0  -9    0.20    0.32
  10   0   9    0.13    0.21
 -10   0 -10  586.23   11.28
  10   0  10  587.27    9.93
 -10   0 -11   -0.25    0.40
  10   0  11    0.24    0.23
 -10   0 -12   93.56    3.20
  10   0  12   95.86    2.14
 -10   0 -13    0.07    0.47
  10   0  13   -0.02    0.26
 -10   0 -14    0.16    0.47
  10   0  14    0.21    0.25
 -10   0 -15    0.34    0.49
  10   0  15   -0.19    0.26
 -10   0 -16    0.72    0.59
  10   0  16    0.31    0.25
 -10   0 -17    0.10    0.60
 -10   0 -18   11.06    1.33
 -10   0 -19    0.21    0.71
 -10   0 -20    8.21    1.29
 -10   0 -21   -0.47    0.72
 -10   0 -22   -0.12    0.76
 -10   0 -23    2.69    1.01
  10  -2 -24   -0.17    1.00
  10   2 -24   -0.51    1.02
  10  -2 -23    8.48    1.63
  10   2 -23    8.27    1.60
  10  -2 -22    6.14    1.46
  10   2 -22    4.18    1.29
  10   2 -21   -0.15    1.02
  10  -2 -21    0.62    0.98
  10  -2 -20    0.59    0.86
  10   2 -20    0.73    0.85
  10  -2 -19   27.90    2.38
  10   2 -19   22.03    2.15
  10  -2 -18   28.97    2.34
  10   2 -18   28.06    2.30
  10  -2 -17    4.48    1.06
  10   2 -17    5.08    1.10
  10   2 -16    0.70    0.64
  10  -2 -16    0.47    0.59
  10  -2 -15   21.59    1.82
  10   2 -15   23.80    1.87
  10  -2 -14   96.77    3.84
  10   2 -14   96.16    3.83
  10  -2 -13  351.53    8.51
  10   2 -13  335.61    8.38
  10   2 -12    7.27    1.04
  10  -2 -12    6.76    1.01
  10  -2 -11   70.57    2.90
  10   2 -11   68.44    2.88
 -10   2  11   68.43    1.30
  10   2 -10  100.41    3.41
  10  -2 -10   96.37    3.35
 -10   2  10   92.66    1.69
 -10   2   9   13.92    0.42
  10  -2  -9   13.30    1.11
  10   2  -9   16.93    1.25
  10   2  -8   20.07    0.85
  10  -2  -8   17.79    1.26
  10   2  -8   19.53    1.30
 -10   2   8   20.06    0.57
  10   2  -7  388.40    6.99
 -10   2   7  379.30    6.40
  10   2  -7  377.06    7.79
  10  -2  -7  368.84    7.79
 -10  -2   7  383.97    6.84
  10   2  -6   55.14    1.69
 -10   2   6   52.67    1.23
 -10  -2   6   56.64    1.52
  10   2  -6   56.28    2.06
  10  -2  -6   55.02    2.05
 -10  -2   5   42.60    1.27
  10   2  -5   42.91    1.44
  10  -2  -5   44.13    1.72
  10   2  -5   43.01    1.68
 -10  -2   4    3.28    0.33
  10   2  -4    3.20    0.39
  10   2  -4    3.02    0.46
  10  -2  -4    2.73    0.45
 -10  -2   3   38.20    1.15
  10   2  -3   38.18    1.14
  10   2  -3   34.12    1.34
  10  -2  -3   36.12    1.37
  10   2  -3   35.89    1.17
 -10  -2   2  419.41    7.47
  10   2  -2  419.96    7.51
  10   2  -2  427.84    7.41
  10  -2  -2  425.89    7.80
  10   2  -2  426.29    7.77
 -10   2   1  227.28    3.95
  10   2  -1  239.52    4.51
  10   2  -1  241.69    4.67
  10  -2  -1  238.62    4.70
  10   2  -1  241.72    4.35
  10   2   0  433.26    7.66
  10  -2   0  428.08    7.85
  10   2   0  406.37    7.79
  10   2   0  438.58    7.43
  10   2   1   68.08    1.83
  10   2   1   68.06    1.59
  10  -2   1   66.03    2.01
  10   2   1   69.23    2.04
  10   2   2   -0.12    0.19
  10   2   2   -0.24    0.33
  10  -2   2   -0.20    0.31
  10  -2   2    0.12    0.10
  10   2   3   71.52    1.60
 -10   2  -3   70.87    1.81
 -10  -2  -3   69.09    1.80
  10  -2   3   74.99    1.45
  10   2   4  496.51    8.46
 -10  -2  -4  510.93    8.92
 -10   2  -4  506.74    8.92
  10  -2   4  497.15    8.31
  10   2   4  517.71    9.17
  10   2   5  103.79    2.66
 -10  -2  -5  101.65    2.51
 -10   2  -5  101.94    2.51
  10   2   5   95.43    1.99
  10   2   6   17.86    0.62
 -10  -2  -6   18.90    0.97
 -10   2  -6   17.13    0.94
  10   2   6   22.72    1.13
  10   2   7    0.34    0.38
  10   2   7    1.39    0.19
  10   2   7    1.11    0.28
 -10  -2  -7    0.60    0.30
 -10   2  -7    1.07    0.35
  10   2   8   36.81    0.96
  10   2   8   41.88    1.67
  10   2   8   36.72    1.22
 -10  -2  -8   38.75    1.58
 -10   2  -8   38.23    1.59
 -10  -2  -9   64.69    2.22
 -10   2  -9   61.50    2.21
  10   2   9   62.51    1.60
  10   2   9   59.28    1.39
 -10  -2 -10    0.95    0.38
 -10   2 -10    0.54    0.37
 -10  -2 -11   20.58    1.31
 -10   2 -11   22.37    1.36
 -10  -2 -12   22.30    1.43
 -10   2 -12   23.18    1.46
 -10   2 -13    5.24    0.78
 -10  -2 -13    6.35    0.84
 -10  -2 -14   11.54    1.12
 -10   2 -14    9.18    1.02
 -10  -2 -15    9.13    1.09
 -10   2 -15    9.01    1.06
 -10   2 -16    8.24    1.08
 -10  -2 -16    8.14    1.04
 -10  -2 -17    1.28    0.70
 -10   2 -17    0.46    0.63
 -10  -2 -18    8.90    1.19
 -10   2 -18   10.66    1.29
 -10  -2 -19   -0.31    0.71
 -10   2 -19    0.10    0.69
 -10  -2 -20    0.11    0.71
 -10   2 -20    0.21    0.64
 -10  -2 -21    0.23    0.80
 -10   2 -21   -0.11    0.81
 -10  -2 -22    1.53    0.92
 -10   2 -22    1.41    0.88
  10  -4 -23    2.16    1.06
  10  -4 -22   -0.15    0.94
  10  -4 -21    1.43    1.03
  10   4 -21    2.82    1.12
  10  -4 -20   17.31    1.98
  10   4 -20   12.84    1.70
  10  -4 -19   20.70    2.10
  10   4 -19   20.68    1.99
  10   4 -18    0.88    0.83
  10  -4 -18    0.13    0.73
  10   4 -17    1.41    0.84
  10  -4 -17    1.09    0.87
 -10  -4  17    1.01    0.49
 -10  -4  16    0.28    0.44
  10   4 -16   -0.33    0.64
  10  -4 -16   -0.46    0.80
 -10   4  16    0.16    0.18
 -10  -4  15    3.11    0.55
 -10   4  15    2.08    0.26
  10  -4 -15    1.94    0.79
  10   4 -15    1.26    0.73
 -10  -4  14   35.81    1.55
 -10   4  14   32.47    0.96
  10  -4 -14   33.00    2.20
  10   4 -14   33.25    2.16
 -10  -4  13   10.88    0.88
 -10   4  13    9.11    0.52
  10  -4 -13    9.36    1.21
  10   4 -13   11.48    1.28
 -10  -4  12   12.13    0.89
  10   4 -12   12.07    1.27
  10  -4 -12   13.92    1.33
 -10   4  12    9.86    0.57
 -10  -4  11   47.73    1.74
 -10   4  11   46.11    1.32
  10   4 -11   48.08    2.31
  10  -4 -11   42.51    2.23
  10   4 -11   42.54    1.52
 -10  -4  10    4.56    0.60
 -10   4  10    4.04    0.41
  10   4 -10    4.04    0.57
  10  -4 -10    4.27    0.81
  10   4 -10    4.43    0.77
  10  -4  -9   18.07    1.33
  10   4  -9   17.52    1.30
 -10   4   9   16.71    0.79
 -10  -4   9   16.76    0.99
  10   4  -9   16.19    0.98
  10   4  -8   38.08    1.85
  10  -4  -8   36.83    1.81
 -10  -4   8   38.43    1.51
  10   4  -8   37.16    1.39
 -10   4   8   34.25    1.23
 -10   4   7   16.32    0.84
  10  -4  -7   20.10    1.27
 -10  -4   7   18.56    1.02
  10   4  -7   18.94    0.93
  10   4  -7   18.56    1.22
  10   4  -6   15.48    0.81
  10   4  -6   14.41    1.00
  10  -4  -6   13.12    0.99
 -10  -4   6   15.04    0.92
  10   4  -5   82.47    2.16
 -10  -4   5   84.21    2.43
  10   4  -5   76.21    2.43
  10  -4  -5   76.33    2.47
  10   4  -4    0.43    0.29
  10  -4  -4    0.37    0.32
  10   4  -4    0.81    0.32
 -10  -4   4    0.71    0.34
  10   4  -3   27.56    1.23
 -10  -4   3   28.05    1.26
  10   4  -3   28.79    1.24
  10  -4  -3   26.90    1.24
  10   4  -2   57.08    1.80
  10  -4  -2   57.20    1.84
  10   4  -2   62.54    1.98
  10   4  -1   96.05    2.65
  10  -4  -1   85.04    2.27
  10   4  -1   81.59    2.19
  10   4  -1   91.02    2.60
  10   4   0    0.37    0.19
  10  -4   0    0.20    0.21
  10   4   0    0.38    0.42
  10   4   0    0.04    0.33
  10   4   1   52.69    1.77
  10   4   1   42.34    1.37
  10  -4   1   45.51    1.44
  10   4   1   46.85    1.91
  10   4   2    0.13    0.20
  10  -4   2   -0.03    0.25
  10   4   2   -0.29    0.50
  10   4   2   -0.29    0.31
  10   4   3   34.99    1.78
  10   4   3   32.38    1.31
  10   4   3   27.98    1.17
  10  -4   3   30.08    1.21
  10  -4   4   51.73    1.49
 -10   4  -4   50.53    2.01
  10   4   4   58.83    2.42
  10  -4   4   52.01    1.85
  10   4   4   48.75    1.80
  10   4   4   54.02    1.74
  10  -4   5   88.59    2.13
 -10   4  -5   76.78    1.98
 -10  -4  -5   84.04    2.04
  10   4   5   90.88    2.33
  10   4   5   81.01    2.75
 -10   4  -5   89.59    2.75
  10  -4   6   55.36    1.58
 -10   4  -6   54.75    1.60
 -10  -4  -6   57.35    1.64
  10   4   6   56.30    1.72
  10   4   6   51.38    2.11
 -10   4  -6   60.45    2.17
  10  -4   7  267.88    5.19
 -10   4  -7  273.92    5.99
  10   4   7  257.99    6.01
 -10   4  -7  272.12    5.34
 -10  -4  -7  278.59    5.36
  10   4   7  274.14    5.31
  10   4   8   -0.11    0.33
 -10   4  -8    0.10    0.38
  10   4   8    0.11    0.39
 -10  -4  -8    0.38    0.32
 -10   4  -8    0.49    0.32
  10  -4   8    0.10    0.25
  10  -4   9   13.79    0.76
  10   4   9   14.06    0.77
 -10  -4  -9   14.77    0.92
 -10   4  -9   13.84    0.90
  10   4   9   13.76    1.01
 -10   4  -9   16.06    1.08
  10  -4  10   31.15    1.19
  10   4  10   28.32    1.06
 -10  -4 -10   26.87    1.33
 -10   4 -10   32.34    1.44
 -10   4 -10   29.54    1.48
  10  -4  11   30.96    1.20
  10   4  11   27.05    1.02
 -10  -4 -11   29.37    1.45
 -10   4 -11   29.01    1.44
 -10   4 -11   30.69    1.50
 -10  -4 -12    3.05    0.60
 -10   4 -12    3.50    0.64
  10   4  12    2.61    0.37
  10  -4  12    2.81    0.45
 -10   4 -12    3.26    0.60
 -10   4 -13   36.67    1.63
  10  -4  13   37.23    1.37
  10   4  13   34.52    1.12
 -10  -4 -13   37.35    1.78
 -10   4 -13   33.64    1.74
 -10  -4 -14   29.96    1.65
 -10   4 -14   30.25    1.69
 -10  -4 -15    7.12    0.92
 -10   4 -15    6.54    0.91
 -10  -4 -16    0.37    0.57
 -10   4 -16    0.30    0.55
 -10  -4 -17    0.47    0.62
 -10   4 -17    0.16    0.60
 -10  -4 -18   19.62    1.55
 -10   4 -18   19.58    1.60
 -10  -4 -19    1.59    0.83
 -10   4 -19    0.18    0.68
 -10  -4 -20   10.02    1.31
 -10   4 -20    8.78    1.25
 -10  -4 -21   -0.10    0.74
 -10   4 -21   -0.20    0.75
 -10  -4 -22    4.73    1.11
 -10  -6  15    0.78    0.58
 -10  -6  14    7.90    0.98
 -10   6  14    5.85    0.60
 -10  -6  13    7.33    0.92
 -10   6  13    6.46    0.63
 -10  -6  12   16.25    1.24
 -10   6  12   17.78    0.96
 -10  -6  11    1.04    0.58
 -10   6  11    1.37    0.45
 -10  -6  10   39.00    1.88
 -10   6  10   37.31    1.49
 -10  -6   9    4.24    0.72
 -10   6   9    4.09    0.59
 -10  -6   8    4.33    0.72
 -10   6   8    4.24    0.61
 -10   6   7    0.22    0.40
  10   6  -7    0.50    0.37
 -10  -6   7    0.18    0.43
  10   6  -6    6.47    0.69
  10   6  -5    5.58    0.68
  10   6  -4   -0.05    0.45
  10   6  -3    9.37    0.93
  10   6  -2   16.65    1.34
  10   6  -2   15.06    1.20
  10   6  -1   18.86    1.59
  10   6  -1   24.62    1.59
  10   6  -1   25.73    1.59
  10   6   0    4.36    0.93
  10   6   0    2.94    0.78
  10   6   0    2.79    0.69
  10   6   1    6.66    1.00
  10   6   1   10.51    1.24
  10   6   1   10.30    1.03
  10   6   2   11.35    1.24
  10   6   2   13.82    1.13
  10   6   3    5.06    0.75
  10   6   3    4.03    0.84
 -10   6  -3    3.40    0.79
  10   6   3    5.14    1.18
  10   6   4    0.84    0.57
  10   6   4   -0.55    1.08
 -10   6  -4    0.32    0.53
  10   6   4    0.87    0.61
  10   6   5   17.60    1.18
 -10   6  -5   15.90    1.38
  10   6   5   15.30    1.43
 -10   6  -6    0.32    0.57
  10   6   6   -0.09    0.56
  10   6   6    0.36    0.45
 -10   6  -7    3.07    0.73
  10   6   7    3.63    0.76
  10   6   7    3.97    0.66
  10   6   8   17.73    1.44
 -10   6  -8   20.44    1.55
  10  -6   8   20.46    1.13
  10   6   8   23.22    1.29
 -10   6  -9    0.24    0.56
  10   6   9    0.15    0.52
  10  -6   9    0.09    0.39
  10   6   9   -0.88    0.60
 -10   6 -10   20.52    1.54
  10  -6  10   16.26    1.05
  10   6  10   19.13    1.11
  10  -6  11    1.78    0.54
 -10   6 -11    0.08    0.53
  10   6  11    0.58    0.46
  10  -6  12   -0.46    0.46
 -10   6 -12    0.40    0.55
  10   6  12    0.51    0.44
  10  -6  13    0.97    0.49
  10  -6  14    2.89    0.60
 -10   8   8    4.73    0.78
 -10   8   7    1.59    0.60
 -10   8   6   -0.06    0.56
 -10   8   5   -1.05    0.63
  10   8  -2   -0.08    0.67
  10   8  -1    1.47    0.87
  10   8   0   -0.68    0.94
  10   8   1    1.47    0.99
  11  -1 -24   10.01    1.78
  11   1 -24   12.68    2.01
  11  -1 -23   -0.17    0.93
  11   1 -23    0.17    1.00
  11  -1 -22    1.65    1.06
  11   1 -22    0.99    1.10
  11   1 -21    6.78    1.48
  11  -1 -21    4.73    1.29
  11  -1 -20    3.17    1.07
  11   1 -20    3.02    1.09
  11  -1 -19   -0.14    0.89
  11   1 -19    0.14    0.80
  11   1 -18   68.15    3.58
  11  -1 -18   65.67    3.53
  11  -1 -17   14.61    1.64
  11   1 -17   16.52    1.79
  11  -1 -16   27.73    2.19
  11   1 -16   26.06    2.06
  11  -1 -15   65.45    3.23
  11   1 -15   68.37    3.30
  11  -1 -14   26.86    2.02
  11   1 -14   27.19    2.03
  11  -1 -13    7.80    1.14
  11   1 -13    8.78    1.14
  11  -1 -12   56.88    2.71
  11   1 -12   56.89    2.71
  11   1 -11   42.84    2.27
  11  -1 -11   48.13    2.39
  11  -1 -10    2.18    0.57
  11   1 -10    2.32    0.58
  11   1  -9   32.52    1.77
  11  -1  -9   27.62    1.65
  11  -1  -8  456.53    9.19
  11   1  -8  444.53    9.12
  11  -1  -7   22.44    1.35
  11   1  -7   24.04    1.38
  11   1  -6  275.10    6.11
  11  -1  -6  286.71    6.18
 -11  -1   5   35.47    0.99
  11   1  -5   39.38    1.21
  11   1  -5   36.85    1.57
  11  -1  -5   35.17    1.55
  11   1  -5   35.67    0.85
  11   1  -4    0.77    0.13
  11   1  -4    0.52    0.24
 -11  -1   4    0.30    0.14
  11  -1  -4    0.46    0.32
  11   1  -4    0.38    0.29
 -11  -1   3  114.62    2.30
  11   1  -3  120.96    2.73
  11  -1  -3  119.96    2.92
  11   1  -3  119.78    2.91
  11   1  -3  112.43    2.09
 -11  -1   2  755.92   12.43
  11   1  -2  749.80   12.16
  11   1  -2  746.76   12.95
  11  -1  -2  758.79   13.09
  11   1  -2  749.39   13.08
  11   1  -1   99.78    1.85
  11   1  -1  105.69    2.48
  11  -1  -1  105.67    2.58
  11   1  -1  102.28    2.54
  11   1   0  203.59    3.44
  11   1   0  203.74    4.30
  11  -1   0  193.03    4.26
  11   1   1  160.05    2.78
  11   1   1  163.59    3.86
  11  -1   1  164.27    3.86
  11   1   2  224.74    3.86
  11   1   2  241.46    5.17
  11  -1   2  234.02    5.13
  11   1   2  233.01    4.35
  11   1   3   99.72    2.24
  11   1   3  102.02    1.85
 -11   1  -3   98.53    2.37
 -11  -1  -3   94.39    2.34
  11   1   4    8.12    0.51
 -11   1  -4    8.10    0.59
 -11  -1  -4    8.58    0.60
  11   1   5  101.18    2.34
 -11  -1  -5  104.09    2.65
 -11   1  -5  106.05    2.67
  11   1   6   13.10    0.69
 -11  -1  -6   11.99    0.80
 -11   1  -6   12.13    0.80
  11  -1   7   16.09    0.61
 -11  -1  -7   17.40    1.00
 -11   1  -7   17.29    1.01
  11   1   7   17.36    0.81
  11  -1   8   14.22    0.57
 -11  -1  -8   12.54    0.91
 -11   1  -8   13.16    0.93
  11   1   8   13.42    0.50
  11   1   8   15.61    0.79
  11  -1   9   24.37    0.79
 -11  -1  -9   26.96    1.39
 -11   1  -9   26.68    1.40
  11   1   9   25.44    1.07
  11  -1  10   24.38    0.82
 -11  -1 -10   27.58    1.47
 -11   1 -10   25.94    1.44
  11   1  10   27.47    1.14
  11   1  11   -0.10    0.34
  11  -1  11    0.33    0.23
 -11  -1 -11    0.36    0.42
 -11   1 -11    0.12    0.37
  11  -1  12   39.35    1.13
 -11  -1 -12   45.90    2.07
 -11   1 -12   46.11    2.09
  11   1  12   46.94    1.58
  11   1  13    1.67    0.42
  11  -1  13    1.63    0.28
 -11  -1 -13    3.55    0.66
 -11   1 -13    3.15    0.67
 -11  -1 -14    4.67    0.80
 -11   1 -14    2.93    0.67
  11   1  14    2.16    0.48
 -11  -1 -15   -0.08    0.53
 -11   1 -15    0.49    0.50
  11   1  15   -0.04    0.40
 -11  -1 -16    1.66    0.72
 -11   1 -16    2.37    0.75
  11   1  16    0.70    0.41
 -11  -1 -17    2.51    0.80
 -11   1 -17    2.23    0.76
  11   1  17    2.09    0.50
 -11  -1 -18    1.28    0.67
 -11   1 -18    1.18    0.65
 -11  -1 -19    1.04    0.75
 -11   1 -19    1.45    0.83
 -11  -1 -20    1.86    0.86
 -11   1 -20   -0.55    0.72
 -11  -1 -21   -0.34    0.75
 -11   1 -21   -0.34    0.73
 -11  -1 -22    1.67    0.91
 -11   1 -22    0.24    0.85
  11  -3 -23    0.66    1.01
  11   3 -23    0.16    0.92
  11  -3 -22    1.28    1.26
  11   3 -22   -0.32    0.99
  11  -3 -21    9.48    1.64
  11   3 -21   11.39    1.73
  11   3 -20    3.51    1.13
  11  -3 -20    1.91    0.97
  11   3 -19    0.14    0.84
  11  -3 -19   -0.14    0.91
  11  -3 -18    9.38    1.44
  11   3 -18    9.03    1.42
  11  -3 -17    5.15    1.18
  11   3 -17    5.49    1.15
  11  -3 -16    9.15    1.33
  11   3 -16   10.25    1.34
  11  -3 -15    1.24    0.68
  11   3 -15    1.00    0.66
 -11   3  14  113.03    2.12
  11   3 -14  127.79    4.45
  11  -3 -14  117.79    4.35
 -11   3  13   22.62    0.62
  11  -3 -13   25.40    1.88
  11   3 -13   26.40    1.88
 -11   3  12  113.98    2.18
  11  -3 -12  116.62    4.11
  11   3 -12  123.00    4.18
 -11   3  11    7.79    0.40
 -11  -3  11    8.89    0.68
  11  -3 -11    7.58    1.04
  11   3 -11    9.79    1.13
 -11  -3  10  124.61    2.98
  11  -3 -10  118.35    3.92
  11   3 -10  125.08    3.97
 -11   3  10  121.52    2.41
  11   3 -10  119.45    2.79
 -11   3   9   27.42    0.86
 -11  -3   9   27.93    1.16
  11   3  -9   26.61    1.14
  11  -3  -9   26.60    1.64
  11   3  -9   27.92    1.64
 -11  -3   8    0.87    0.32
  11   3  -8    0.14    0.34
  11   3  -8   -0.06    0.36
  11  -3  -8   -0.13    0.41
 -11   3   8    0.45    0.22
  11   3  -7    1.55    0.48
  11  -3  -7    2.90    0.54
  11   3  -7    2.46    0.46
 -11   3   7    2.52    0.30
 -11  -3   7    3.28    0.43
 -11  -3   6    0.48    0.26
  11  -3  -6    1.03    0.39
  11   3  -6    0.45    0.35
  11   3  -6    0.87    0.32
 -11  -3   5    2.68    0.38
  11   3  -5    2.87    0.38
  11   3  -5    2.65    0.51
  11  -3  -5    2.57    0.49
  11   3  -4   10.20    0.78
  11  -3  -4   11.60    0.85
 -11  -3   4   10.32    0.68
  11   3  -4    9.78    0.64
  11   3  -3    3.87    0.44
  11   3  -3    4.18    0.51
  11  -3  -3    3.96    0.50
 -11  -3   3    3.97    0.44
  11   3  -3    3.83    0.45
  11  -3  -2   31.75    1.28
  11   3  -2   29.30    1.22
  11   3  -2   34.62    1.26
  11   3  -2   29.63    1.17
  11   3  -1    7.88    0.58
  11  -3  -1    8.47    0.63
  11   3  -1    8.18    0.60
  11   3  -1    7.86    0.61
  11  -3   0   28.56    1.15
  11   3   0   29.45    1.14
  11   3   0   29.59    1.11
  11   3   0   29.29    1.24
  11   3   1   76.66    2.13
  11  -3   1   79.36    2.18
  11   3   1   79.27    2.03
  11   3   1   80.20    2.30
  11   3   2   78.25    2.27
  11  -3   2   67.81    2.06
  11   3   2   88.03    2.45
  11   3   2   82.19    2.03
  11   3   3   81.03    2.44
  11   3   3   78.08    2.43
  11  -3   3   75.33    2.42
  11   3   3   78.95    1.95
  11  -3   3   75.90    1.70
  11  -3   4   18.81    0.67
 -11   3  -4   18.57    0.81
 -11  -3  -4   18.03    0.81
  11   3   4   16.96    0.78
  11   3   5   -0.25    0.25
  11  -3   5    0.10    0.16
 -11   3  -5    0.17    0.23
 -11  -3  -5    0.38    0.21
  11   3   6    4.32    0.39
  11  -3   6    4.86    0.37
  11   3   6    5.52    0.75
 -11   3  -6    5.28    0.51
 -11  -3  -6    6.07    0.55
  11  -3   7   49.42    1.32
  11   3   7   47.03    1.74
  11   3   7   46.09    1.31
  11   3   7   54.89    2.19
 -11  -3  -7   51.58    1.72
 -11   3  -7   50.80    1.71
  11   3   8    2.24    0.42
  11  -3   8    2.08    0.28
  11   3   8    1.42    0.65
  11   3   8    1.69    0.27
 -11  -3  -8    2.85    0.45
 -11   3  -8    2.19    0.43
  11   3   9   12.87    0.82
  11   3   9   12.00    0.58
 -11  -3  -9   13.75    0.93
 -11   3  -9   12.70    0.90
  11   3  10   11.00    0.55
 -11  -3 -10   12.24    0.94
 -11   3 -10   12.40    0.95
  11   3  11    0.41    0.22
 -11  -3 -11   -0.27    0.48
 -11   3 -11   -0.44    0.54
  11   3  12   36.01    1.08
 -11   3 -12   37.45    1.82
 -11  -3 -12   38.43    1.82
 -11  -3 -13    0.52    0.47
 -11   3 -13    0.46    0.49
 -11  -3 -14   14.07    1.21
 -11   3 -14   14.39    1.22
 -11  -3 -15    0.37    0.55
 -11   3 -15    0.45    0.55
 -11  -3 -16   57.16    2.59
 -11   3 -16   58.73    2.64
 -11  -3 -17    9.43    1.13
 -11   3 -17   11.01    1.21
 -11  -3 -18   23.27    1.77
 -11   3 -18   22.24    1.72
 -11  -3 -19   -0.29    0.77
 -11   3 -19    0.38    0.70
 -11  -3 -20   -0.10    0.78
 -11   3 -20    0.10    0.84
 -11  -3 -21    4.24    1.04
 -11   3 -21    3.67    0.96
 -11  -3 -22    4.72    1.12
 -11   3 -22    4.71    1.12
 -11  -5  18    1.85    0.66
 -11  -5  17    9.05    0.97
 -11  -5  16    1.56    0.58
  11  -5 -16    2.33    0.89
 -11  -5  15   10.86    1.00
  11  -5 -15   12.66    1.44
 -11  -5  14   16.82    1.18
  11  -5 -14   19.92    1.69
 -11   5  14   15.98    0.76
 -11  -5  13    5.47    0.74
 -11   5  13    7.31    0.56
  11  -5 -13    4.46    0.94
 -11  -5  12    0.05    0.42
 -11   5  12    0.08    0.25
  11  -5 -12    0.09    0.57
 -11  -5  11    0.26    0.41
 -11   5  11    1.33    0.39
  11  -5 -11    0.08    0.56
 -11   5  10   -0.15    0.31
  11  -5 -10    0.22    0.53
 -11  -5  10    0.05    0.41
  11   5 -10    0.13    0.41
 -11   5   9  113.56    2.89
  11   5  -9  129.89    3.20
 -11  -5   9  123.10    3.38
  11  -5  -9  123.40    3.80
  11   5  -8   -0.33    0.39
  11  -5  -8    0.07    0.45
 -11   5   8   -0.03    0.35
 -11  -5   8   -0.20    0.48
  11   5  -7   16.41    0.95
 -11   5   7   14.13    0.89
  11  -5  -7   14.83    1.19
 -11  -5   7   17.04    1.13
  11   5  -6    7.51    0.67
 -11  -5   6    6.80    0.78
  11  -5  -6    6.72    0.82
  11   5  -5  154.22    3.64
 -11  -5   5  155.99    3.93
  11  -5  -5  152.04    3.91
  11   5  -4    0.17    0.39
  11  -5  -4   -0.18    0.39
  11  -5  -3   18.29    1.04
  11   5  -3   26.12    1.31
  11  -5  -2    3.37    0.49
  11   5  -2    4.20    0.72
  11   5  -2    4.01    0.67
  11  -5  -1   66.46    2.07
  11   5  -1   71.16    2.48
  11   5  -1   77.74    2.58
  11   5   0   37.11    1.82
  11  -5   0   33.07    1.32
  11   5   0   39.99    1.76
  11   5   1    2.57    0.74
  11  -5   1    2.41    0.40
  11   5   1    1.68    0.51
  11   5   2    0.29    0.68
  11   5   2    0.67    0.42
  11  -5   2    0.76    0.30
  11   5   3   -0.16    0.71
  11   5   3    0.09    0.40
  11  -5   3    0.35    0.25
  11   5   3    0.15    0.49
  11   5   4   45.16    2.22
  11   5   4   57.69    1.99
  11  -5   4   51.45    1.67
  11   5   4   64.53    2.81
  11   5   5   10.60    1.09
  11   5   5   16.30    1.57
  11   5   5   14.47    0.95
  11  -5   5   11.95    0.80
  11  -5   6    9.08    0.68
 -11   5  -6    8.11    0.94
  11   5   6    6.60    0.90
  11   5   6   10.87    1.44
  11  -5   6    8.90    0.81
  11   5   6    9.13    0.76
 -11   5  -7    0.13    0.44
  11   5   7   -0.07    0.53
  11  -5   7    0.10    0.42
  11   5   7   -0.08    0.48
  11  -5   7    0.03    0.31
 -11   5  -8    3.91    0.72
  11   5   8    4.99    0.80
  11   5   8    4.87    0.61
 -11  -5  -8    4.30    0.49
  11  -5   8    5.08    0.58
  11   5   9   -0.27    0.41
 -11   5  -9    0.57    0.47
  11   5   9    0.51    0.49
  11  -5   9    0.50    0.38
 -11  -5  -9    0.26    0.31
  11  -5  10    9.77    0.73
 -11   5 -10    9.06    0.94
 -11  -5 -10    8.53    0.72
  11   5  10    8.83    0.71
  11   5  11   -0.03    0.37
 -11   5 -11   -0.06    0.40
 -11  -5 -11   -0.04    0.37
  11  -5  11    0.04    0.39
 -11   5 -12    9.58    0.97
  11  -5  12   10.97    0.81
  11   5  12   12.56    0.76
  11  -5  13   -0.04    0.37
  11   5  13   -0.21    0.34
  11  -5  14    3.50    0.57
  11   5  14    4.44    0.49
  11  -5  15    0.21    0.42
  11  -5  16    0.78    0.45
 -11   7  11    6.54    0.74
 -11  -7  10    0.22    0.59
 -11   7  10    0.04    0.40
 -11   7   9   -0.23    0.47
 -11   7   8   -0.20    0.51
 -11   7   7    3.28    0.64
 -11   7   6    0.10    0.44
  11   7  -5    0.11    0.46
  11   7  -4    3.92    0.97
  11   7  -4    3.67    0.71
  11   7  -4    2.12    0.80
  11   7  -3   -0.34    0.74
  11   7  -3   -0.26    0.58
  11   7  -3    0.53    0.65
  11   7  -2    4.01    0.95
  11   7  -2    2.70    0.76
  11   7  -2    0.21    0.65
  11   7  -1    5.32    1.00
  11   7  -1    2.70    0.82
  11   7  -1    3.08    0.84
  11   7   0   10.59    1.32
  11   7   0   16.60    1.50
  11   7   0   15.87    1.36
  11   7   1    0.10    0.59
  11   7   1    1.26    0.71
  11   7   1    0.09    0.78
  11   7   2   11.22    1.46
  11   7   2   12.07    1.17
  11   7   2    9.38    1.24
  11   7   3   10.11    1.47
  11   7   3    8.96    1.03
  11   7   3    5.88    1.06
  11   7   4    8.42    1.54
  11   7   4    4.44    0.98
  11   7   4    9.38    1.02
  11   7   5    3.75    0.74
  11   7   5    3.37    1.37
  11   7   5    2.36    0.82
  11   7   6   -0.12    0.51
  11   7   6   -1.46    1.58
  11   7   6   -0.19    0.63
  11   7   7    0.51    0.50
  11   7   7    0.28    0.62
  11   7   8    4.64    0.83
  11   7   8    5.11    1.85
 -11   7  -8    4.15    0.94
 -11   7  -9    1.01    0.65
 -11   7 -10    0.09    0.62
 -11   7 -11    1.17    0.74
  12   0 -24    1.11    1.08
  12   0 -23   -0.88    1.23
  12   0 -22    3.20    1.21
  12   0 -21   -0.32    0.86
  12   0 -20   20.16    2.14
  12   0 -19    0.73    0.92
  12   0 -18    1.38    0.74
  12   0 -17    0.13    0.71
  12   0 -16    0.24    0.67
  12   0 -15    0.82    0.58
  12   0 -14   26.16    1.98
  12   0 -13    0.50    0.49
  12   0 -12   46.65    2.48
  12   0 -11   -0.16    0.44
  12   0 -10   13.14    1.21
  12   0  -9   -0.07    0.37
  12   0  -8    3.37    0.61
  12   0  -7   -0.06    0.32
  12   0  -6  309.01    6.65
  12   0  -5   -0.14    0.32
  12   0  -4  263.41    5.55
  12   0  -3    0.22    0.23
 -12   0   3    0.02    0.08
 -12   0   3   -0.01    0.08
 -12   0   2  289.52    4.84
  12   0  -2  294.60    5.83
 -12   0   2  294.52    4.89
  12   0  -1   -0.07    0.25
  12   0   0   75.27    1.81
  12   0   0   64.55    2.05
  12   0   1   -0.03    0.09
  12   0   1   -0.13    0.38
  12   0   1    0.45    0.26
  12   0   2 1770.04   30.25
  12   0   2 1804.49   29.36
  12   0   2 1794.43   28.67
 -12   0  -3    0.34    0.21
  12   0   3    0.15    0.31
 -12   0  -4  434.57    8.02
  12   0   4  439.54    7.83
 -12   0  -5    0.07    0.23
  12   0   5   -0.02    0.24
 -12   0  -6    0.08    0.25
  12   0   6    0.04    0.23
 -12   0  -7    0.63    0.32
  12   0   7   -0.16    0.20
 -12   0  -8    2.31    0.48
  12   0   8    3.21    0.34
 -12   0  -9    0.16    0.34
  12   0   9    0.21    0.22
 -12   0 -10   62.89    2.37
  12   0  10   61.70    1.55
  12   0  11    0.15    0.23
 -12   0 -11    0.12    0.40
 -12   0 -12  274.38    6.40
  12   0  12  267.95    4.95
  12   0  13    0.41    0.26
 -12   0 -13   -0.07    0.44
 -12   0 -14   84.18    3.18
  12   0  14   85.75    1.98
 -12   0 -15    0.17    0.52
  12   0  15    0.16    0.23
 -12   0 -16    8.25    1.08
 -12   0 -17   -0.09    0.61
 -12   0 -18    8.38    1.21
 -12   0 -19   -0.10    0.70
 -12   0 -20   -0.22    0.67
 -12   0 -21   -0.11    0.72
 -12   0 -22    2.85    1.03
  12  -2 -23   -0.69    1.03
  12   2 -23   -0.17    1.04
  12   2 -22    3.48    1.35
  12  -2 -22    1.66    1.05
  12   2 -21   22.92    2.39
  12  -2 -21   21.04    2.32
  12  -2 -20    6.70    1.41
  12   2 -20    2.60    1.09
  12  -2 -19    7.92    1.40
  12   2 -19    7.20    1.41
  12  -2 -18    2.33    0.94
  12   2 -18    3.14    1.02
  12  -2 -17    1.82    0.86
  12   2 -17    3.52    1.01
  12  -2 -16    0.48    0.64
  12   2 -16    0.72    0.60
  12  -2 -15   20.79    1.83
  12   2 -15   18.95    1.78
  12  -2 -14   70.76    3.32
  12   2 -14   64.70    3.18
  12   2 -13   29.13    2.02
  12  -2 -13   27.94    1.97
  12  -2 -12   29.21    1.95
  12   2 -12   26.07    1.85
  12   2 -11   63.25    2.82
  12  -2 -11   60.07    2.79
 -12   2  10   17.69    0.42
  12   2 -10   22.75    1.54
  12  -2 -10   18.51    1.42
 -12   2   9  110.56    1.95
  12   2  -9  111.46    3.65
  12  -2  -9  114.13    3.67
 -12  -2   8   32.11    1.10
  12   2  -8   30.73    1.64
  12  -2  -8   30.38    1.65
 -12   2   8   31.02    0.72
 -12  -2   7    0.49    0.22
  12   2  -7    0.29    0.37
  12  -2  -7    0.53    0.40
  12   2  -7    0.48    0.28
 -12   2   7    0.37    0.12
  12   2  -6   17.25    0.92
 -12  -2   6   15.92    0.74
 -12   2   6   15.42    0.53
  12  -2  -6   16.99    1.16
  12   2  -6   16.76    1.13
  12   2  -5  570.90   10.65
 -12  -2   5  595.60   10.25
  12   2  -5  627.19   11.23
  12  -2  -5  591.45   11.19
 -12  -2   4   90.65    2.15
  12   2  -4   96.87    2.10
  12   2  -4   88.28    2.42
  12  -2  -4   91.58    2.69
  12   2  -4   92.20    2.66
 -12  -2   3   63.12    1.67
  12   2  -3   59.77    1.97
  12  -2  -3   64.77    2.04
  12   2  -3   64.47    1.56
  12   2  -3   64.57    1.86
  12   2  -2   -0.05    0.15
 -12  -2   2    0.02    0.19
 -12   2   2    0.02    0.08
  12   2  -2   -0.05    0.23
  12  -2  -2   -0.04    0.24
  12   2  -2   -0.03    0.22
  12   2  -1    0.95    0.27
  12   2  -1    0.78    0.27
  12  -2  -1    0.94    0.30
  12   2  -1    0.89    0.19
  12   2   0   80.62    2.30
  12  -2   0   89.93    2.38
  12   2   0   84.47    1.84
  12   2   0   84.76    2.12
  12   2   1    0.05    0.23
  12  -2   1    0.22    0.23
  12   2   1    0.18    0.22
  12   2   1   -0.06    0.19
  12   2   2   22.77    1.25
  12  -2   2   25.01    1.28
  12   2   2   23.33    0.74
  12  -2   3   19.96    0.53
  12   2   3   19.62    0.66
  12  -2   3   20.43    1.21
  12   2   3   21.22    1.24
  12   2   4  134.88    2.62
  12   2   4  144.49    3.24
 -12   2  -4  132.29    3.07
 -12  -2  -4  133.33    3.09
  12  -2   4  142.11    2.50
 -12   2  -5    0.79    0.28
 -12  -2  -5    0.91    0.30
  12   2   5    1.06    0.35
  12   2   5    1.17    0.19
  12   2   6  184.05    3.45
  12   2   6  201.11    4.27
 -12   2  -6  199.29    4.27
 -12  -2  -6  199.06    4.26
 -12  -2  -7    0.35    0.29
 -12   2  -7    0.24    0.27
  12   2   7    0.58    0.16
  12   2   7   -0.04    0.34
  12   2   8    3.34    0.27
  12   2   8    2.60    0.50
 -12  -2  -8    2.27    0.46
 -12   2  -8    2.41    0.46
  12   2   8    2.52    0.34
 -12  -2  -9   35.71    1.59
 -12   2  -9   34.29    1.59
  12   2   9   39.38    1.60
 -12  -2 -10   45.20    1.90
 -12   2 -10   42.87    1.87
  12   2  10   48.95    1.86
  12   2  11    4.75    0.71
 -12  -2 -11    3.08    0.59
 -12   2 -11    3.57    0.65
  12   2  12   -0.26    0.51
 -12  -2 -12    0.45    0.47
 -12   2 -12    0.45    0.45
 -12  -2 -13   38.35    1.95
 -12   2 -13   42.32    2.05
  12   2  13   42.99    1.88
  12   2  14    2.26    0.66
 -12  -2 -14    2.92    0.70
 -12   2 -14    2.07    0.64
 -12  -2 -15   18.11    1.43
 -12   2 -15   17.52    1.41
  12   2  15   21.15    1.35
  12   2  16    1.61    0.68
 -12  -2 -16    1.42    0.64
 -12   2 -16    2.10    0.74
  12   2  17    0.37    0.61
 -12  -2 -17    0.53    0.62
 -12   2 -17    1.79    0.72
 -12  -2 -18   11.57    1.30
 -12   2 -18   11.38    1.28
  12   2  18    9.94    1.08
 -12  -2 -19    0.40    0.67
 -12   2 -19    1.09    0.71
  12   2  19    0.92    0.63
 -12  -2 -20    5.47    1.09
 -12   2 -20    4.06    1.03
 -12  -2 -21    4.29    1.05
 -12   2 -21    3.30    0.99
 -12  -2 -22    2.07    1.00
 -12   2 -22    2.50    0.94
  12  -4 -22    3.43    1.26
  12  -4 -21   -0.30    1.03
  12   4 -21   -0.74    1.13
  12   4 -20    2.45    1.04
  12  -4 -20    0.87    0.94
  12   4 -19    5.58    1.30
  12  -4 -19    7.89    1.47
 -12  -4  19    7.73    0.86
 -12  -4  18   11.58    0.97
  12   4 -18   10.14    1.53
  12  -4 -18   14.05    1.74
 -12  -4  17    0.55    0.47
  12  -4 -17    0.63    0.80
  12   4 -17    0.37    0.81
 -12  -4  16    3.51    0.63
  12  -4 -16    4.88    1.10
  12   4 -16    3.62    0.96
 -12  -4  15    0.24    0.40
  12  -4 -15    0.11    0.68
  12   4 -15    0.33    0.68
  12  -4 -14   20.51    1.77
  12   4 -14   22.19    1.80
 -12  -4  14   22.17    1.24
  12  -4 -13   12.94    1.36
  12   4 -13   14.69    1.45
 -12   4  13   14.09    0.60
 -12  -4  13   14.21    1.00
  12   4 -12   21.22    1.69
  12  -4 -12   19.99    1.65
 -12  -4  12   21.15    1.19
 -12   4  12   20.92    0.78
 -12   4  11    0.12    0.21
 -12  -4  11    0.17    0.38
  12  -4 -11    0.96    0.63
  12   4 -11    0.17    0.58
  12   4 -11    0.03    0.35
 -12   4  10    0.37    0.28
  12  -4 -10    0.56    0.57
  12   4 -10    0.79    0.62
 -12  -4  10    0.58    0.40
  12   4 -10    0.08    0.41
  12   4  -9  117.59    3.15
 -12   4   9  122.49    2.71
 -12  -4   9  124.51    3.20
  12   4  -9  124.52    3.89
  12  -4  -9  127.15    3.95
 -12   4   8   10.32    0.66
  12   4  -8   12.66    1.11
  12  -4  -8   13.02    1.13
 -12  -4   8   12.87    0.90
  12   4  -8   13.45    0.92
  12   4  -7    3.78    0.55
 -12   4   7    3.08    0.41
 -12  -4   7    4.60    0.58
  12   4  -7    3.82    0.70
  12  -4  -7    3.77    0.68
  12  -4  -6   41.44    1.87
  12   4  -6   43.41    1.89
 -12  -4   6   45.66    1.69
  12   4  -6   42.53    1.52
  12   4  -5   72.63    2.45
  12  -4  -5   72.49    2.49
 -12  -4   5   78.42    2.32
  12   4  -5   79.41    2.18
  12   4  -4    2.94    0.52
  12  -4  -4    3.16    0.56
 -12  -4   4    3.32    0.52
  12   4  -4    3.40    0.49
  12   4  -3   62.13    2.11
  12  -4  -3   63.65    2.17
  12   4  -3   63.24    1.99
  12   4  -3   77.91    2.35
  12   4  -2  129.42    3.26
  12  -4  -2  129.43    3.33
  12   4  -2  131.76    3.27
  12   4  -2  144.95    3.50
  12   4  -1   24.92    1.24
  12   4  -1   21.48    1.04
  12  -4  -1   21.77    1.10
  12   4  -1   24.44    1.21
  12   4   0   12.38    0.94
  12  -4   0   11.12    0.76
  12   4   0    9.75    0.70
  12   4   0   11.07    0.81
  12   4   1  124.31    3.36
  12   4   1  112.88    2.85
  12  -4   1  124.35    2.98
  12   4   1  129.07    3.10
  12   4   2   48.29    1.98
  12   4   2   42.06    1.50
  12  -4   2   44.13    1.55
  12   4   2   47.69    1.63
  12   4   3   22.60    1.40
  12   4   3   18.89    1.02
  12  -4   3   21.52    1.09
  12   4   3   25.15    1.11
  12   4   4    0.93    0.40
  12  -4   4    0.60    0.37
  12   4   4    1.66    0.36
  12   4   4    0.38    0.56
  12   4   5   -0.48    0.38
  12  -4   5    0.02    0.22
  12  -4   5    0.11    0.39
  12   4   5   -0.05    0.40
  12  -4   6   28.28    1.04
  12   4   6   28.16    1.51
  12   4   6   30.82    1.18
 -12   4  -6   26.39    1.07
 -12  -4  -6   27.63    1.11
  12   4   7    0.24    0.32
  12   4   7    0.44    0.40
 -12   4  -7    0.53    0.28
 -12  -4  -7    0.19    0.28
  12  -4   7    0.56    0.27
  12  -4   8    4.72    0.46
  12   4   8    4.54    0.68
  12   4   8    5.94    1.07
  12   4   8    4.93    0.48
 -12   4  -8    4.60    0.54
 -12  -4  -8    4.99    0.57
 -12   4  -9   10.82    0.81
 -12  -4  -9   10.29    0.80
  12  -4   9    8.99    0.61
  12   4   9   12.03    1.40
  12   4   9    8.91    0.60
 -12  -4 -10   17.75    1.10
 -12   4 -10   17.01    1.08
  12   4  10   21.08    1.79
  12   4  10   16.93    0.79
  12  -4  10   18.14    0.87
 -12  -4 -11   15.64    1.06
 -12   4 -11   12.73    0.98
  12  -4  11   14.76    0.80
  12   4  11   12.70    0.66
 -12  -4 -12   55.99    2.14
 -12   4 -12   55.60    2.14
  12  -4  12   57.24    1.71
  12   4  12   50.16    1.44
 -12  -4 -13   16.92    1.21
 -12   4 -13   18.08    1.25
  12   4  13   18.47    0.78
  12  -4  13   18.80    0.94
  12  -4  14    3.48    0.49
 -12  -4 -14    2.22    0.65
 -12   4 -14    3.14    0.74
  12   4  14    4.77    0.45
 -12  -4 -15   27.44    1.64
 -12   4 -15   26.90    1.66
 -12  -4 -16   -0.44    0.61
 -12   4 -16    0.87    0.69
 -12  -4 -17    4.61    0.94
 -12   4 -17    7.35    1.09
 -12  -4 -18    6.35    1.06
 -12   4 -18    6.25    1.10
 -12  -4 -19    0.26    0.68
 -12   4 -19   -0.35    0.79
 -12  -4 -20    0.83    0.73
 -12   4 -20    0.19    0.71
  12   4  20   -1.29    1.36
 -12  -4 -21    0.49    0.71
 -12   4 -21    0.19    0.78
  12   4  21    1.16    1.27
 -12  -6  15    9.55    1.06
 -12  -6  14    3.47    0.76
 -12  -6  13    6.62    0.91
 -12  -6  12   21.15    1.44
 -12  -6  11    3.50    0.74
 -12   6  11    4.87    0.60
 -12  -6  10    0.63    0.57
 -12   6  10    1.08    0.42
 -12  -6   9    0.12    0.52
 -12   6   9    0.12    0.38
 -12  -6   8   23.25    1.43
  12   6  -8   23.03    1.20
 -12   6   8   20.40    1.12
 -12   6   7    4.47    0.63
 -12  -6   7    5.35    0.78
  12   6  -7    4.83    0.64
  12   6  -6   25.56    1.29
  12   6  -5    1.67    0.50
  12   6  -4    0.60    0.47
  12   6  -3    0.17    0.48
  12   6  -3   -0.37    0.68
  12   6  -2   29.52    1.63
  12   6  -2   34.31    1.88
  12   6  -1    3.34    0.77
  12   6  -1    2.57    0.71
  12   6   0    7.96    1.03
  12   6   0    7.71    0.97
  12   6   1    5.14    0.94
  12   6   1    4.40    0.86
  12   6   1    5.82    0.83
  12   6   2    4.97    0.89
  12   6   2    6.39    1.09
  12   6   2    7.22    0.87
  12   6   3    1.03    0.55
  12   6   3   -0.09    0.87
  12   6   3    0.52    0.52
  12   6   4   14.01    1.54
  12   6   4    9.39    1.15
  12   6   4   11.90    1.01
  12   6   5    2.87    0.77
  12   6   5    4.02    0.65
  12   6   5    2.38    1.01
  12   6   6    0.17    0.54
  12   6   6    1.42    0.49
  12   6   6   -0.61    1.12
  12   6   7    2.74    0.73
  12   6   7    1.36    0.57
  12   6   7    1.57    1.22
  12   6   8    4.46    0.70
  12   6   8    6.92    1.60
  12   6   9    4.65    0.68
  12   6   9    2.88    1.56
  12   6  10   -0.16    0.49
  12   6  11   -0.33    0.43
  12   6  12    5.69    0.64
  12   6  13    1.36    0.45
 -12   8   8    5.72    0.81
 -12   8   7    0.55    0.55
 -12   8   6    7.91    0.95
 -12   8   5    1.78    0.65
  12   8  -2    2.71    0.88
  13   1 -23    5.15    1.42
  13  -1 -23    4.97    1.52
  13  -1 -22   23.46    2.46
  13   1 -22   26.39    2.56
  13  -1 -21   19.44    2.19
  13   1 -21   22.06    2.32
  13  -1 -20    0.15    0.92
  13   1 -20   -0.47    0.95
  13  -1 -19    0.89    0.88
  13   1 -19   -0.15    0.98
  13  -1 -18   21.43    2.06
  13   1 -18   17.81    1.93
  13  -1 -17    1.95    0.83
  13   1 -17    2.09    0.85
  13  -1 -16   21.34    1.95
  13   1 -16   20.99    1.93
  13  -1 -15    8.36    1.29
  13   1 -15    8.95    1.32
  13  -1 -14   82.84    3.66
  13   1 -14   84.31    3.68
  13  -1 -13    5.61    0.99
  13   1 -13    7.65    1.14
  13   1 -12   14.12    1.41
  13  -1 -12   16.33    1.50
  13  -1 -11   31.45    1.95
  13   1 -11   33.01    1.97
  13  -1 -10    4.50    0.81
  13   1 -10    5.21    0.84
  13  -1  -9    1.39    0.54
  13   1  -9   -0.76    0.45
  13   1  -8   45.38    2.07
  13  -1  -8   41.41    2.00
  13   1  -7   71.95    1.41
  13   1  -7   68.13    2.57
  13  -1  -7   70.36    2.60
  13   1  -6  243.99    4.19
 -13  -1   6  255.39    4.55
  13   1  -6  257.33    5.79
  13  -1  -6  263.01    5.83
 -13  -1   5   28.77    0.90
  13   1  -5   29.36    0.65
  13   1  -5   25.47    1.37
  13  -1  -5   29.17    1.44
 -13  -1   4   12.37    0.54
  13   1  -4   11.54    0.35
  13   1  -4   11.12    0.85
  13  -1  -4   12.12    0.88
  13   1  -4   13.62    0.75
 -13  -1   3   34.88    0.97
  13   1  -3   32.92    0.71
  13   1  -3   33.95    1.43
  13  -1  -3   34.69    1.44
  13   1  -3   34.23    1.28
 -13  -1   2  495.03    8.27
  13   1  -2  479.72    7.91
  13   1  -2  497.35    9.09
  13  -1  -2  500.24    9.09
  13   1  -2  487.15    8.89
  13   1  -1    9.74    0.71
  13  -1  -1   10.35    0.74
  13   1  -1    9.69    0.31
  13   1   0  178.93    4.08
  13  -1   0  177.26    4.09
  13   1   0  178.54    3.04
  13   1   1   64.01    2.17
  13  -1   1   67.47    2.22
  13   1   1   65.76    1.84
  13   1   1   64.51    1.25
  13   1   2   -0.05    0.37
  13  -1   2    0.26    0.37
  13   1   2   -0.10    0.26
 -13   1  -3  133.50    3.10
 -13  -1  -3  131.99    3.10
  13  -1   3  150.25    3.94
  13   1   3  147.04    3.04
  13   1   4  256.73    4.87
 -13   1  -4  253.50    5.10
 -13  -1  -4  253.25    5.11
  13   1   5   32.01    1.12
 -13   1  -5   35.34    1.36
 -13  -1  -5   34.13    1.34
 -13   1  -6    0.88    0.31
 -13  -1  -6    1.13    0.33
  13   1   6    0.88    0.29
  13   1   7  180.75    3.75
 -13  -1  -7  183.19    4.27
 -13   1  -7  190.07    4.34
 -13  -1  -8    0.65    0.36
 -13   1  -8    0.05    0.32
  13   1   8    0.66    0.27
  13   1   9  191.67    3.75
 -13  -1  -9  189.79    4.44
 -13   1  -9  188.28    4.44
  13   1  10   45.20    1.44
  13  -1  10   38.38    1.13
 -13  -1 -10   40.86    1.83
 -13   1 -10   42.46    1.88
 -13  -1 -11    4.11    0.68
 -13   1 -11    4.28    0.70
  13   1  11    3.92    0.47
  13  -1  11    2.95    0.34
  13   1  12   43.21    1.43
  13  -1  12   32.89    1.05
 -13  -1 -12   41.20    1.95
 -13   1 -12   41.00    1.95
  13   1  13    8.02    0.65
 -13  -1 -13   10.48    1.03
 -13   1 -13   11.07    1.06
 -13   1 -14    5.81    0.87
  13   1  14    6.38    0.61
 -13  -1 -14    7.43    0.97
  13   1  15   10.81    0.76
 -13  -1 -15   10.31    1.15
 -13   1 -15    9.48    1.09
 -13  -1 -16    0.68    0.59
 -13   1 -16    0.69    0.57
  13   1  17   22.88    1.11
 -13  -1 -17   20.38    1.63
 -13   1 -17   21.72    1.66
 -13  -1 -18    4.31    0.94
 -13   1 -18    4.22    0.91
 -13  -1 -19    0.61    0.69
 -13   1 -19    1.11    0.69
 -13  -1 -20   -0.32    0.74
 -13   1 -20   -0.53    0.72
 -13  -1 -21    0.11    0.72
 -13   1 -21   -0.11    0.75
  13  -3 -23    2.44    1.23
  13   3 -23    1.21    1.19
  13  -3 -22    0.17    0.90
  13   3 -22   -0.17    0.95
  13  -3 -21    2.86    1.21
  13   3 -21    3.81    1.29
  13  -3 -20   -0.15    0.97
  13   3 -20    0.31    0.89
  13  -3 -19   14.53    1.87
  13   3 -19   18.20    1.99
  13  -3 -18    4.54    1.23
  13   3 -18    2.46    0.99
  13  -3 -17    6.20    1.27
  13   3 -17    7.22    1.28
  13  -3 -16    3.96    1.06
  13   3 -16    3.32    0.95
  13  -3 -15   27.17    2.13
  13   3 -15   24.06    1.98
  13  -3 -14   27.24    2.07
  13   3 -14   25.44    2.01
 -13  -3  13    0.66    0.40
 -13   3  13    0.90    0.16
  13  -3 -13    1.76    0.69
  13   3 -13    2.57    0.75
  13  -3 -12  120.06    4.26
  13   3 -12  117.19    4.19
 -13   3  12  116.28    2.15
 -13  -3  12  118.52    2.96
 -13  -3  11    3.36    0.51
  13  -3 -11    3.57    0.86
  13   3 -11    3.81    0.86
 -13   3  11    2.54    0.24
 -13  -3  10   64.58    1.96
  13   3 -10   63.23    1.87
 -13   3  10   61.70    1.38
  13  -3 -10   65.47    2.79
  13   3 -10   61.24    2.70
 -13  -3   9   40.02    1.47
  13   3  -9   40.34    1.47
 -13   3   9   39.40    1.04
  13  -3  -9   37.76    2.04
  13   3  -9   37.90    2.02
 -13  -3   8  172.88    3.70
  13   3  -8  169.22    4.56
  13  -3  -8  158.35    4.51
 -13   3   8  154.38    3.08
  13   3  -8  161.18    3.77
 -13   3   7    2.44    0.30
  13   3  -7    2.15    0.49
 -13  -3   7    2.90    0.43
  13   3  -7    3.08    0.57
  13  -3  -7    3.09    0.60
  13  -3  -6   10.19    0.95
  13   3  -6   11.36    0.98
 -13  -3   6   10.68    0.70
  13   3  -6   10.34    0.82
  13   3  -5   15.27    1.06
  13  -3  -5   15.01    1.08
  13   3  -5   15.63    0.92
 -13  -3   5   14.24    0.81
  13  -3  -4    4.59    0.61
  13   3  -4    5.30    0.52
  13   3  -4    4.56    0.52
  13   3  -4    4.69    0.62
 -13  -3   4    4.77    0.50
 -13  -3   3   43.81    1.49
  13   3  -3   49.12    1.52
  13   3  -3   42.64    1.48
  13  -3  -3   40.56    1.66
  13   3  -3   41.75    1.66
  13   3  -2    0.31    0.24
  13   3  -2    0.75    0.31
  13   3  -2    0.30    0.25
  13   3  -1   25.25    0.99
  13  -3  -1   23.74    1.16
  13   3  -1   25.22    1.15
  13   3  -1   24.15    1.08
  13  -3   0    2.80    0.42
  13   3   0    1.98    0.36
  13   3   0    1.71    0.37
  13   3   0    2.23    0.33
  13   3   1   29.71    1.05
  13   3   1   26.58    1.21
  13  -3   1   29.28    1.28
  13   3   1   27.45    1.21
  13   3   2    3.99    0.40
  13  -3   2    3.95    0.51
  13   3   2    3.40    0.50
  13   3   2    3.72    0.51
  13   3   3    0.06    0.26
  13   3   3   -0.10    0.35
  13  -3   3    0.10    0.35
  13   3   4    0.20    0.22
  13   3   4    0.34    0.38
  13  -3   4   -0.17    0.40
  13  -3   4    0.32    0.15
  13   3   5    0.72    0.23
  13  -3   5    0.56    0.18
  13   3   5    0.39    0.41
 -13   3  -5    0.72    0.27
 -13  -3  -5    0.66    0.29
  13  -3   6   45.63    1.19
  13   3   6   52.97    1.99
  13   3   6   41.82    1.22
 -13   3  -6   44.89    1.55
 -13  -3  -6   44.56    1.55
  13  -3   7   10.19    0.52
  13   3   7    9.40    0.52
 -13   3  -7   11.07    0.78
 -13  -3  -7   11.57    0.79
  13   3   7   12.26    1.03
  13   3   8    0.65    0.22
  13  -3   8    0.86    0.23
 -13   3  -8    0.87    0.40
 -13  -3  -8    0.81    0.36
  13   3   8    0.48    0.31
  13   3   8    0.06    0.51
  13   3   9   89.29    2.02
  13   3   9  110.76    3.29
 -13  -3  -9   98.34    2.82
 -13   3  -9  100.29    2.86
  13   3  10   14.83    0.64
  13   3  10   20.83    1.42
 -13  -3 -10   19.02    1.16
 -13   3 -10   16.63    1.11
  13   3  11   63.42    1.57
 -13  -3 -11   65.02    2.36
 -13   3 -11   65.89    2.39
 -13  -3 -12    1.11    0.52
 -13   3 -12    0.83    0.53
  13   3  12    1.03    0.71
 -13  -3 -13    3.20    0.69
 -13   3 -13    2.50    0.66
  13   3  13    3.89    0.93
 -13  -3 -14    5.05    0.86
 -13   3 -14    4.53    0.81
  13   3  14    8.20    1.17
  13   3  15   46.85    2.32
 -13  -3 -15   35.47    2.00
 -13   3 -15   39.80    2.09
  13   3  16   25.30    1.77
 -13  -3 -16   20.75    1.57
 -13   3 -16   21.22    1.58
  13   3  17   17.15    1.56
 -13  -3 -17   15.57    1.44
 -13   3 -17   15.76    1.44
  13   3  18   21.37    1.72
 -13  -3 -18   16.20    1.54
 -13   3 -18   19.60    1.62
 -13  -3 -19    1.79    0.77
 -13   3 -19    1.05    0.74
  13   3  19    0.70    0.87
 -13  -3 -20    3.98    0.96
 -13   3 -20    3.38    0.97
  13   3  20    2.68    0.94
 -13  -3 -21    0.31    0.81
 -13   3 -21    0.83    0.81
 -13  -5  18    1.67    0.63
 -13  -5  17    0.24    0.50
 -13  -5  16    8.66    0.99
 -13  -5  15    7.37    0.88
  13  -5 -15    6.53    1.20
 -13  -5  14    0.84    0.52
  13  -5 -14    1.04    0.73
 -13  -5  13    0.93    0.53
  13  -5 -13    0.10    0.62
 -13  -5  12   12.12    1.02
  13  -5 -12   14.91    1.50
 -13  -5  11    5.64    0.74
  13  -5 -11    4.91    0.96
 -13   5  11    6.34    0.55
 -13   5  10    0.17    0.30
  13   5 -10    0.15    0.45
 -13  -5  10    0.15    0.43
  13  -5 -10   -0.08    0.55
  13  -5  -9   24.74    1.63
  13   5  -9   23.72    1.30
 -13   5   9   22.51    1.04
 -13  -5   9   25.05    1.37
  13   5  -8    1.15    0.51
  13  -5  -8    1.70    0.58
 -13  -5   8    1.74    0.54
 -13   5   8    1.10    0.39
  13  -5  -7   96.52    3.24
 -13   5   7   89.61    2.51
 -13  -5   7  106.70    3.05
  13   5  -7  104.48    2.79
  13  -5  -6   -0.12    0.45
 -13  -5   6    0.55    0.47
  13   5  -6    0.52    0.44
  13  -5  -5   49.92    2.09
  13   5  -5   54.94    1.88
  13   5  -4    7.12    0.91
  13  -5  -4    5.71    0.72
  13   5  -4    7.02    0.72
  13  -5  -3  115.21    3.35
  13   5  -3  125.80    3.35
  13  -5  -2   32.84    1.52
  13   5  -2   41.33    1.84
  13   5  -2   36.45    1.62
  13  -5  -1   21.71    1.17
  13   5  -1   22.47    1.34
  13   5  -1   25.29    1.41
  13   5   0   24.04    1.45
  13  -5   0   23.76    1.17
  13   5   0   26.33    1.39
  13   5   1   55.47    2.27
  13  -5   1   47.98    1.72
  13   5   1   58.94    2.08
  13   5   2   10.87    1.12
  13  -5   2    8.40    0.70
  13   5   2    9.32    0.83
  13   5   3    3.74    0.86
  13   5   3    3.27    0.55
  13  -5   3    2.44    0.45
  13   5   4   -0.08    0.79
  13   5   4    0.93    0.41
  13  -5   4   -0.07    0.32
  13   5   4    0.22    0.48
  13   5   5    9.99    0.78
  13   5   5    9.74    1.06
  13   5   5    9.90    1.24
  13  -5   5    8.26    0.72
  13   5   6   47.73    2.21
  13   5   6   52.57    1.80
  13   5   6   61.83    2.87
  13  -5   6   46.68    1.92
  13   5   7    8.66    0.75
  13   5   7    6.80    0.91
  13  -5   7    9.52    0.93
  13  -5   7    8.79    0.65
  13   5   8   60.11    1.86
  13  -5   8   57.13    2.33
  13  -5   8   59.30    1.81
 -13  -5  -9   11.77    0.81
  13   5   9   12.89    0.81
  13   5   9   13.00    1.70
  13   5  10   -0.15    0.35
  13   5  10    2.83    1.29
  13   5  11    1.98    0.43
  13   5  11    2.34    1.20
  13   5  12    3.20    0.47
  13   5  12    2.05    1.35
  13   5  13    5.42    0.51
  13   5  13    7.32    1.65
  13   5  14   18.49    2.21
  13   5  14   13.02    0.72
  13   5  15    8.58    0.62
  13   5  15    9.55    1.88
  13   5  16    1.42    1.40
  13   5  17   -1.29    1.47
 -13   7   8    0.43    0.51
 -13   7   7    3.55    0.65
 -13   7   6    0.55    0.46
  13   7  -6    1.89    0.58
  13   7  -5    0.83    0.85
  13   7  -5    0.81    0.50
  13   7  -4    6.21    0.90
  13   7  -4    4.37    1.05
  13   7  -3    1.31    0.80
  13   7  -3    0.73    0.66
  13   7  -3    1.45    0.62
  13   7  -2   -0.50    0.78
  13   7  -2   -0.10    0.58
  13   7  -2    0.07    0.58
  13   7  -1   -0.97    0.76
  13   7  -1    0.20    0.62
  13   7  -1   -0.45    0.68
  13   7   0   -0.45    0.69
  13   7   0    0.61    0.66
  13   7   0   -0.25    0.70
  13   7   1    7.68    1.01
  13   7   1    5.96    1.07
  13   7   1    7.33    1.15
  13   7   2   -0.07    0.58
  13   7   2   -0.30    0.60
  13   7   2   -0.10    0.90
  13   7   3    1.50    0.66
  13   7   3    0.22    0.93
  13   7   3   -0.20    0.69
  13   7   4   22.12    2.01
  13   7   4   13.51    1.49
  13   7   4   21.88    1.44
  13   7   5    2.07    0.88
  13   7   5    2.46    0.76
  13   7   5   -0.25    1.14
  13   7   6    1.97    0.73
  13   7   6    1.50    1.16
  13   7   6    2.89    0.67
  13   7   7    4.41    0.84
  14   0 -23   -1.64    1.27
  14   0 -22   10.43    1.81
  14   0 -21    0.99    1.02
  14   0 -20    3.51    1.26
  14   0 -19    0.30    0.66
  14   0 -18   81.44    4.07
  14   0 -17    0.54    0.75
  14   0 -16   11.32    1.50
  14   0 -15   -0.12    0.61
  14   0 -14   33.24    2.27
  14   0 -13   -0.11    0.54
  14   0 -12    8.57    1.08
  14   0 -11   -0.09    0.49
  14   0 -10    4.82    0.78
  14   0  -9   -0.07    0.40
  14   0  -8    6.29    0.80
  14   0  -7   -0.06    0.33
  14   0  -6    9.46    0.89
  14   0  -5   -0.10    0.31
  14   0  -4   82.10    2.58
 -14   0   4   86.83    1.71
 -14   0   3   -0.02    0.10
  14   0  -3   -0.04    0.23
 -14   0   3   -0.03    0.08
 -14   0   2  214.39    3.63
 -14   0   2  206.34    3.60
  14   0  -2  215.12    4.68
  14   0  -1   -0.39    0.40
  14   0   0  355.30    7.50
  14   0   0  411.27    7.12
  14   0   1    1.78    0.42
  14   0   1   -0.23    0.16
  14   0   1    0.79    0.47
  14   0   2 3008.40   50.02
  14   0   2 2967.60   48.07
  14   0   3    0.18    0.49
  14   0   3    0.59    0.36
  14   0   4  126.22    2.88
 -14   0  -4  113.04    2.86
 -14   0  -5    0.04    0.25
  14   0   5   -0.03    0.31
  14   0   6   28.49    1.14
 -14   0  -6   28.79    1.30
  14   0   7   -0.03    0.28
 -14   0  -7    0.13    0.27
  14   0   8  332.81    6.32
 -14   0  -8  353.17    7.09
  14   0   9   -0.07    0.26
 -14   0  -9    0.05    0.35
  14   0  10   35.59    1.18
 -14   0 -10   34.19    1.69
  14   0  11    0.02    0.26
 -14   0 -11    0.18    0.40
  14   0  12   80.57    1.98
 -14   0 -12   80.95    2.91
  14   0  13   -0.11    0.25
 -14   0 -13    0.15    0.56
  14   0  14   12.49    0.66
 -14   0 -14   13.92    1.24
 -14   0 -15    0.08    0.48
 -14   0 -16    6.20    0.98
 -14   0 -17    0.09    0.58
 -14   0 -18    0.96    0.68
 -14   0 -19   -0.30    0.63
 -14   0 -20    2.44    0.87
 -14   0 -21   -0.66    0.76
  14  -2 -23    1.25    1.12
  14   2 -23    2.32    1.23
  14  -2 -22   -0.86    0.92
  14   2 -22    0.52    0.96
  14  -2 -21    1.31    0.99
  14   2 -21    1.16    0.95
  14  -2 -20    1.25    1.09
  14   2 -20    1.72    1.15
  14  -2 -19   11.28    1.71
  14   2 -19   13.72    1.80
  14  -2 -18    8.68    1.44
  14   2 -18    8.54    1.43
  14  -2 -17   13.13    1.66
  14   2 -17   12.87    1.64
  14  -2 -16   20.89    1.99
  14   2 -16   19.48    1.92
  14  -2 -15   68.33    3.42
  14   2 -15   67.97    3.43
  14  -2 -14   27.63    2.10
  14   2 -14   26.60    2.03
  14  -2 -13   22.73    1.88
  14   2 -13   22.69    1.81
  14  -2 -12    3.93    0.90
  14   2 -12    4.12    0.90
  14   2 -11   46.31    2.38
  14  -2 -11   41.87    2.31
  14  -2 -10  216.78    5.91
  14   2 -10  216.01    5.87
  14   2  -9   69.64    2.74
  14  -2  -9   64.73    2.66
 -14   2   9   60.22    1.08
 -14  -2   9   68.87    1.80
 -14  -2   8   39.65    1.28
  14  -2  -8   38.83    1.96
  14   2  -8   38.56    1.93
 -14   2   8   35.76    0.74
 -14  -2   7  250.61    4.77
  14   2  -7  253.95    5.07
  14  -2  -7  253.12    5.96
  14   2  -7  246.97    5.89
 -14   2   7  238.47    4.12
 -14  -2   6    4.76    0.43
  14   2  -6    3.73    0.62
  14  -2  -6    4.78    0.71
 -14   2   6    3.89    0.25
  14   2  -6    4.52    0.38
  14   2  -6    4.78    0.54
 -14  -2   5   33.08    1.14
  14   2  -5   31.66    1.38
  14   2  -5   35.48    1.03
  14   2  -5   32.91    1.62
  14  -2  -5   34.00    1.65
  14   2  -4    2.11    0.27
 -14  -2   4    1.81    0.32
  14  -2  -4    1.07    0.43
  14   2  -4    1.22    0.41
  14   2  -4    0.86    0.40
 -14  -2   3  525.84    9.19
  14   2  -3  510.56    9.66
  14   2  -3  487.04    9.78
  14  -2  -3  521.93    9.94
  14   2  -3  548.25    8.92
  14   2  -2  175.84    3.95
  14   2  -2  170.88    4.06
  14  -2  -2  179.06    4.15
  14   2  -2  176.82    3.29
  14   2  -1   15.27    0.85
  14   2  -1   15.26    0.95
  14  -2  -1   16.70    0.99
  14   2  -1   14.95    0.58
  14   2   0   48.41    1.55
  14   2   0   46.56    1.15
  14   2   0   48.04    1.73
  14  -2   0   49.51    1.77
  14   2   1   54.80    1.26
  14   2   1   52.90    1.90
  14  -2   1   57.03    1.95
  14   2   2   52.08    1.21
  14  -2   2   54.02    2.05
  14   2   2   52.78    2.04
  14  -2   3  157.87    4.18
  14   2   3  158.94    4.22
  14   2   3  154.27    3.39
  14   2   3  147.14    2.81
  14   2   4  120.51    2.86
  14  -2   4  122.05    3.60
  14   2   4  111.94    2.23
  14  -2   4  119.19    2.09
  14   2   5   37.78    1.37
  14  -2   5   36.64    0.84
 -14   2  -5   33.77    1.34
 -14  -2  -5   33.72    1.32
  14   2   5   33.70    0.89
  14   2   6   12.51    0.49
 -14   2  -6   13.11    0.84
 -14  -2  -6   12.66    0.83
  14   2   6   13.85    0.85
  14   2   7    1.13    0.39
 -14   2  -7    2.09    0.42
 -14  -2  -7    1.05    0.35
  14   2   7    2.13    0.23
  14   2   8    0.83    0.40
 -14   2  -8    0.60    0.33
 -14  -2  -8    1.17    0.39
  14   2   9   14.96    0.96
 -14  -2  -9   13.54    0.99
 -14   2  -9   14.37    1.03
  14   2  10   12.42    0.91
 -14  -2 -10   11.20    0.97
 -14   2 -10   11.71    0.99
  14   2  11  120.75    3.16
 -14  -2 -11  110.73    3.39
 -14   2 -11  113.75    3.43
  14   2  12   10.50    0.89
 -14  -2 -12    8.53    0.93
 -14   2 -12    7.55    0.92
  14   2  13   16.88    1.12
 -14  -2 -13   15.28    1.23
 -14   2 -13   15.14    1.24
  14   2  14   30.70    1.52
 -14  -2 -14   30.50    1.80
 -14   2 -14   30.16    1.80
  14   2  15    8.23    0.86
 -14  -2 -15    7.23    1.03
 -14   2 -15    7.57    1.04
  14   2  16   11.41    1.00
 -14  -2 -16   10.46    1.20
 -14   2 -16   12.02    1.24
  14   2  17    8.70    0.94
 -14  -2 -17    9.95    1.26
 -14   2 -17    8.75    1.16
  14   2  18    0.54    0.54
 -14  -2 -18    1.03    0.70
 -14   2 -18    0.09    0.57
 -14  -2 -19    1.88    0.78
 -14   2 -19    0.40    0.74
 -14  -2 -20    3.83    1.05
 -14   2 -20    3.33    0.95
 -14  -2 -21   27.25    2.10
 -14   2 -21   27.41    2.08
  14  -4 -22    3.46    1.24
  14  -4 -21    9.56    1.67
  14   4 -20    2.23    1.13
  14  -4 -20    2.41    1.11
 -14  -4  20    2.59    0.63
  14  -4 -19    2.76    1.08
  14   4 -19    1.15    0.90
 -14  -4  19    2.03    0.59
  14   4 -18    1.22    0.91
  14  -4 -18    0.83    0.87
 -14  -4  18    1.01    0.52
  14  -4 -17    2.49    1.01
  14   4 -17    2.45    0.98
 -14  -4  17    3.04    0.61
  14  -4 -16    4.52    1.17
  14   4 -16    3.09    1.02
 -14  -4  16    3.81    0.66
  14   4 -15   34.47    2.42
  14  -4 -15   39.55    2.56
 -14  -4  15   40.52    1.73
 -14  -4  14    6.25    0.74
  14  -4 -14    6.78    1.14
  14   4 -14    6.63    1.14
 -14  -4  13    6.18    0.72
  14  -4 -13    6.88    1.19
  14   4 -13    5.72    1.12
 -14  -4  12    3.37    0.61
  14  -4 -12    2.88    0.83
  14   4 -12    3.12    0.87
  14  -4 -11   87.06    3.50
  14   4 -11   92.37    3.55
  14   4 -11   89.89    2.53
 -14  -4  11   87.10    2.63
  14   4 -10   46.27    1.77
 -14   4  10   48.59    1.36
 -14  -4  10   49.89    1.84
  14  -4 -10   46.89    2.44
  14   4 -10   53.56    2.53
 -14   4   9   74.20    1.86
  14  -4  -9   71.69    2.94
  14   4  -9   71.96    2.92
  14   4  -9   72.30    2.41
 -14  -4   9   80.52    2.41
 -14   4   8    0.73    0.31
  14   4  -8    0.66    0.50
 -14  -4   8    0.95    0.45
  14   4  -8    0.51    0.50
  14  -4  -8    0.52    0.57
 -14   4   7  117.04    2.75
  14   4  -7  120.68    3.27
 -14  -4   7  131.25    3.28
  14  -4  -7  126.05    3.82
  14   4  -7  128.98    3.81
 -14  -4   6    1.41    0.49
  14   4  -6    1.13    0.47
  14  -4  -6    1.30    0.53
  14   4  -6    1.02    0.45
  14   4  -5   81.18    2.40
 -14  -4   5   83.57    2.47
  14   4  -5   79.37    2.74
  14  -4  -5   75.99    2.73
  14   4  -4   11.64    0.93
  14  -4  -4    9.22    0.91
  14   4  -4    9.98    0.90
  14   4  -4   10.41    0.80
 -14  -4   4    9.68    0.80
  14   4  -3  294.14    6.59
  14  -4  -3  314.32    6.78
  14   4  -3  306.10    6.31
  14   4  -2    1.86    0.54
  14  -4  -2    1.94    0.57
  14   4  -2    3.36    0.57
  14   4  -2    4.11    0.61
  14  -4  -1  173.23    4.19
  14   4  -1  166.55    4.06
  14   4  -1  182.26    4.18
  14   4   0  240.88    4.77
  14   4   0  199.85    4.64
  14  -4   0  217.79    4.83
  14   4   0  222.58    4.92
  14   4   1   72.93    2.08
  14   4   1   59.81    2.00
  14  -4   1   65.24    2.13
  14   4   1   73.97    2.38
  14   4   2   15.51    0.87
  14   4   2   14.73    0.92
  14  -4   2   14.30    0.92
  14   4   2   12.54    1.02
  14   4   3    5.84    0.79
  14   4   3    4.96    0.60
  14  -4   3    4.81    0.62
  14   4   3    6.82    0.60
  14   4   4   75.99    2.60
  14   4   4   69.75    1.94
  14  -4   4   56.40    2.04
  14   4   4   66.01    2.31
  14   4   5  179.99    3.77
  14  -4   5  175.41    4.55
  14   4   5  178.11    4.64
  14   4   6    1.54    0.37
  14  -4   6    1.26    0.29
  14  -4   6    1.46    0.52
  14   4   6    1.47    0.55
  14  -4   7    6.18    0.48
  14   4   7    6.56    0.78
  14   4   7    7.43    1.02
 -14   4  -7    6.50    0.59
 -14  -4  -7    6.66    0.62
  14   4   7    6.21    0.53
  14   4   8    0.17    0.27
 -14   4  -8    0.22    0.31
 -14  -4  -8    0.76    0.33
  14   4   8   -0.16    0.71
  14  -4   8    0.68    0.27
  14   4   9   14.58    0.73
  14   4   9   19.72    1.59
  14  -4   9   14.41    0.74
 -14   4  -9   14.74    0.95
 -14  -4  -9   16.94    1.02
  14   4  10    2.98    0.37
  14   4  10    2.00    0.88
  14  -4  10    1.94    0.37
 -14   4 -10    2.92    0.55
 -14  -4 -10    2.44    0.54
  14   4  11    4.09    0.42
 -14   4 -11    3.74    0.66
 -14  -4 -11    3.49    0.63
  14   4  11    3.86    1.01
  14   4  12    2.28    0.34
  14   4  12    1.46    0.96
 -14  -4 -12    1.82    0.58
 -14   4 -12    1.31    0.53
  14   4  13   60.51    1.65
 -14  -4 -13   63.48    2.40
 -14   4 -13   63.17    2.41
  14   4  14    1.05    1.01
 -14  -4 -14    2.36    0.65
 -14   4 -14    2.21    0.68
  14   4  15    1.09    0.99
 -14  -4 -15    0.53    0.56
 -14   4 -15    1.77    0.67
  14   4  16   -0.11    1.04
 -14  -4 -16    0.28    0.64
 -14   4 -16    0.58    0.63
  14   4  17    9.30    1.50
 -14  -4 -17    7.36    1.06
 -14   4 -17    6.29    1.04
  14   4  18   -0.46    1.07
 -14  -4 -18    0.08    0.65
 -14   4 -18   -0.40    0.65
  14   4  19    1.47    1.09
 -14  -4 -19    0.84    0.74
 -14   4 -19    0.42    0.67
  14   4  20    0.57    1.05
 -14  -4 -20   -0.35    0.79
 -14   4 -20   -0.27    0.72
 -14  -6  14    5.36    0.86
 -14  -6  13    0.26    0.53
 -14  -6  12   -0.26    0.56
 -14  -6  11    8.05    0.99
 -14  -6  10   -0.19    0.53
 -14  -6   9   -0.06    0.53
 -14  -6   8    6.95    0.91
  14   6  -8    6.04    0.76
 -14   6   8    6.93    0.71
  14   6  -7    3.58    0.62
 -14   6   7    2.02    0.49
  14   6  -6    6.15    0.74
  14   6  -5    5.14    0.69
  14   6  -5    5.93    1.04
  14   6  -4   23.31    1.32
  14   6  -4   30.40    1.82
  14   6  -3    0.76    0.55
  14   6  -3    0.37    0.68
  14   6  -2    0.41    0.52
  14   6  -2   -0.07    0.67
  14   6  -1    4.91    0.87
  14   6  -1    4.58    0.82
  14   6   0   81.02    2.96
  14   6   0   81.52    2.85
  14   6   1    0.36    0.50
  14   6   1    0.68    0.66
  14   6   2    6.56    1.05
  14   6   2    6.67    0.84
  14   6   2    4.60    0.86
  14   6   3   -0.44    0.76
  14   6   3    0.45    0.49
  14   6   3   -0.26    0.58
  14   6   4    0.59    0.82
  14   6   4    2.36    0.57
  14   6   4    1.29    0.64
  14   6   5   -0.31    0.91
  14   6   5    1.44    0.49
  14   6   5    0.42    0.48
  14   6   6   -0.45    1.05
  14   6   6   -0.08    0.48
  14   6   7    9.97    1.65
  14   6   7    7.31    0.80
  14   6   8   11.37    1.77
  14   6   8    7.25    0.78
  14   6   9    3.43    0.60
  14   6  10    3.26    0.59
  14   6  11    2.21    1.42
  14   6  11    0.63    0.44
 -14   8   5    1.34    0.67
  15  -1 -23   -0.18    1.08
  15   1 -23    0.74    0.98
  15  -1 -22    2.81    1.11
  15   1 -22    3.51    1.30
  15  -1 -21    7.56    1.60
  15   1 -21    7.74    1.56
  15  -1 -20   20.87    2.33
  15   1 -20   22.51    2.36
  15  -1 -19   20.03    2.14
  15   1 -19   19.43    2.12
  15  -1 -18    4.89    1.22
  15   1 -18    4.75    1.22
  15  -1 -17   25.12    2.25
  15   1 -17   26.55    2.33
  15  -1 -16   64.52    3.44
  15   1 -16   62.33    3.39
  15   1 -15   37.76    2.55
  15  -1 -15   42.65    2.68
  15  -1 -14    2.98    0.87
  15   1 -14    3.90    0.88
  15  -1 -13    0.43    0.58
  15   1 -13    0.11    0.66
  15  -1 -12    3.19    0.83
  15   1 -12    3.18    0.79
  15  -1 -11   62.43    2.93
  15   1 -11   68.40    3.02
  15  -1 -10   27.07    1.76
  15   1 -10   25.38    1.72
  15   1  -9    7.04    0.90
  15  -1  -9    8.10    0.97
  15   1  -8    1.01    0.48
  15  -1  -8    0.44    0.44
  15   1  -7   88.75    1.56
 -15  -1   7   91.85    2.04
  15   1  -7   94.40    3.16
  15  -1  -7   94.87    3.18
  15   1  -6   65.89    1.19
 -15  -1   6   70.21    1.65
  15  -1  -6   73.95    2.65
  15   1  -6   65.39    2.51
 -15  -1   5  185.81    3.47
  15   1  -5  176.99    2.96
  15   1  -5  173.33    4.47
  15  -1  -5  179.43    4.54
  15   1  -4  143.09    2.38
 -15  -1   4  155.90    2.86
  15   1  -4  161.57    3.32
 -15   1   4  135.87    2.31
  15   1  -4  152.80    3.79
  15  -1  -4  149.43    3.78
  15   1  -3  134.83    3.07
 -15  -1   3  147.51    2.66
 -15   1   3  137.76    2.15
  15   1  -3  135.01    3.46
  15  -1  -3  141.74    3.52
  15   1  -3  130.33    2.18
  15  -1  -2    3.54    0.53
  15   1  -2    3.13    0.49
  15   1  -2    3.30    0.17
  15   1  -2    2.28    0.43
  15   1  -1   15.55    0.97
  15  -1  -1   15.93    0.99
  15   1  -1   14.37    0.39
  15   1   0    7.71    0.71
  15  -1   0    8.54    0.77
  15   1   1  386.48    8.03
  15  -1   1  416.81    8.15
  15   1   1  416.72    7.80
  15   1   2    3.50    0.61
  15  -1   2    2.58    0.56
  15   1   2    3.16    0.49
  15   1   3    0.26    0.41
  15  -1   3   -0.26    0.45
  15   1   3   -0.06    0.31
  15   1   4    0.26    0.28
 -15  -1  -4    0.03    0.23
 -15   1  -4    0.33    0.26
 -15   1  -5   11.48    0.77
 -15  -1  -5   10.91    0.76
  15   1   5   11.67    0.70
 -15   1  -6  148.18    3.58
 -15  -1  -6  144.63    3.55
  15   1   6  143.52    3.20
 -15   1  -7   45.28    1.75
 -15  -1  -7   46.73    1.77
  15   1   7   44.57    1.43
  15   1   8   10.65    0.67
 -15   1  -8   10.14    0.85
 -15  -1  -8   11.40    0.90
  15   1   9   56.84    1.68
 -15  -1  -9   57.22    2.16
 -15   1  -9   59.73    2.21
  15   1  10   63.80    1.82
 -15  -1 -10   63.52    2.37
 -15   1 -10   67.23    2.44
  15  -1  11    1.84    0.31
  15   1  11    2.20    0.39
 -15  -1 -11    2.05    0.58
 -15   1 -11    1.71    0.55
  15  -1  12    0.86    0.28
  15   1  12    0.90    0.35
 -15  -1 -12    0.13    0.52
 -15   1 -12    0.20    0.49
  15   1  13    3.53    0.47
 -15  -1 -13    2.22    0.65
 -15   1 -13    2.88    0.65
 -15  -1 -14    9.46    1.09
 -15   1 -14    8.79    1.06
  15   1  14   10.21    0.70
  15   1  15    0.25    0.32
 -15  -1 -15   -0.08    0.63
 -15   1 -15    0.24    0.58
 -15  -1 -16   24.17    1.73
 -15   1 -16   22.22    1.68
  15   1  16   22.93    1.06
 -15  -1 -17    0.09    0.60
 -15   1 -17    0.27    0.63
 -15  -1 -18    0.48    0.67
 -15   1 -18    0.48    0.62
 -15  -1 -19    5.75    1.06
 -15   1 -19    5.06    1.05
 -15  -1 -20    5.48    1.05
 -15   1 -20    5.49    1.07
  15  -3 -22    0.69    1.20
  15   3 -22    0.34    1.05
  15  -3 -21    8.12    1.64
  15   3 -21    6.10    1.40
  15  -3 -20    2.84    1.23
  15   3 -20    2.20    1.11
  15  -3 -19    3.48    1.21
  15   3 -19    3.61    1.18
  15  -3 -18    7.10    1.46
  15   3 -18    8.09    1.44
  15  -3 -17    0.14    0.76
  15   3 -17   -0.27    0.73
  15  -3 -16   41.20    2.74
  15   3 -16   43.22    2.79
  15  -3 -15   22.09    2.04
  15   3 -15   25.45    2.13
 -15  -3  15   22.00    1.16
  15  -3 -14   10.08    1.34
  15   3 -14   11.41    1.45
 -15  -3  14   11.54    0.85
  15  -3 -13   11.29    1.36
  15   3 -13   11.10    1.36
 -15  -3  13   11.53    0.83
  15  -3 -12   66.58    3.11
  15   3 -12   68.58    3.12
 -15  -3  12   60.15    1.99
  15   3 -11    0.27    0.60
  15  -3 -11   -0.37    0.65
 -15  -3  11    0.04    0.32
  15  -3 -10    6.69    0.98
  15   3 -10    7.02    0.99
 -15  -3  10    6.08    0.61
 -15  -3   9   16.69    0.94
 -15   3   9   15.83    0.56
  15   3  -9   15.79    0.96
  15   3  -9   17.12    1.39
  15  -3  -9   17.75    1.43
 -15  -3   8   74.02    2.09
 -15   3   8   65.76    1.54
  15   3  -8   70.49    2.21
  15   3  -8   72.14    2.77
  15  -3  -8   71.12    2.79
 -15  -3   7   25.82    1.13
 -15   3   7   20.31    0.75
  15   3  -7   21.78    1.23
  15  -3  -7   22.87    1.52
  15   3  -7   24.02    1.54
 -15  -3   6   72.23    2.10
  15   3  -6   86.05    2.18
  15   3  -6   66.72    2.32
  15  -3  -6   71.29    2.72
  15   3  -6   67.36    2.62
 -15  -3   5   52.42    1.73
  15   3  -5   46.75    1.85
  15   3  -5   55.38    1.63
  15   3  -5   46.66    2.04
  15  -3  -5   48.31    2.10
 -15  -3   4  137.88    3.21
  15   3  -4  131.38    3.42
  15  -3  -4  139.95    3.82
  15   3  -4  123.33    3.61
  15   3  -4  150.36    3.12
  15   3  -3    2.86    0.50
  15  -3  -3    3.10    0.57
  15   3  -3    2.82    0.49
  15   3  -3    3.38    0.41
  15   3  -2   79.80    2.29
  15   3  -2   77.78    2.46
  15  -3  -2   78.64    2.51
  15   3  -2   86.13    2.07
  15   3  -1    6.59    0.63
  15   3  -1    6.94    0.50
  15  -3  -1    6.79    0.68
  15   3  -1    7.24    0.69
  15   3   0    4.49    0.41
  15   3   0    4.21    0.54
  15  -3   0    4.32    0.55
  15   3   0    5.34    0.57
  15   3   1   24.35    0.92
  15   3   1   23.93    1.23
  15  -3   1   23.03    1.21
  15   3   1   24.76    1.15
  15   3   2   67.59    1.68
  15   3   2   60.92    2.15
  15  -3   2   64.38    2.20
  15   3   2   66.95    2.09
  15   3   3  197.39    3.83
  15   3   3  202.22    4.87
  15  -3   3  200.85    4.79
  15   3   4  127.81    2.70
  15   3   4  139.86    3.96
  15  -3   4  137.91    3.88
  15  -3   5   -0.13    0.56
  15   3   5   -0.21    0.55
  15  -3   5   -0.01    0.15
  15   3   5    0.88    0.50
  15   3   5    0.11    0.24
 -15   3  -6    4.27    0.53
 -15  -3  -6    3.55    0.49
  15   3   6    3.89    0.35
  15  -3   6    3.58    0.31
  15   3   6    4.72    0.68
  15   3   7   25.85    0.86
  15   3   7   33.90    1.58
 -15   3  -7   27.57    1.28
 -15  -3  -7   30.02    1.31
  15  -3   7   29.06    0.88
  15   3   8    0.55    0.23
 -15   3  -8    1.25    0.39
 -15  -3  -8    1.05    0.38
  15  -3   8    0.69    0.22
  15   3   8    0.97    0.53
  15   3   9   39.86    1.78
  15   3   9   27.81    0.90
 -15   3  -9   29.29    1.42
 -15  -3  -9   31.42    1.47
  15  -3   9   29.73    0.96
 -15   3 -10   42.12    1.79
 -15  -3 -10   42.85    1.80
  15   3  10   48.80    2.05
  15   3  10   37.82    1.12
  15   3  11    7.70    0.95
 -15  -3 -11    8.82    0.88
 -15   3 -11    8.06    0.86
 -15  -3 -12    5.30    0.76
 -15   3 -12    5.61    0.77
  15   3  12    5.65    0.89
 -15  -3 -13    5.33    0.83
 -15   3 -13    4.94    0.80
  15   3  13    6.55    0.97
  15   3  14   14.21    1.28
 -15  -3 -14   11.13    1.11
 -15   3 -14   11.85    1.13
 -15  -3 -15    4.89    0.88
 -15   3 -15    3.08    0.75
  15   3  15    4.04    0.87
 -15  -3 -16   -0.31    0.61
 -15   3 -16    0.23    0.59
  15   3  16   -0.74    0.72
 -15  -3 -17    0.81    0.71
 -15   3 -17    1.15    0.72
  15   3  17    1.49    0.77
 -15  -3 -18    0.52    0.66
 -15   3 -18    0.26    0.64
  15   3  18    0.45    0.72
 -15  -3 -19    0.36    0.72
 -15   3 -19   -0.37    0.81
  15   3  19    0.84    0.75
 -15  -3 -20    0.67    0.79
 -15   3 -20    1.25    0.83
 -15  -5  17    0.69    0.60
 -15  -5  16    1.20    0.55
 -15  -5  15    1.25    0.59
  15  -5 -14    9.83    1.41
 -15  -5  14    7.34    0.87
  15  -5 -13    2.29    0.85
 -15  -5  13    3.06    0.67
  15  -5 -12    1.92    0.79
 -15  -5  12    1.97    0.58
  15   5 -11    2.83    0.59
  15  -5 -11    3.69    0.93
 -15  -5  11    2.69    0.62
  15   5 -10    0.43    0.51
  15  -5 -10    0.18    0.58
 -15  -5  10   -0.54    0.51
  15   5  -9   13.48    1.10
 -15  -5   9   13.62    1.08
  15  -5  -9   12.13    1.29
  15   5  -8   -0.27    0.53
 -15  -5   8    0.42    0.47
 -15   5   8    0.16    0.32
  15  -5  -8   -0.23    0.53
 -15   5   7   47.84    1.64
  15   5  -7   58.19    2.09
  15  -5  -7   49.62    2.32
 -15  -5   7   54.42    2.08
  15   5  -6   -0.27    0.43
 -15  -5   6   -0.05    0.45
  15  -5  -6    0.14    0.52
  15   5  -6   -0.59    0.65
  15   5  -5   20.92    1.19
  15  -5  -5   19.48    1.31
  15   5  -5   27.92    1.59
  15   5  -4    6.69    0.74
  15  -5  -4    4.49    0.76
  15   5  -4    8.48    0.97
  15  -5  -3   93.08    3.08
  15   5  -3   99.39    2.92
  15   5  -2   -0.20    0.47
  15  -5  -2    0.27    0.32
  15   5  -2    0.42    0.55
  15  -5  -1   20.59    1.24
  15   5  -1   23.87    1.34
  15   5  -1   24.88    1.38
  15  -5   0   57.73    2.11
  15   5   0   68.69    2.27
  15   5   0   68.36    2.41
  15  -5   1   19.36    1.12
  15   5   1   23.54    1.45
  15   5   1   27.35    1.34
  15   5   2    3.60    0.78
  15  -5   2    3.45    0.54
  15   5   2    3.52    0.58
  15   5   3    2.11    0.73
  15  -5   3    1.98    0.48
  15   5   3    2.28    0.51
  15  -5   4   27.84    1.35
  15   5   4   32.24    1.84
  15   5   4   29.95    1.36
  15   5   5    1.87    0.75
  15  -5   5    1.36    0.46
  15   5   5    1.32    0.48
  15   5   5    1.00    0.54
  15   5   6    0.27    0.75
  15  -5   6   -0.31    0.43
  15   5   6    0.36    0.49
  15   5   6   -0.45    0.43
  15   5   7    0.03    0.43
  15  -5   7   -0.12    0.48
  15   5   8   -0.47    0.39
  15  -5   8   -0.28    0.58
  15   5   9    3.92    0.50
  15   5   9    7.86    1.32
  15  -5   9    4.63    0.85
  15   5  10    1.88    1.02
  15   5  10    2.28    0.44
  15   5  11    3.72    1.19
  15   5  11    2.14    0.41
  15   5  12    2.31    1.22
  15   5  12    2.99    0.44
  15   5  13   -0.25    1.05
  15   5  13    1.43    0.38
  15   5  14   -0.53    1.13
  15   5  14    1.56    0.38
  15   5  15    4.33    1.49
  15   5  16   -1.25    1.38
  15   7  -8   -0.94    1.10
  15   7  -7   25.27    1.99
  15   7  -6    0.56    0.55
  15   7  -6    2.45    1.06
  15   7  -5   10.33    1.04
  15   7  -5   14.26    1.54
  15   7  -4    0.95    0.58
  15   7  -4    0.27    0.82
  15   7  -3    0.70    0.61
  15   7  -3   -1.30    0.93
  15   7  -2   10.92    1.17
  15   7  -2   15.26    1.44
  15   7  -1    0.58    0.68
  15   7  -1   -0.47    0.71
  15   7  -1   -0.20    0.66
  15   7   0    0.40    0.70
  15   7   0    0.75    0.70
  15   7   0   -0.30    0.63
  15   7   1    0.17    0.74
  15   7   1    0.94    0.69
  15   7   1   -0.30    0.60
  15   7   2    4.23    1.06
  15   7   2    1.99    0.76
  15   7   2    3.17    0.78
  15   7   3   10.83    1.44
  15   7   3   10.23    1.07
  15   7   3    5.42    1.01
  15   7   4    7.40    1.34
  15   7   4    5.34    1.00
  15   7   4    8.50    0.97
  15   7   5    1.08    0.68
  15   7   5    1.80    0.70
  16   0 -22    9.46    1.72
  16   0 -21    0.17    1.01
  16   0 -20   28.44    2.61
  16   0 -19    0.15    0.80
  16   0 -18   65.78    3.78
  16   0 -17    0.99    0.86
  16   0 -16  145.13    5.47
  16   0 -15    0.88    0.96
  16   0 -14   92.86    4.03
  16   0 -13    0.84    0.63
  16   0 -12  252.20    6.96
  16   0 -11    0.19    0.52
  16   0 -10   71.49    3.01
  16   0  -9    0.40    0.48
  16   0  -8   44.08    2.20
  16   0  -7   -0.14    0.40
  16   0  -6  196.27    5.04
 -16   0   5    0.10    0.12
  16   0  -5    0.11    0.35
 -16   0   4   24.79    0.70
  16   0  -4   25.89    1.39
 -16   0   3    0.11    0.11
  16   0  -3   -0.05    0.26
 -16   0   3   -0.01    0.10
  16   0  -2    1.39    0.39
  16   0  -1    0.05    0.33
  16   0   0  632.96   11.78
  16   0   1    0.05    0.37
  16   0   1    0.72    0.35
  16   0   2  104.86    2.46
  16   0   2   92.52    1.73
  16   0   2   91.26    3.05
  16   0   3    0.93    0.41
  16   0   3    0.07    0.53
  16   0   4  693.95   12.52
  16   0   4  769.49   14.06
  16   0   5    0.23    0.33
 -16   0  -5    0.45    0.29
  16   0   6    6.01    0.62
 -16   0  -6    6.21    0.64
  16   0   7    0.13    0.33
 -16   0  -7    0.04    0.34
  16   0   8  139.43    3.29
 -16   0  -8  144.41    3.75
  16   0   9   -0.16    0.35
 -16   0  -9    0.16    0.37
  16   0  10   44.83    1.53
 -16   0 -10   44.49    1.96
  16   0  11    0.46    0.36
 -16   0 -11    0.25    0.45
  16   0  12   97.90    2.49
 -16   0 -12  103.35    3.34
  16   0  13   -0.03    0.32
 -16   0 -13   -0.49    0.56
  16   0  14   56.35    1.70
 -16   0 -14   57.38    2.52
 -16   0 -15   -0.16    0.62
 -16   0 -16    5.18    0.95
 -16   0 -17   -0.45    0.75
 -16   0 -18   10.33    1.31
 -16   0 -19   -0.72    0.91
 -16   0 -20    4.05    1.08
  16  -2 -22   -0.18    0.88
  16   2 -22   -0.53    1.09
  16  -2 -21    0.34    0.94
  16   2 -21    0.17    0.94
  16   2 -20    0.49    1.01
  16  -2 -20    1.31    1.02
  16  -2 -19    0.78    0.94
  16   2 -19    1.86    0.97
  16  -2 -18   11.14    1.61
  16   2 -18    9.96    1.56
  16  -2 -17   18.87    1.96
  16   2 -17   15.40    1.83
  16  -2 -16   17.52    1.87
  16   2 -16   19.10    1.93
  16  -2 -15   43.94    2.80
  16   2 -15   47.85    2.89
  16  -2 -14    5.68    1.17
  16   2 -14    5.89    1.17
  16  -2 -13   99.05    4.05
  16   2 -13   97.39    4.01
  16   2 -12    2.37    0.77
  16  -2 -12    2.01    0.78
 -16  -2  11    1.24    0.33
  16  -2 -11    2.22    0.75
  16   2 -11    1.72    0.68
  16   2 -10  108.68    3.88
  16  -2 -10  111.49    3.93
 -16  -2  10  114.91    2.71
  16   2  -9   22.30    1.57
  16  -2  -9   21.05    1.55
 -16  -2   9   22.90    0.99
  16   2  -8   18.94    1.43
  16  -2  -8   19.62    1.46
 -16  -2   8   20.36    0.90
  16   2  -7   24.61    0.78
 -16   2   7   23.02    0.53
  16   2  -7   25.24    1.57
  16  -2  -7   25.83    1.62
  16   2  -7   23.84    1.12
 -16  -2   7   23.12    0.96
  16   2  -6   33.05    0.92
 -16   2   6   30.34    0.75
  16   2  -6   31.25    1.33
  16   2  -6   32.04    1.73
  16  -2  -6   34.89    1.81
 -16  -2   6   33.98    1.17
  16   2  -5   54.57    1.26
  16   2  -5   49.36    1.82
  16   2  -5   47.44    2.08
  16  -2  -5   51.63    2.19
 -16  -2   5   52.13    1.53
  16   2  -4   32.27    0.88
  16   2  -4   31.04    1.42
  16   2  -4   30.25    1.55
  16  -2  -4   31.37    1.59
 -16  -2   4   32.42    1.14
  16   2  -3  179.97    3.39
  16   2  -3  184.97    4.38
  16  -2  -3  193.72    4.63
  16   2  -3  191.10    4.54
 -16  -2   3  203.97    3.90
  16   2  -2  117.42    3.23
  16  -2  -2  125.50    3.32
  16   2  -2  115.57    2.27
  16   2  -2  118.03    3.13
  16  -2  -1    7.46    0.76
  16   2  -1    7.25    0.71
  16   2  -1    7.68    0.38
  16   2  -1    7.48    0.72
  16  -2   0   57.85    2.04
  16   2   0   55.02    1.99
  16   2   0   54.42    1.22
  16   2   1   60.08    2.14
  16  -2   1   64.44    2.20
  16   2   1   57.28    1.28
  16   2   2    5.93    0.71
  16  -2   2    5.72    0.70
  16   2   2    5.78    0.58
  16   2   2    6.31    0.32
  16   2   3    8.36    0.93
  16  -2   3    8.24    0.91
  16   2   3    9.05    0.67
  16   2   3    8.40    0.38
  16   2   4   -0.07    0.50
  16  -2   4   -0.14    0.53
  16   2   4    0.23    0.29
  16   2   4    0.32    0.15
  16   2   5    1.78    0.66
  16  -2   5    0.74    0.54
  16   2   5    1.41    0.22
  16   2   5    1.50    0.38
  16  -2   5    1.41    0.14
  16  -2   6    1.61    0.18
  16   2   6    2.88    0.46
 -16   2  -6    2.43    0.46
 -16  -2  -6    1.60    0.41
 -16   2  -7   33.23    1.47
 -16  -2  -7   33.19    1.46
  16   2   7   33.01    1.34
 -16   2  -8   32.64    1.52
 -16  -2  -8   34.79    1.56
  16   2   8   36.48    1.43
 -16   2  -9   59.21    2.18
 -16  -2  -9   58.10    2.15
  16   2   9   59.56    1.95
  16   2  10    0.16    0.39
 -16   2 -10    0.17    0.45
 -16  -2 -10    0.93    0.50
 -16  -2 -11   35.03    1.72
 -16   2 -11   32.93    1.70
  16   2  11   33.61    1.47
  16   2  12    4.34    0.64
 -16  -2 -12    4.59    0.72
 -16   2 -12    5.00    0.77
  16   2  13   35.82    1.57
 -16  -2 -13   33.51    1.83
 -16   2 -13   39.23    1.95
  16   2  14    6.43    0.74
 -16  -2 -14    4.74    0.85
 -16   2 -14    6.50    0.93
 -16  -2 -15   -0.53    0.65
 -16   2 -15   -0.31    0.59
  16   2  15   -0.05    0.45
 -16  -2 -16   -0.89    0.69
 -16   2 -16   -0.08    0.69
  16   2  16    0.81    0.49
 -16  -2 -17   -0.09    0.71
 -16   2 -17   -0.69    0.70
  16   2  17    0.14    0.50
 -16   2 -18   -0.36    0.79
 -16  -2 -19    0.48    0.77
 -16   2 -19   -0.10    0.84
 -16  -2 -20   -0.30    0.85
 -16   2 -20   -0.40    0.77
  16  -4 -21    0.98    1.08
  16  -4 -20    9.74    1.66
  16  -4 -19    0.30    0.85
  16   4 -19    0.44    0.94
 -16  -4  19   -0.06    0.49
  16  -4 -18   -0.14    0.92
  16   4 -18    0.43    0.87
 -16  -4  18    1.11    0.53
  16  -4 -17    3.87    1.15
  16   4 -17    5.18    1.22
 -16  -4  17    4.05    0.67
  16  -4 -16    0.52    0.72
  16   4 -16    0.26    0.77
 -16  -4  16    0.37    0.47
  16  -4 -15   24.03    2.10
  16   4 -15   27.34    2.22
 -16  -4  15   29.38    1.49
  16  -4 -14    0.72    0.73
  16   4 -14    0.59    0.80
 -16  -4  14    1.54    0.50
  16  -4 -13   23.14    1.97
  16   4 -13   24.44    1.97
 -16  -4  13   25.28    1.35
 -16  -4  12    1.32    0.51
  16  -4 -12    1.69    0.77
  16   4 -12    1.23    0.68
 -16  -4  11   43.94    1.75
  16   4 -11   39.17    1.60
  16  -4 -11   42.36    2.46
  16   4 -11   41.64    2.38
 -16  -4  10   16.62    1.06
  16   4 -10   16.66    1.07
  16  -4 -10   16.16    1.47
  16   4 -10   17.21    1.48
 -16  -4   9   21.86    1.19
  16  -4  -9   18.49    1.54
  16   4  -9   23.20    1.65
  16   4  -9   17.94    1.18
 -16  -4   8   23.76    1.24
 -16   4   8   19.18    0.83
  16   4  -8   20.30    1.50
  16  -4  -8   22.33    1.60
  16   4  -8   18.91    1.26
 -16  -4   7   13.60    0.96
 -16   4   7   10.45    0.67
  16   4  -7   15.66    1.08
  16   4  -7   11.85    1.16
  16  -4  -7   11.21    1.14
  16   4  -7   11.38    1.01
 -16  -4   6   48.95    1.82
  16   4  -6   45.78    2.15
  16  -4  -6   45.20    2.20
  16   4  -6   45.09    1.91
 -16  -4   5    7.55    0.74
  16   4  -5    5.08    0.78
  16  -4  -5    5.70    0.83
  16   4  -5    8.23    0.78
  16   4  -5    6.26    0.75
  16   4  -4   14.61    1.16
  16  -4  -4   16.77    1.29
  16   4  -4   19.47    1.08
  16   4  -4   16.11    1.06
  16  -4  -3  172.66    4.50
  16   4  -3  158.39    4.31
  16   4  -3  166.94    4.07
  16   4  -2   59.40    2.19
  16  -4  -2   59.99    2.28
  16   4  -2   64.60    2.12
  16   4  -2   73.03    2.09
  16   4  -1    0.91    0.48
  16   4  -1   -0.05    0.40
  16  -4  -1    0.35    0.43
  16   4  -1    0.31    0.37
  16   4   0   16.41    1.04
  16  -4   0   13.60    1.01
  16   4   0   16.71    0.92
  16   4   0   15.72    1.04
  16   4   1   41.28    1.68
  16  -4   1   43.05    1.76
  16   4   1   46.21    1.53
  16   4   1   45.73    1.81
  16   4   2   90.98    2.71
  16  -4   2   93.72    2.79
  16   4   2   97.46    2.45
  16   4   2  104.89    2.97
  16   4   3   98.46    2.93
  16  -4   3   97.82    2.94
  16   4   3  110.87    3.14
  16   4   3  102.39    2.50
  16  -4   4    2.54    0.57
  16   4   4    1.83    0.52
  16   4   4    1.36    0.39
  16   4   5   18.04    1.30
  16  -4   5   20.61    1.33
  16   4   5   17.98    0.86
  16   4   6   36.39    1.97
  16  -4   6   34.74    1.87
  16   4   6   43.31    2.00
  16   4   6   37.22    1.25
  16  -4   7   22.12    1.54
  16   4   7   24.67    1.69
  16   4   7   21.52    0.90
  16   4   7   25.71    1.58
  16   4   8    0.36    0.63
 -16   4  -8    0.15    0.30
 -16  -4  -8    0.16    0.32
  16   4   8   -0.13    0.27
  16  -4   8    0.23    0.56
  16   4   9    3.53    0.86
  16   4   9    3.25    0.39
 -16   4  -9    2.81    0.53
 -16  -4  -9    3.14    0.54
  16   4  10    0.89    0.71
  16   4  10    1.51    0.32
 -16   4 -10    1.29    0.45
 -16  -4 -10    1.87    0.50
  16   4  11    7.13    1.12
  16   4  11    7.71    0.51
 -16   4 -11    6.36    0.77
 -16  -4 -11    7.57    0.81
  16   4  12    3.15    0.91
  16   4  12    3.37    0.42
 -16   4 -12    3.41    0.64
 -16  -4 -12    3.36    0.65
  16   4  13   -0.09    0.85
 -16   4 -13   -0.18    0.48
 -16  -4 -13   -0.06    0.52
  16   4  14    0.09    0.80
 -16   4 -14   -0.25    0.49
 -16  -4 -14    0.06    0.49
 -16  -4 -15   15.98    1.31
 -16   4 -15   19.11    1.42
  16   4  15   21.65    1.81
 -16  -4 -16    0.49    0.60
 -16   4 -16   -0.22    0.63
  16   4  16   -1.08    0.92
 -16  -4 -17    1.19    0.73
 -16   4 -17    0.98    0.68
  16   4  17    1.68    0.96
 -16  -4 -18    0.08    0.64
 -16   4 -18   -0.08    0.62
  16   4  18   -0.70    0.92
 -16   4 -19    0.42    0.68
 -16  -4 -19    0.25    0.71
  16   4  19    1.32    0.98
 -16  -6  13    8.79    1.04
 -16  -6  12    2.76    0.75
 -16  -6  11    4.13    0.78
 -16  -6  10    2.91    0.70
 -16  -6   9    7.66    0.95
  16   6  -9    4.78    0.82
  16   6  -8    0.60    0.56
  16   6  -8   -0.53    0.75
  16   6  -7    2.17    0.63
  16   6  -7    3.32    0.95
  16   6  -6   -0.48    0.49
  16   6  -6   -0.57    0.78
  16   6  -5    0.05    0.52
  16   6  -5   -0.62    0.77
  16   6  -4    2.74    0.62
  16   6  -4    1.77    0.75
  16   6  -3   20.54    1.32
  16   6  -3   27.65    1.65
  16   6  -2   33.15    1.70
  16   6  -2   38.87    1.92
  16   6  -1    7.61    0.93
  16   6  -1    8.46    0.96
  16   6   0   17.21    1.33
  16   6   0   19.95    1.33
  16   6   1   28.00    1.75
  16   6   1   30.34    1.61
  16   6   2   10.73    1.21
  16   6   2   12.02    1.02
  16   6   3    0.83    0.48
  16   6   3    0.68    0.77
  16   6   3   -0.26    0.49
  16   6   4   11.19    1.35
  16   6   4    7.50    1.05
  16   6   4    9.58    0.95
  16   6   5    4.12    0.82
  16   6   5    3.40    0.69
  16   6   5    6.47    1.20
  16   6   6   -0.70    0.59
  16   6   6   -0.10    0.90
  16   6   7   -0.12    0.52
  16   6   7    0.45    1.03
  16   6   8    3.68    0.62
  16   6   9    7.67    0.76
  16   6  10    5.63    1.49
  16   6  10    3.88    0.60
  17  -1 -22    1.27    1.08
  17   1 -22    1.09    1.07
  17  -1 -21    0.88    1.06
  17   1 -21    0.35    1.05
  17   1 -20   15.10    2.01
  17  -1 -20   14.10    1.96
  17  -1 -19    3.17    1.21
  17   1 -19    2.85    1.10
  17  -1 -18    1.86    1.02
  17   1 -18    2.01    1.04
  17  -1 -17   16.74    1.87
  17   1 -17   13.27    1.78
  17  -1 -16    5.84    1.23
  17   1 -16    4.07    1.11
  17   1 -15   22.15    2.01
  17  -1 -15   21.93    2.01
  17  -1 -14   23.10    2.03
  17   1 -14   21.22    1.95
  17  -1 -13  144.12    5.02
  17   1 -13  143.98    5.01
  17  -1 -12    6.45    1.11
  17   1 -12    7.15    1.15
  17  -1 -11   16.95    1.57
  17   1 -11   18.75    1.61
  17  -1 -10   51.26    2.55
  17   1 -10   46.25    2.43
  17   1  -9  176.02    5.15
  17  -1  -9  172.92    5.16
 -17  -1   8   42.30    1.25
  17   1  -8   40.68    2.15
  17  -1  -8   42.10    2.20
 -17  -1   7   49.14    1.37
  17  -1  -7   49.84    2.31
  17   1  -7   49.20    2.30
  17   1  -6    0.13    0.44
  17  -1  -6    0.34    0.45
 -17  -1   6    0.31    0.21
  17  -1  -5    2.20    0.56
  17   1  -5    1.62    0.50
 -17  -1   5    1.17    0.24
 -17  -1   4  248.83    4.29
 -17   1   4  221.34    3.70
  17   1  -4  227.17    5.35
  17  -1  -4  226.76    5.36
  17   1  -3   31.60    1.56
  17  -1  -3   33.10    1.63
  17   1  -3   33.22    1.35
 -17  -1   3   34.85    1.03
  17   1  -2   27.14    1.39
  17  -1  -2   25.31    1.37
  17   1  -1   17.52    1.11
  17  -1  -1   18.32    1.14
  17   1   0   63.83    2.27
  17  -1   0   62.85    2.25
  17   1   0   65.09    2.09
  17   1   1    0.66    0.38
  17   1   1    0.57    0.37
  17  -1   1    0.67    0.36
  17   1   2   42.36    1.92
  17  -1   2   39.80    1.76
  17   1   2   42.65    1.65
  17   1   3  272.35    6.52
  17  -1   3  273.30    6.47
  17   1   3  265.32    5.61
  17   1   4   31.08    1.85
  17  -1   4   31.73    1.84
  17   1   4   30.17    1.32
  17  -1   5   10.24    1.14
  17   1   5   10.55    0.77
 -17   1  -5    8.83    0.73
 -17  -1  -5    9.27    0.74
  17   1   6   18.91    0.97
 -17   1  -6   18.20    1.04
 -17  -1  -6   20.18    1.09
  17   1   7   99.01    2.57
 -17   1  -7   99.65    2.88
 -17  -1  -7  103.45    2.92
  17   1   8   82.24    2.24
 -17   1  -8   84.64    2.67
 -17  -1  -8   86.51    2.67
  17   1   9   10.46    0.73
 -17   1  -9   13.34    1.03
 -17  -1  -9   11.93    0.97
  17   1  10    4.62    0.53
 -17   1 -10    3.53    0.67
 -17  -1 -10    3.83    0.69
  17   1  11  129.96    3.12
 -17  -1 -11  143.69    3.99
 -17   1 -11  142.25    3.99
  17   1  12    0.57    0.35
 -17  -1 -12    0.20    0.52
 -17   1 -12    0.07    0.51
  17   1  13    5.80    0.58
 -17  -1 -13    6.54    0.89
 -17   1 -13    5.54    0.87
  17   1  14    8.75    0.68
 -17  -1 -14    8.58    1.05
 -17   1 -14    9.10    1.08
 -17  -1 -15    4.33    0.89
 -17   1 -15    4.04    0.85
  17   1  15    5.36    0.57
 -17  -1 -16    0.83    0.73
 -17   1 -16   -0.42    0.68
 -17  -1 -17    3.15    0.81
 -17   1 -17    2.73    0.82
 -17  -1 -18    0.19    0.72
 -17   1 -18    0.37    0.74
 -17  -1 -19    4.68    1.08
 -17   1 -19    4.55    1.03
  17  -3 -21    7.48    1.56
  17   3 -21    9.50    1.73
  17  -3 -20   -0.33    1.03
  17   3 -20    0.66    0.96
  17  -3 -19   -0.47    0.89
  17   3 -19    0.16    0.98
  17  -3 -18   -0.74    1.06
  17   3 -18    0.29    1.09
 -17  -3  17    2.04    0.51
  17   3 -17    0.86    0.88
 -17  -3  16   25.53    1.29
  17  -3 -16   26.70    2.34
  17   3 -16   25.81    2.25
  17   3 -15    3.20    1.09
  17  -3 -15    3.88    1.12
 -17  -3  15    3.45    0.56
 -17  -3  14    8.45    0.77
  17  -3 -14    6.96    1.24
  17   3 -14    8.32    1.28
 -17  -3  13    2.33    0.49
  17  -3 -13    1.95    0.87
  17   3 -13    1.70    0.80
 -17  -3  12   59.00    1.97
  17   3 -12   58.23    2.96
  17  -3 -12   57.89    2.96
 -17  -3  11   24.50    1.19
  17  -3 -11   20.01    1.71
  17   3 -11   22.80    1.79
 -17  -3  10  171.89    3.92
  17  -3 -10  171.65    5.27
  17   3 -10  168.11    5.18
  17  -3  -9    3.67    0.83
  17   3  -9    2.92    0.79
 -17  -3   9    3.64    0.53
  17   3  -9    3.43    0.61
  17   3  -8    2.53    0.70
  17  -3  -8    1.55    0.66
 -17  -3   8    1.88    0.42
  17   3  -8    2.36    0.54
  17   3  -7   36.71    1.64
  17   3  -7   33.19    1.91
  17  -3  -7   38.23    2.05
 -17  -3   7   35.73    1.39
  17   3  -6  176.39    4.91
  17  -3  -6  172.71    4.94
  17   3  -6  166.58    4.43
 -17  -3   6  189.82    4.11
  17   3  -6  193.21    3.80
  17  -3  -5    6.64    0.90
  17   3  -5    6.55    0.87
  17   3  -5    6.20    0.51
  17   3  -5    5.52    0.79
 -17  -3   5    5.83    0.60
  17  -3  -4    0.37    0.48
  17   3  -4    0.47    0.51
 -17  -3   4    0.92    0.37
  17   3  -4    0.05    0.56
  17   3  -4    0.90    0.30
  17   3  -3   21.23    1.31
  17  -3  -3   21.37    1.35
  17   3  -3   20.69    1.24
  17   3  -3   24.55    0.92
  17   3  -2  140.96    3.85
  17  -3  -2  143.51    3.90
  17   3  -2  140.67    3.64
  17   3  -2  158.00    3.10
  17   3  -1   16.07    1.07
  17  -3  -1   16.09    1.12
  17   3  -1   15.39    1.01
  17   3  -1   15.85    0.73
  17   3   0   92.25    2.80
  17  -3   0   95.32    2.88
  17   3   0   97.84    2.68
  17   3   0   94.10    2.13
  17  -3   1   65.35    2.29
  17   3   1   63.05    2.23
  17   3   1   68.04    2.12
  17   3   1   63.39    1.59
  17   3   2   84.74    2.73
  17  -3   2   85.91    2.74
  17   3   2   80.28    1.88
  17   3   3   18.11    1.24
  17  -3   3   17.88    1.22
  17   3   3   18.39    0.72
  17   3   4   10.89    1.11
  17  -3   4   10.02    1.07
  17   3   4   13.56    0.93
  17   3   4   12.17    0.58
  17   3   5   89.96    3.26
  17  -3   5   87.82    3.17
  17   3   5   86.70    2.53
  17   3   5   75.02    1.75
  17   3   6   74.95    3.09
  17  -3   6   79.54    3.05
  17   3   6   85.37    2.52
  17   3   6   68.86    1.64
  17   3   7    1.02    0.24
 -17   3  -7    0.70    0.38
 -17  -3  -7    0.81    0.39
  17   3   7    0.58    0.46
  17   3   8    5.32    0.40
 -17   3  -8    3.94    0.57
 -17  -3  -8    3.38    0.55
  17   3   8    3.17    0.61
  17   3   9   16.11    1.14
 -17   3  -9   14.70    1.03
 -17  -3  -9   14.82    1.03
 -17   3 -10    3.66    0.61
 -17  -3 -10    2.90    0.57
  17   3  10    3.09    0.69
 -17   3 -11    0.06    0.44
 -17  -3 -11   -0.05    0.44
  17   3  11   -0.12    0.51
  17   3  12   12.55    1.10
 -17   3 -12    9.02    0.90
 -17  -3 -12   10.17    0.98
 -17   3 -13    6.34    0.88
 -17  -3 -13    5.19    0.82
  17   3  13    6.63    0.89
  17   3  14    8.62    1.00
 -17  -3 -14    8.26    1.03
 -17   3 -14    8.86    1.05
 -17  -3 -15    1.88    0.70
 -17   3 -15    2.21    0.72
  17   3  15    1.76    0.67
 -17  -3 -16    3.67    0.81
 -17   3 -16    3.66    0.88
  17   3  16    4.83    0.90
 -17  -3 -17   -0.08    0.69
 -17   3 -17   -0.08    0.64
  17   3  17   -0.07    0.64
 -17  -3 -18    5.13    1.06
 -17   3 -18    4.16    0.91
  17   3  18    5.83    0.96
 -17  -3 -19    1.87    0.81
 -17   3 -19    1.72    0.86
 -17  -5  16    0.49    0.54
 -17  -5  15    0.49    0.50
 -17  -5  14    1.54    0.57
 -17  -5  13   -0.34    0.48
 -17  -5  12    6.35    0.83
  17  -5 -12    6.97    1.20
 -17  -5  11    0.40    0.48
  17   5 -11    0.63    0.50
  17  -5 -11    0.71    0.63
 -17  -5  10    1.03    0.58
  17   5 -10   -0.05    0.52
  17  -5 -10   -0.38    0.66
 -17  -5   9    1.21    0.52
  17   5  -9    0.60    0.55
 -17  -5   8    2.81    0.65
  17   5  -8    3.09    0.71
  17  -5  -8    1.17    0.61
 -17  -5   7   23.81    1.38
  17  -5  -7   19.16    1.52
  17   5  -7   22.37    1.42
  17   5  -6    0.18    0.56
  17   5  -6   -0.06    0.46
  17  -5  -6    0.43    0.48
  17   5  -5   -0.06    0.54
  17   5  -5    0.05    0.44
  17  -5  -5    0.07    0.45
  17   5  -4    0.54    0.52
  17  -5  -4    0.41    0.51
  17   5  -4    0.20    0.45
  17  -5  -3   38.63    1.95
  17   5  -3   47.06    1.88
  17   5  -3   40.66    1.76
  17   5  -2    3.38    0.64
  17   5  -2    4.15    0.67
  17  -5  -2    3.04    0.63
  17   5  -1    0.32    0.45
  17  -5  -1    0.11    0.45
  17   5  -1   -0.09    0.45
  17   5   0   20.30    1.29
  17   5   0   24.08    1.25
  17  -5   0   17.55    1.18
  17   5   1   11.45    1.04
  17   5   1   11.19    0.86
  17  -5   1    9.58    0.92
  17   5   2   15.96    1.22
  17   5   2   13.10    0.92
  17  -5   2   12.72    0.99
  17   5   3   34.70    1.83
  17  -5   3   32.44    1.55
  17   5   3   34.14    1.44
  17  -5   4    0.64    0.41
  17   5   4    0.33    0.43
  17   5   4    1.15    0.62
  17  -5   5    2.18    0.53
  17   5   5    1.69    0.44
  17   5   5    4.05    0.88
  17   5   6   11.98    0.80
  17  -5   6   10.88    0.97
  17   5   7   11.13    0.75
  17  -5   7   11.96    1.03
  17   5   8    3.33    0.96
  17   5   8    2.65    0.46
  17  -5   8    2.70    0.74
  17   5   9   -0.28    0.91
  17   5   9    0.67    0.37
  17   5  10    1.30    0.90
  17   5  10    1.68    0.39
  17   5  11   17.84    1.74
  17   5  11   13.10    0.75
  17   5  12    0.59    0.34
  17   5  12    2.22    1.07
  17   5  13    4.42    0.51
  17   5  13    3.91    1.24
  17   5  14    3.31    1.20
  17   7  -6   13.66    1.26
  17   7  -6   23.24    1.91
  17   7  -5    5.74    0.91
  17   7  -5    7.30    1.27
  17   7  -4    0.94    0.65
  17   7  -4   -1.38    0.84
  17   7  -3    0.39    0.59
  17   7  -3   -0.41    0.77
  17   7  -2    2.12    0.73
  17   7  -2    1.74    0.83
  17   7  -1    5.23    0.90
  17   7  -1    8.77    1.12
  17   7   0    3.99    0.92
  17   7   0    2.33    0.83
  17   7   0    2.75    0.83
  17   7   1    5.21    0.93
  17   7   1    3.64    0.90
  17   7   2    0.92    0.64
  17   7   2    0.10    0.63
  17   7   3    1.35    0.63
  17   7   3    0.19    0.61
  18   0 -21   -0.53    1.02
  18   0 -20    0.50    0.91
  18   0 -19    0.16    0.89
  18   0 -18    0.16    0.88
  18   0 -17    0.29    0.80
  18   0 -16  181.01    6.32
  18   0 -15   -0.13    0.75
  18   0 -14    5.50    1.08
  18   0 -13   -0.11    0.65
  18   0 -12   92.15    3.84
  18   0 -11    0.76    0.54
  18   0 -10  162.15    5.07
  18   0  -9   -0.35    0.55
  18   0  -8   45.10    2.31
  18   0  -7    0.23    0.49
 -18   0   7    0.16    0.16
  18   0  -6   21.02    1.44
 -18   0   6   22.58    0.72
  18   0  -5   -0.25    0.39
 -18   0   5    0.10    0.14
  18   0  -4   71.20    2.58
  18   0  -3    0.33    0.29
  18   0  -2   22.00    1.28
  18   0  -1    0.16    0.30
  18   0   0    0.59    0.37
  18   0   1    0.62    0.43
  18   0   2  331.75    6.15
  18   0   2  294.18    6.85
  18   0   3    0.54    0.34
  18   0   3   -0.22    0.52
  18   0   4    1.91    0.42
  18   0   4    2.39    0.72
  18   0   5    0.10    0.32
  18   0   5   -0.09    0.57
 -18   0  -6   39.59    1.64
  18   0   6   38.78    1.49
  18   0   7   -0.21    0.36
 -18   0  -7    0.28    0.34
 -18   0  -8   18.29    1.18
  18   0   8   16.63    0.98
  18   0   9   -0.26    0.40
 -18   0  -9    0.05    0.39
 -18   0 -10   44.73    1.97
  18   0  10   41.08    1.56
  18   0  11   -0.40    0.46
 -18   0 -11   -0.06    0.47
  18   0  12    0.99    0.44
 -18   0 -12    2.24    0.66
  18   0  13   -0.15    0.39
 -18   0 -13   -0.29    0.54
 -18   0 -14   12.98    1.25
 -18   0 -15   -0.32    0.65
 -18   0 -16   20.63    1.64
 -18   0 -17   -0.53    0.70
 -18   0 -18   -0.55    0.77
 -18   0 -19   -0.87    0.89
  18  -2 -21    0.18    0.97
  18   2 -21   -0.35    1.06
  18  -2 -20    0.34    0.91
  18   2 -20    0.84    1.02
  18  -2 -19   -0.32    0.89
  18   2 -19    0.48    1.00
  18  -2 -18   -0.32    0.94
  18   2 -18   -0.16    0.84
  18  -2 -17    8.57    1.52
  18   2 -17   10.01    1.60
  18  -2 -16    3.49    1.09
  18   2 -16    2.22    0.94
  18  -2 -15   14.41    1.71
  18   2 -15   12.34    1.60
  18  -2 -14    0.38    0.78
  18   2 -14    0.37    0.82
  18  -2 -13   12.64    1.50
  18   2 -13   10.62    1.39
 -18  -2  13   10.88    0.74
  18  -2 -12   27.19    2.07
  18   2 -12   26.51    2.01
 -18  -2  12   26.72    1.15
  18  -2 -11  118.15    4.31
  18   2 -11  115.52    4.27
 -18  -2  11  119.39    2.88
  18  -2 -10   22.32    1.71
  18   2 -10   18.57    1.57
 -18  -2  10   20.34    0.98
  18   2  -9   64.69    2.89
  18  -2  -9   65.83    2.96
 -18  -2   9   66.96    1.91
  18   2  -8   21.82    1.60
  18  -2  -8   24.14    1.69
 -18  -2   8   23.04    1.01
 -18  -2   7    5.05    0.52
  18  -2  -7    3.82    0.75
  18   2  -7    5.11    0.87
  18   2  -6  242.16    5.23
  18  -2  -6  244.92    6.16
  18   2  -6  241.52    6.06
 -18  -2   6  247.05    4.82
  18   2  -5    0.83    0.46
  18   2  -5    0.13    0.51
  18  -2  -5   -0.07    0.48
 -18  -2   5    0.08    0.27
  18   2  -4   42.46    1.00
 -18  -2   4   46.80    1.43
  18   2  -4   46.25    1.78
  18   2  -4   43.85    1.99
  18  -2  -4   45.03    2.03
  18   2  -3    9.81    0.92
  18  -2  -3    9.03    0.89
  18   2  -3    7.89    0.82
  18   2  -3    8.82    0.38
  18   2  -2   13.76    1.06
  18  -2  -2   15.50    1.11
  18   2  -2   14.36    0.49
  18   2  -2   14.88    1.06
  18   2  -1   41.61    1.77
  18  -2  -1   41.51    1.81
  18   2  -1   44.00    1.86
  18   2  -1   42.59    0.98
  18   2   0   59.07    2.17
  18  -2   0   60.07    2.22
  18   2   0   55.22    1.19
  18   2   1   80.00    2.66
  18  -2   1   81.40    2.68
  18   2   1   75.70    1.54
  18   2   2  120.63    3.09
  18   2   2  117.82    3.44
  18  -2   2  114.33    3.40
  18   2   2  113.41    2.18
  18  -2   3    1.99    0.57
  18   2   3    1.70    0.48
  18   2   3    2.38    0.22
  18   2   3    1.63    0.57
  18   2   4   15.51    1.35
  18  -2   4   13.56    1.22
  18   2   4   14.77    0.91
  18   2   5   18.16    1.55
  18  -2   5   18.86    1.50
  18   2   5   19.75    1.06
  18  -2   6   73.20    3.09
  18   2   6   83.39    3.34
  18   2   6   76.21    2.26
 -18   2  -7   15.11    1.01
 -18  -2  -7   15.28    1.02
  18   2   7   17.36    1.00
  18   2   8    9.15    0.75
 -18   2  -8    9.51    0.85
 -18  -2  -8    9.40    0.84
  18   2   9    1.88    0.52
 -18   2  -9    0.42    0.43
 -18  -2  -9    1.02    0.43
  18   2  10   56.29    1.88
 -18   2 -10   49.88    2.08
 -18  -2 -10   53.00    2.12
  18   2  11    3.15    0.55
 -18   2 -11    2.83    0.62
 -18  -2 -11    2.12    0.57
  18   2  12    5.97    0.68
 -18   2 -12    4.45    0.74
 -18  -2 -12    3.73    0.69
  18   2  13   24.37    1.23
 -18  -2 -13   23.07    1.51
 -18   2 -13   22.81    1.52
  18   2  14   15.51    1.02
 -18  -2 -14   16.06    1.33
 -18   2 -14   14.50    1.29
 -18  -2 -15   -0.08    0.58
 -18   2 -15    0.39    0.55
  18   2  15    1.13    0.52
 -18  -2 -16    2.75    0.78
 -18   2 -16    3.86    0.88
  18   2  16    2.77    0.59
 -18  -2 -17   13.06    1.38
 -18   2 -17   10.94    1.27
 -18  -2 -18    2.60    0.90
 -18   2 -18    2.08    0.80
  18  -4 -20   -0.33    1.07
 -18  -4  19    1.18    0.57
  18  -4 -19    2.06    1.14
 -18  -4  18    9.96    0.99
  18  -4 -18    7.10    1.45
  18   4 -18    6.53    1.46
 -18  -4  17    2.00    0.59
  18  -4 -17    1.56    0.95
  18   4 -17    1.54    0.97
 -18  -4  16    3.03    0.64
  18  -4 -16    3.19    1.04
  18   4 -16    3.52    1.06
 -18  -4  15   -0.43    0.50
  18  -4 -15    0.40    0.77
  18   4 -15   -0.13    0.77
 -18  -4  14    0.51    0.46
  18  -4 -14   -0.25    0.83
  18   4 -14    0.73    0.70
 -18  -4  13   12.60    0.97
  18  -4 -13   10.21    1.44
  18   4 -13    9.82    1.40
 -18  -4  12    6.20    0.72
  18  -4 -12    5.39    1.05
  18   4 -12    4.78    1.05
 -18  -4  11    3.27    0.59
  18  -4 -11    1.24    0.70
  18   4 -11    2.52    0.81
 -18  -4  10    0.83    0.44
  18   4 -10    0.67    0.63
  18  -4 -10   -0.30    0.70
  18   4 -10    1.19    0.51
  18  -4  -9   36.16    2.21
  18   4  -9   34.65    2.10
 -18  -4   9   33.87    1.54
  18   4  -9   31.78    1.59
  18  -4  -8   -0.25    0.59
  18   4  -8   -0.08    0.48
 -18  -4   8    0.24    0.42
  18   4  -8    0.38    0.52
  18   4  -7    0.39    0.50
  18  -4  -7    0.98    0.65
 -18  -4   7   -0.18    0.43
  18   4  -7   -0.06    0.54
  18   4  -6    1.86    0.62
  18  -4  -6    2.44    0.71
 -18  -4   6    2.45    0.53
  18   4  -6    2.29    0.66
  18   4  -5   12.44    1.10
  18   4  -5   17.78    0.97
  18   4  -5   15.28    1.26
  18  -4  -5   14.53    1.27
  18   4  -4    3.86    0.68
  18  -4  -4    4.40    0.76
  18   4  -4    4.36    0.73
  18   4  -4    4.53    0.54
  18   4  -3    5.19    0.76
  18   4  -3    7.50    0.81
  18  -4  -3    7.31    0.86
  18   4  -3    7.23    0.65
  18  -4  -2    2.88    0.69
  18   4  -2    2.45    0.60
  18   4  -2    2.72    0.58
  18   4  -2    3.17    0.47
  18   4  -1    0.21    0.46
  18  -4  -1    0.06    0.44
  18   4  -1   -0.34    0.46
  18   4  -1    1.04    0.37
  18   4   0   20.86    1.26
  18  -4   0   18.39    1.25
  18   4   0   21.07    1.22
  18   4   0   18.92    0.95
  18   4   1   72.55    1.96
  18   4   1   75.64    2.44
  18   4   1   68.29    2.38
  18  -4   1   70.09    2.46
  18   4   2   35.70    1.25
  18   4   2   39.89    1.71
  18   4   2   34.92    1.62
  18  -4   2   34.87    1.66
  18   4   3    9.75    0.66
  18   4   3   12.73    1.03
  18   4   3   12.06    0.98
  18  -4   3   12.60    1.02
  18   4   4   10.69    0.65
  18   4   4    9.69    0.95
  18  -4   4   11.13    0.98
  18   4   5   10.27    0.63
  18   4   5    9.42    0.95
  18  -4   5   12.10    1.07
  18   4   6   14.57    0.73
  18   4   6   14.15    1.30
  18  -4   6   13.15    1.22
  18   4   6   18.02    1.27
  18   4   7    0.41    0.27
  18   4   7   -0.18    0.63
  18  -4   7    0.16    0.62
  18   4   7    0.70    0.57
  18   4   8   11.64    0.63
  18   4   8   13.85    1.46
  18  -4   8   11.68    1.27
  18   4   8   14.55    1.22
  18   4   9    1.14    0.30
  18   4   9    0.21    0.70
  18  -4   9   -0.18    0.63
  18   4   9   -0.14    0.63
  18   4  10    2.24    0.35
 -18   4 -10    1.15    0.47
 -18  -4 -10    1.09    0.47
  18   4  10    1.70    0.74
  18   4  11   17.08    0.75
 -18   4 -11   17.45    1.15
 -18  -4 -11   16.14    1.11
  18   4  11   24.16    1.64
 -18   4 -12    2.79    0.62
 -18  -4 -12    1.78    0.55
  18   4  12    4.19    0.95
 -18   4 -13    0.18    0.54
 -18  -4 -13    0.23    0.52
  18   4  13    1.23    0.74
 -18   4 -14    0.06    0.57
 -18  -4 -14    0.06    0.52
 -18   4 -15    2.45    0.70
 -18  -4 -15    1.56    0.61
 -18   4 -16    1.26    0.66
 -18  -4 -16    1.79    0.72
  18   4  16    2.87    0.96
 -18   4 -17   -0.15    0.61
 -18  -4 -17   -0.22    0.64
  18   4  17    0.88    0.88
 -18  -6  11    3.48    0.76
 -18  -6  10    0.33    0.55
  18   6  -9    1.84    0.74
  18   6  -8    0.76    0.74
  18   6  -7    2.18    0.71
  18   6  -6    3.27    0.74
  18   6  -5    0.64    0.68
  18   6  -5    0.06    0.58
  18   6  -4    0.07    0.62
  18   6  -4    0.06    0.56
  18   6  -3   -0.26    0.57
  18   6  -3    0.12    0.54
  18   6  -2   16.58    1.26
  18   6  -2   13.73    1.21
  18   6  -1    0.25    0.53
  18   6  -1    0.54    0.57
  18   6   0    2.40    0.71
  18   6   0    1.81    0.61
  18   6   1   24.88    1.63
  18   6   1   30.44    1.53
  18   6   2   28.04    1.79
  18   6   2   26.05    1.43
  18   6   3    0.60    0.56
  18   6   3    1.52    0.74
  18   6   4    0.43    0.72
  18   6   4    0.36    0.59
  18   6   5   22.13    1.78
  18   6   5   18.38    1.14
  18   6   6    0.10    0.81
  18   6   6    0.28    0.51
  18   6   7    7.78    1.36
  18   6   7    4.64    0.67
  18   6   8    0.25    0.45
  19   1 -21    0.36    0.96
  19  -1 -21    0.18    1.11
  19  -1 -20    0.69    1.03
  19   1 -20   -0.17    1.04
  19  -1 -19    1.19    1.06
  19   1 -19   -0.17    0.99
  19  -1 -18    1.75    1.05
  19   1 -18    3.80    1.14
  19  -1 -17    0.30    0.91
  19   1 -17    1.20    0.88
  19  -1 -16   11.26    1.60
  19   1 -16    9.66    1.52
  19  -1 -15   10.21    1.52
  19   1 -15    8.13    1.40
  19  -1 -14   -0.12    0.73
  19   1 -14   -0.12    0.70
  19  -1 -13   55.37    3.06
  19   1 -13   52.16    2.96
  19  -1 -12    0.77    0.68
  19   1 -12    1.10    0.69
  19   1 -11   91.36    3.65
  19  -1 -11   85.92    3.60
  19   1 -10   16.64    1.54
  19  -1 -10   15.94    1.51
 -19  -1  10   17.62    0.82
  19   1  -9    0.46    0.60
  19  -1  -9    0.65    0.58
 -19  -1   9    0.47    0.27
  19   1  -8    4.81    0.87
  19  -1  -8    5.05    0.90
 -19  -1   8    5.01    0.45
  19   1  -7  357.23    8.13
  19  -1  -7  356.00    8.15
 -19  -1   7  345.68    6.30
 -19  -1   6    0.18    0.23
  19  -1  -6    0.15    0.50
  19   1  -6   -0.07    0.57
  19   1  -5   81.18    2.96
  19  -1  -5   82.44    3.02
 -19  -1   5   89.69    2.03
  19   1  -4    0.94    0.46
  19  -1  -4    2.41    0.60
 -19  -1   4    1.71    0.29
  19   1  -3    0.35    0.42
  19  -1  -3    0.36    0.39
  19  -1  -2   82.98    2.82
  19   1  -2   83.35    2.81
  19   1  -1  403.97    8.16
  19  -1  -1  399.32    8.18
  19   1  -1  378.94    7.53
  19   1   0   45.75    1.99
  19  -1   0   48.18    2.02
  19   1   0   48.07    1.77
  19   1   1    4.51    0.63
  19   1   1    5.15    0.74
  19  -1   1    5.33    0.75
  19   1   2   76.49    2.43
  19   1   2   76.16    2.77
  19  -1   2   75.76    2.74
  19   1   3   37.18    1.60
  19   1   3   38.14    2.00
  19  -1   3   40.27    2.06
  19   1   4    1.19    0.48
  19   1   4    0.67    0.56
  19  -1   4    1.15    0.61
  19   1   5   48.09    1.85
  19   1   5   51.46    2.61
  19  -1   5   54.67    2.65
  19   1   6   17.18    1.08
  19   1   6   21.60    1.73
  19  -1   6   19.58    1.63
  19   1   7   29.53    1.36
 -19   1  -7   25.75    1.35
 -19  -1  -7   28.04    1.39
  19   1   8    1.80    0.50
 -19  -1  -8    2.51    0.55
 -19   1  -8    1.41    0.47
  19   1   9  108.66    2.90
 -19   1  -9  109.48    3.28
 -19  -1  -9  115.26    3.33
  19   1  10    0.04    0.38
 -19   1 -10    0.29    0.46
 -19  -1 -10    0.06    0.43
  19   1  11    7.03    0.69
 -19   1 -11    7.22    0.88
 -19  -1 -11    7.51    0.89
  19   1  12    0.04    0.37
 -19   1 -12    0.80    0.56
 -19  -1 -12   -0.13    0.51
  19   1  13   33.29    1.40
 -19   1 -13   36.47    1.93
 -19  -1 -13   36.95    1.93
 -19  -1 -14    6.53    0.98
 -19   1 -14    5.97    0.93
  19   1  14    4.59    0.59
 -19  -1 -15    1.19    0.71
 -19   1 -15    1.20    0.66
 -19  -1 -16    7.94    1.10
 -19   1 -16    8.26    1.11
 -19  -1 -17    5.35    0.99
 -19   1 -17    6.00    1.03
 -19  -1 -18   -0.46    0.78
 -19   1 -18   -0.28    0.75
  19  -3 -20   -0.68    1.07
  19   3 -20    0.17    1.06
 -19  -3  20   -0.10    0.47
  19  -3 -19    0.32    0.91
  19   3 -19   -0.48    1.01
 -19  -3  19    0.05    0.44
  19   3 -18    3.43    1.18
 -19  -3  18    4.17    0.67
  19  -3 -17    2.13    1.17
  19   3 -17    0.45    0.86
 -19  -3  17    2.45    0.56
 -19  -3  16   -0.05    0.39
  19  -3 -16   -0.29    0.87
  19   3 -16    0.14    0.77
 -19  -3  15    0.41    0.39
  19  -3 -15   -0.68    0.99
  19   3 -15    0.13    0.87
 -19  -3  14    0.36    0.37
  19  -3 -14    0.13    0.75
  19   3 -14    0.13    0.67
 -19  -3  13    1.86    0.46
  19  -3 -13    2.78    0.97
  19   3 -13    1.54    0.83
 -19  -3  12    9.17    0.79
  19  -3 -12    8.45    1.30
  19   3 -12    7.14    1.20
 -19  -3  11   16.22    0.99
  19   3 -11   16.01    1.62
  19  -3 -11   15.59    1.63
 -19  -3  10   74.38    2.23
  19  -3 -10   74.55    3.25
  19   3 -10   63.19    3.00
 -19  -3   9    2.29    0.47
  19   3  -9    1.25    0.67
  19  -3  -9    1.11    0.70
  19   3  -8    3.97    0.64
 -19  -3   8    3.13    0.52
  19   3  -8    2.61    0.75
  19  -3  -8    3.26    0.79
  19   3  -7    1.65    0.54
 -19  -3   7    1.10    0.41
  19   3  -7    1.31    0.70
  19  -3  -7    1.71    0.64
 -19  -3   6   27.20    1.22
  19   3  -6   27.73    1.76
  19  -3  -6   30.63    1.86
  19   3  -6   27.89    1.50
 -19  -3   5   21.62    1.09
  19   3  -5   20.71    1.36
  19  -3  -5   19.35    1.49
  19   3  -5   20.37    1.49
  19   3  -4  271.51    6.36
  19   3  -4  290.57    6.69
  19  -3  -4  303.52    6.88
  19   3  -3    1.46    0.60
  19  -3  -3    3.01    0.73
  19   3  -3    1.66    0.35
  19   3  -3    2.52    0.74
  19   3  -2  290.22    6.36
  19   3  -2  277.44    6.44
  19  -3  -2  301.26    6.66
  19   3  -2  293.80    5.25
  19   3  -1    0.06    0.48
  19  -3  -1   -0.18    0.48
  19   3  -1   -0.56    0.56
  19   3  -1   -0.07    0.27
  19   3   0   -0.16    0.46
  19  -3   0   -0.45    0.58
  19   3   0   -0.05    0.50
  19   3   0    0.29    0.23
  19   3   1    1.76    0.29
  19   3   1    1.86    0.52
  19  -3   1    3.37    0.62
  19   3   2   35.38    1.03
  19   3   2   37.38    1.78
  19  -3   2   35.00    1.74
  19   3   3    6.84    0.84
  19  -3   3    6.76    0.82
  19   3   3    7.34    0.43
  19   3   3    8.84    0.82
  19   3   4   28.12    1.64
  19  -3   4   29.35    1.68
  19   3   4   29.08    0.89
  19   3   4   33.20    1.49
  19   3   5   19.73    1.55
  19  -3   5   20.20    1.52
  19   3   5   17.79    0.67
  19   3   5   20.29    1.17
  19   3   6  164.07    4.93
  19  -3   6  155.96    4.66
  19   3   6  149.93    3.70
  19   3   7    1.83    0.89
  19  -3   7    1.55    0.76
  19   3   7    2.57    0.31
  19   3   7    1.79    0.54
  19   3   8    2.73    0.96
  19  -3   8    1.52    0.74
 -19  -3  -9   -0.05    0.38
 -19   3  -9   -0.05    0.39
  19   3   9    0.51    0.46
 -19   3 -10    2.14    0.52
 -19  -3 -10    1.59    0.49
  19   3  10    1.80    0.55
 -19   3 -11    1.87    0.58
 -19  -3 -11    1.89    0.59
  19   3  11    3.27    0.67
 -19   3 -12   32.20    1.69
 -19  -3 -12   28.46    1.62
  19   3  12   31.84    1.60
 -19   3 -13   -0.13    0.50
 -19  -3 -13   -0.06    0.50
  19   3  13    0.46    0.56
 -19   3 -14   -0.07    0.58
 -19  -3 -14    0.07    0.60
  19   3  14    0.70    0.56
 -19   3 -15    2.03    0.74
 -19  -3 -15    2.56    0.76
  19   3  15    3.19    0.73
 -19   3 -16    5.53    0.98
 -19  -3 -16    4.68    0.90
  19   3  16    6.04    0.88
 -19  -3 -17    0.72    0.66
 -19   3 -17    0.24    0.67
  19   3  17    0.36    0.58
 -19  -5  15    5.25    0.83
 -19  -5  14    0.66    0.54
 -19  -5  13    0.83    0.55
 -19  -5  12    5.34    0.84
  19   5 -11    0.10    0.49
 -19  -5  11   -0.12    0.52
  19   5 -10    1.34    0.58
  19  -5 -10    1.03    0.78
 -19  -5  10    0.57    0.51
  19   5  -9    5.59    0.86
  19  -5  -9    5.43    1.03
 -19  -5   9    6.52    0.82
  19  -5  -8    0.09    0.62
 -19  -5   8    0.11    0.47
  19   5  -8   -0.26    0.57
  19   5  -7    0.60    0.59
  19  -5  -7    0.86    0.57
  19  -5  -6   -0.32    0.52
  19   5  -6   -0.07    0.58
  19  -5  -5    4.74    0.89
  19   5  -5    5.75    0.86
  19  -5  -4    0.76    0.58
  19   5  -4    0.77    0.53
  19  -5  -3    1.52    0.61
  19   5  -3    1.09    0.57
  19   5  -3    1.95    0.53
  19   5  -2    0.06    0.47
  19   5  -2    0.57    0.44
  19   5  -1    9.55    0.98
  19  -5  -1    8.77    1.00
  19   5   0    1.47    0.48
  19  -5   0    0.84    0.52
  19   5   0    1.38    0.58
  19   5   1    0.60    0.47
  19  -5   1    0.58    0.49
  19   5   1    0.36    0.56
  19   5   2   14.96    1.21
  19   5   2   11.34    0.85
  19  -5   2   12.09    1.06
  19   5   3    4.10    0.80
  19   5   3    2.50    0.52
  19  -5   3    2.85    0.58
  19   5   4    0.55    0.62
  19   5   4   -0.03    0.41
  19  -5   4    0.33    0.44
  19   5   5    2.20    0.49
  19  -5   5    1.32    0.53
  19   5   6    3.14    0.49
  19  -5   6    2.22    0.64
  19   5   7    1.68    0.82
  19   5   7    0.84    0.40
  19   5   8    3.66    0.98
  19   5   8    1.90    0.40
  19   5   9    9.79    0.64
  19   5   9   13.93    1.45
  19   5  10   -0.84    0.82
  19   5  10    0.95    0.36
  19   5  11    1.65    0.91
  19   5  11    1.98    0.40
  19   5  12    2.60    1.04
  19   7  -2    0.83    0.78
  19   7  -1    5.67    0.96
  19   7   0    1.22    0.70
  19   7   1   14.14    1.48
  19   7   2   -0.10    0.60
  20   0 -20    4.30    1.39
  20   0 -19   -0.17    0.98
  20   0 -18    1.45    1.05
  20   0 -17    0.15    0.85
  20   0 -16   -1.45    0.91
  20   0 -15   -0.14    0.75
  20   0 -14   34.10    2.48
  20   0 -13    0.61    0.72
  20   0 -12   87.09    3.82
  20   0 -11    0.31    0.56
  20   0 -10    5.83    1.00
  20   0  -9    0.09    0.52
  20   0  -8   81.50    3.30
  20   0  -7   -0.17    0.58
  20   0  -6    1.30    0.59
  20   0  -5    0.14    0.48
  20   0  -4    5.05    0.80
  20   0  -3    0.63    0.45
  20   0  -2  324.36    7.16
  20   0  -1    0.59    0.43
  20   0   0  106.78    3.29
  20   0   1   -0.13    0.43
  20   0   2    3.66    0.72
  20   0   3   -0.07    0.49
  20   0   4   89.82    3.39
  20   0   4   77.06    2.27
  20   0   5   -0.38    0.71
  20   0   5   -0.18    0.36
  20   0   6   21.22    1.09
  20   0   6   26.06    1.93
  20   0   7   -0.32    0.36
 -20   0  -7   -0.39    0.37
  20   0   8    0.73    0.40
 -20   0  -8    0.31    0.39
  20   0   9    0.63    0.42
 -20   0  -9   -0.22    0.40
 -20   0 -10   15.29    1.16
  20   0  10   11.33    0.86
 -20   0 -11   -0.25    0.48
  20   0  11    0.57    0.43
 -20   0 -12    0.67    0.53
  20   0  12    0.34    0.41
 -20   0 -13   -0.28    0.52
 -20   0 -14   -0.15    0.59
 -20   0 -15    0.08    0.61
 -20   0 -16    1.02    0.68
 -20   0 -17    0.09    0.71
  20  -2 -20    3.31    1.18
  20   2 -20    3.47    1.22
  20  -2 -19    1.21    1.06
  20   2 -19    1.20    1.04
  20  -2 -18    5.20    1.36
  20   2 -18    4.83    1.35
  20  -2 -17    0.46    0.88
  20   2 -17    1.22    0.97
  20  -2 -16   -0.15    0.86
  20   2 -16    0.15    0.79
 -20  -2  15    2.74    0.48
  20  -2 -15    1.39    0.94
  20   2 -15    3.70    1.06
 -20  -2  14    3.60    0.52
  20  -2 -14    3.58    1.03
  20   2 -14    2.27    0.90
  20   2 -13    4.75    1.09
  20  -2 -13    5.07    1.14
 -20  -2  13    6.78    0.64
 -20  -2  12    1.55    0.40
  20  -2 -12    1.75    0.89
  20   2 -12    0.23    0.69
 -20  -2  11  181.56    3.91
  20  -2 -11  171.86    5.53
  20   2 -11  166.39    5.43
 -20  -2  10    1.27    0.41
  20   2 -10    1.37    0.71
  20  -2 -10    0.80    0.74
 -20  -2   9   12.92    0.79
  20   2  -9   12.76    1.36
  20  -2  -9   11.84    1.35
 -20  -2   8    8.62    0.66
  20   2  -8    8.01    1.11
  20  -2  -8    8.24    1.11
 -20  -2   7  188.74    3.95
  20   2  -7  178.27    5.27
  20  -2  -7  192.07    5.46
 -20  -2   6   46.22    1.50
  20   2  -6   45.60    2.32
  20  -2  -6   44.46    2.31
 -20  -2   5   53.78    1.62
  20   2  -5   51.38    2.39
  20  -2  -5   51.71    2.42
  20   2  -5   52.24    1.93
  20   2  -4   48.38    2.21
  20  -2  -4   48.34    2.26
  20   2  -4   49.31    1.90
  20  -2  -3  315.19    7.08
  20   2  -3  317.49    7.01
  20   2  -3  297.84    6.54
  20   2  -2    0.73    0.53
  20   2  -2    0.24    0.50
  20  -2  -2    0.13    0.50
  20   2  -1   14.48    0.47
  20   2  -1   13.58    1.12
  20  -2  -1   16.35    1.24
  20   2   0  100.45    1.94
  20   2   0  109.19    3.30
  20  -2   0  115.84    3.39
  20   2   1   36.66    1.72
  20   2   1   36.88    1.79
  20  -2   1   39.24    1.86
  20   2   2    2.88    0.63
  20  -2   2    2.32    0.58
  20   2   3   33.42    1.56
  20   2   3   33.56    1.83
  20  -2   3   30.64    1.74
  20   2   4    0.75    0.47
  20   2   4    1.13    0.64
  20  -2   4    0.07    0.55
  20   2   5   41.18    1.70
  20   2   5   46.65    2.47
  20  -2   5   40.42    2.28
  20   2   6   -0.26    0.45
  20   2   6   -0.41    0.77
  20  -2   6    0.10    0.65
  20   2   7    0.26    0.43
  20   2   7    1.21    0.70
  20  -2   7    1.20    0.74
  20   2   8   11.33    0.90
 -20   2  -8    9.59    0.90
 -20  -2  -8   10.68    0.91
  20   2   9   20.02    1.14
 -20   2  -9   19.62    1.22
 -20  -2  -9   18.40    1.19
  20   2  10   12.13    0.94
 -20   2 -10   11.65    1.01
 -20  -2 -10   12.88    1.04
  20   2  11    1.69    0.50
 -20   2 -11    1.95    0.56
 -20  -2 -11    3.05    0.63
  20   2  12   13.15    0.95
 -20   2 -12   12.86    1.14
 -20  -2 -12   15.04    1.20
  20   2  13    8.15    0.79
 -20   2 -13    9.90    1.07
 -20  -2 -13    7.70    0.96
  20   2  14    0.92    0.48
 -20   2 -14    0.80    0.63
 -20  -2 -14    0.79    0.61
  20   2  15   10.46    0.89
 -20  -2 -15    7.18    1.04
 -20   2 -15    8.91    1.10
  20   2  16   14.14    1.01
 -20   2 -16   18.40    1.52
 -20  -2 -16   12.99    1.31
 -20  -2 -17   -0.77    0.73
 -20   2 -17   -0.17    0.66
  20  -4 -19    6.91    1.57
 -20  -4  18    6.49    0.86
  20  -4 -18    3.89    1.30
 -20  -4  17    1.21    0.61
  20  -4 -17    0.77    0.98
 -20  -4  16    2.16    0.62
  20  -4 -16    1.76    1.11
  20   4 -16    1.28    0.89
 -20  -4  15    4.25    0.73
  20   4 -15    2.02    1.02
  20  -4 -15    2.92    1.04
 -20  -4  14    3.31    0.64
  20  -4 -14    3.45    1.07
  20   4 -14    2.81    0.96
 -20  -4  13    9.57    0.91
  20  -4 -13    9.96    1.48
  20   4 -13    9.84    1.42
 -20  -4  12    0.10    0.42
  20  -4 -12   -0.12    0.69
  20   4 -12    0.80    0.79
 -20  -4  11   20.90    1.24
  20   4 -11   17.75    1.71
  20  -4 -11   18.45    1.79
  20  -4 -10    1.84    0.87
  20   4 -10    2.16    0.82
 -20  -4  10    2.38    0.54
  20   4 -10    2.62    0.60
  20  -4  -9    3.85    0.93
  20   4  -9    5.53    1.00
 -20  -4   9    4.16    0.65
  20   4  -9    4.03    0.70
  20   4  -8    0.44    0.56
  20  -4  -8   -0.09    0.60
 -20  -4   8   -0.19    0.40
  20   4  -8   -0.17    0.50
  20   4  -7    7.89    1.09
 -20  -4   7    7.91    0.79
  20   4  -7    7.75    0.93
  20  -4  -7    6.92    1.07
  20   4  -6    2.11    0.65
  20  -4  -6    1.39    0.68
  20   4  -5    8.56    1.04
  20  -4  -5    9.25    1.07
  20   4  -5    6.16    0.93
  20   4  -4    0.22    0.47
  20  -4  -4    0.70    0.52
  20   4  -4   -0.32    0.58
  20   4  -3    1.23    0.60
  20  -4  -3    2.47    0.61
  20   4  -3    0.74    0.53
  20   4  -2    1.90    0.61
  20   4  -2    1.13    0.53
  20  -4  -2    1.42    0.53
  20   4  -2    0.44    0.37
  20   4  -1    2.21    0.59
  20   4  -1    1.81    0.56
  20  -4  -1    2.91    0.65
  20   4  -1    2.09    0.42
  20   4   0    5.92    0.77
  20  -4   0    6.67    0.82
  20   4   0    7.99    0.88
  20   4   0    7.16    0.57
  20   4   1   25.57    1.47
  20  -4   1   26.69    1.54
  20   4   1   26.50    1.45
  20   4   1   26.29    1.01
  20   4   2    8.96    0.91
  20  -4   2   10.60    0.98
  20   4   2    9.12    0.59
  20   4   2    9.04    0.90
  20   4   3    0.12    0.41
  20  -4   3    0.36    0.47
  20   4   3    0.20    0.27
  20   4   4   13.76    1.15
  20  -4   4   13.70    1.13
  20   4   4   14.91    0.72
  20   4   5    1.26    0.54
  20   4   5    0.41    0.47
  20  -4   5    0.46    0.49
  20   4   5    0.42    0.27
  20   4   6    1.25    0.58
  20   4   6    0.72    0.56
  20  -4   6    0.86    0.51
  20   4   6    1.20    0.29
  20   4   7    1.34    0.32
  20   4   7    0.92    0.56
  20   4   7    0.36    0.68
  20  -4   7    0.66    0.64
  20   4   8   19.59    0.80
  20  -4   8   18.33    1.59
  20   4   8   22.22    1.84
  20   4   8   20.42    1.39
  20   4   9   -0.46    0.84
  20  -4   9   -0.39    0.83
  20   4   9    0.53    0.63
  20   4   9    1.03    0.30
  20  -4  10    0.20    0.75
  20   4  10    0.37    0.86
  20   4  10    2.12    0.73
  20  -4  11    0.53    0.80
  20   4  11    1.84    0.69
  20   4  12    6.01    0.98
 -20  -4 -12    5.01    0.76
 -20   4 -12    5.44    0.77
  20   4  13    4.15    0.89
 -20   4 -13    2.71    0.65
 -20  -4 -13    3.02    0.65
  20   4  14    1.13    0.72
 -20   4 -14    1.17    0.58
 -20  -4 -14    1.09    0.62
  20   4  15   -0.08    0.63
 -20   4 -15    0.07    0.53
 -20  -4 -15    1.11    0.66
 -20   4 -16    3.09    0.79
 -20  -4 -16    2.76    0.75
  20   6  -9    0.14    0.73
  20   6  -8    1.72    0.78
  20   6  -7    0.23    0.71
  20   6  -6    6.75    1.04
  20   6  -5   -0.36    0.69
  20   6  -4   -0.13    0.63
  20   6  -3   -0.60    0.56
  20   6  -2    1.66    0.68
  20   6  -1    1.33    0.58
  20   6  -1    0.34    0.67
  20   6   0   14.95    1.14
  20   6   0   15.88    1.35
  20   6   1    2.77    0.73
  20   6   1    5.29    0.91
  20   6   2    2.82    0.68
  20   6   2    5.07    0.96
  20   6   3    4.26    0.72
  20   6   3    6.64    1.05
  20   6   4    1.07    0.56
  20   6   5   13.29    0.95
  20   6   6   -0.26    0.50
  20   6   7   15.73    0.96
  21  -1 -20    3.51    1.36
  21   1 -20    3.13    1.27
  21  -1 -19    2.08    1.15
  21   1 -19   -0.17    0.92
  21  -1 -18    3.63    1.29
  21   1 -18    5.41    1.33
  21  -1 -17    5.04    1.33
  21   1 -17    7.66    1.53
  21  -1 -16   -0.15    0.96
  21   1 -16    0.89    0.90
  21  -1 -15    9.18    1.48
  21   1 -15    9.25    1.47
  21  -1 -14    5.42    1.19
  21   1 -14    5.11    1.19
  21   1 -13   10.44    1.50
  21  -1 -13   15.36    1.73
  21  -1 -12    2.20    0.89
  21   1 -12    2.97    0.95
  21   1 -11   28.03    2.04
  21  -1 -11   31.16    2.16
  21   1 -10    1.58    0.77
  21  -1 -10    0.96    0.67
  21   1  -9    1.18    0.62
  21  -1  -9    1.30    0.63
  21   1  -8    0.75    0.62
  21  -1  -8    0.85    0.64
  21  -1  -7  192.66    5.57
  21   1  -7  187.62    5.50
  21   1  -6   29.07    1.87
  21  -1  -6   33.96    2.00
  21   1  -5   10.21    1.08
  21  -1  -5   13.53    1.24
  21   1  -4   49.34    2.25
  21  -1  -4   48.72    2.26
  21   1  -3    2.40    0.61
  21  -1  -3    3.12    0.67
  21  -1  -2   42.75    2.06
  21   1  -2   42.34    2.02
  21   1  -1   70.55    2.23
  21   1  -1   66.09    2.58
  21  -1  -1   68.16    2.61
  21   1   0    5.43    0.67
  21   1   0    5.41    0.76
  21  -1   0    6.37    0.80
  21   1   1   79.60    2.48
  21   1   1   84.33    2.97
  21  -1   1   84.69    2.98
  21   1   2   31.68    1.52
  21   1   2   34.70    1.86
  21  -1   2   31.77    1.81
  21   1   3    3.81    0.77
  21  -1   3    2.13    0.66
  21   1   3    2.30    0.60
  21   1   4   15.52    1.44
  21  -1   4   12.58    1.28
  21   1   4   12.09    1.02
  21   1   5   19.32    1.68
  21  -1   5   19.26    1.63
  21   1   5   14.70    1.09
  21  -1   6    1.14    0.77
  21   1   6    1.21    0.55
  21   1   7   19.13    1.23
  21   1   7   23.92    2.01
  21  -1   7   23.22    1.91
  21   1   8    1.20    0.56
 -21  -1  -8    1.72    0.49
 -21   1  -8    1.53    0.50
  21   1   9   -0.30    0.51
 -21   1  -9    0.22    0.44
 -21  -1  -9    0.33    0.44
  21   1  10    0.05    0.49
 -21   1 -10    0.41    0.48
 -21  -1 -10    0.64    0.49
 -21   1 -11   13.02    1.11
 -21  -1 -11   11.88    1.09
  21   1  11    9.74    0.93
 -21   1 -12    0.13    0.53
 -21  -1 -12   -0.07    0.49
  21   1  12   -0.19    0.49
 -21   1 -13    0.50    0.56
 -21  -1 -13    0.14    0.54
  21   1  13   -0.42    0.53
 -21   1 -14   21.07    1.52
 -21  -1 -14   19.84    1.48
  21   1  14   16.24    1.13
 -21   1 -15   10.95    1.22
 -21  -1 -15    9.92    1.17
 -21   1 -16    0.92    0.72
 -21  -1 -16    0.91    0.71
 -21  -3  20    0.16    0.47
  21  -3 -19   -0.17    0.97
 -21  -3  19    0.11    0.46
  21  -3 -18    2.18    1.22
  21   3 -18    3.28    1.14
 -21  -3  18    2.41    0.59
  21  -3 -17    1.26    1.02
  21   3 -17    1.39    1.01
 -21  -3  17    1.84    0.56
  21  -3 -16   -0.15    0.85
  21   3 -16    0.44    0.90
 -21  -3  16    0.44    0.44
  21  -3 -15    5.45    1.24
  21   3 -15    4.90    1.22
 -21  -3  15    6.87    0.75
  21  -3 -14    5.04    1.22
  21   3 -14    4.91    1.19
 -21  -3  14    5.95    0.72
  21  -3 -13    6.60    1.27
  21   3 -13    4.23    1.06
 -21  -3  13    6.04    0.69
 -21  -3  12   -0.04    0.36
  21  -3 -12   -0.37    0.75
  21   3 -12    0.24    0.67
 -21  -3  11    0.37    0.39
  21   3 -11    0.22    0.69
  21  -3 -11    0.57    0.73
  21  -3 -10   27.96    2.04
  21   3 -10   27.78    2.02
 -21  -3  10   30.21    1.34
 -21  -3   9    6.06    0.65
  21   3  -9    4.99    1.01
  21  -3  -9    6.53    1.10
 -21  -3   8    7.47    0.71
  21   3  -8    5.46    0.99
  21  -3  -8    7.37    1.13
  21   3  -7    8.50    1.14
  21  -3  -7    9.86    1.24
 -21  -3   7    9.73    0.76
  21   3  -7    9.29    0.93
  21   3  -6   15.50    1.40
  21  -3  -6   16.90    1.49
 -21  -3   6   16.08    0.96
  21   3  -6   16.27    1.16
  21   3  -5    0.68    0.57
  21   3  -5    0.24    0.56
  21  -3  -5    0.50    0.56
  21   3  -4   53.76    2.46
  21  -3  -4   57.24    2.55
  21   3  -4   50.68    2.20
  21   3  -3   -0.12    0.54
  21   3  -3    0.75    0.51
  21  -3  -3    0.65    0.47
  21  -3  -2   43.11    2.06
  21   3  -2   36.57    1.89
  21   3  -2   39.10    1.93
  21   3  -1    5.49    0.77
  21   3  -1    6.74    0.92
  21  -3  -1    6.45    0.86
  21   3   0   67.87    2.58
  21   3   0   72.38    1.60
  21   3   0   71.94    2.66
  21  -3   0   77.08    2.75
  21   3   1    9.41    0.45
  21   3   1    9.57    0.96
  21  -3   1   11.21    1.04
  21   3   2   -0.19    0.48
  21  -3   2    0.25    0.48
  21   3   2    0.70    0.21
  21   3   3    2.26    0.68
  21  -3   3    1.48    0.56
  21   3   3    1.89    0.26
  21   3   3    1.97    0.59
  21   3   4    2.67    0.69
  21  -3   4    1.03    0.57
  21   3   4    2.55    0.28
  21   3   4    2.30    0.61
  21   3   5   20.99    1.24
  21   3   5   16.56    1.38
  21  -3   5   19.11    1.45
  21   3   6    2.49    0.59
  21   3   6    3.23    0.83
  21  -3   6    2.95    0.80
  21   3   7   17.07    1.15
  21   3   7   19.28    1.76
  21  -3   7   17.06    1.57
  21   3   8   13.18    1.03
  21   3   8   17.18    1.80
  21  -3   8   13.38    1.51
  21   3   9    0.52    0.47
  21  -3   9    0.33    0.76
  21   3   9   -0.38    0.96
 -21   3 -10    0.22    0.43
  21   3  10   -0.05    0.47
  21  -3  10    0.11    0.70
  21   3  11    0.32    0.50
 -21   3 -11    0.53    0.52
 -21  -3 -11    0.17    0.46
  21   3  12    6.72    0.82
 -21   3 -12    5.45    0.81
 -21  -3 -12    5.10    0.78
  21   3  13    0.50    0.53
 -21   3 -13    0.13    0.64
 -21  -3 -13    0.19    0.50
  21   3  14    3.37    0.69
 -21   3 -14    3.46    0.76
 -21  -3 -14    2.82    0.75
  21   3  15    1.93    0.63
 -21   3 -15    1.38    0.69
 -21  -3 -15    1.50    0.70
  21   3  16   -0.23    0.57
 -21   3 -16    0.23    0.66
 -21  -3 -16   -0.15    0.61
 -21  -5  14    8.75    1.02
 -21  -5  13   -0.37    0.55
 -21  -5  12   -0.24    0.52
  21   5 -11    0.59    0.53
 -21  -5  11    0.24    0.52
  21   5 -10    0.06    0.51
 -21  -5  10    0.47    0.55
  21   5  -9    0.19    0.57
 -21  -5   9    2.15    0.64
  21   5  -8    4.72    0.89
  21   5  -7    8.01    1.07
  21   5  -6    6.70    1.01
  21  -5  -6    7.07    1.08
  21  -5  -5   11.10    1.33
  21   5  -5   10.18    1.16
  21   5  -4   -0.14    0.62
  21  -5  -4    0.51    0.58
  21   5  -3    0.27    0.62
  21  -5  -3    0.08    0.67
  21   5  -2    0.52    0.58
  21  -5  -2   -0.08    0.64
  21   5  -1    6.62    0.91
  21  -5  -1    5.51    0.90
  21   5   0    4.08    0.79
  21   5   0    1.88    0.54
  21  -5   0    3.28    0.74
  21   5   1    3.84    0.79
  21   5   1    4.57    0.58
  21  -5   1    2.97    0.69
  21   5   2    1.87    0.71
  21   5   2    0.32    0.42
  21  -5   2    0.84    0.60
  21   5   3   35.03    1.85
  21   5   3   33.94    1.29
  21   5   4    2.01    0.47
  21   5   4    2.53    0.75
  21   5   5   28.15    1.13
  21   5   6    5.07    0.95
  21   5   6    3.42    0.49
  21   5   7   11.32    1.25
  21   5   7    9.30    0.64
  21   5   8    1.48    0.40
  21   5   8    1.35    0.78
  21   5   9    8.75    0.61
  21   5   9    8.30    1.16
  21   5  10    8.80    0.63
  22   0 -19   -0.35    0.94
  22   0 -18    2.35    1.14
  22   0 -17    0.32    0.90
  22   0 -16    6.11    1.40
  22   0 -15   -1.11    0.91
  22   0 -14    4.22    1.14
  22   0 -13    0.13    0.71
  22   0 -12    1.15    0.68
  22   0 -11   -0.56    0.69
  22   0 -10   11.41    1.38
  22   0  -9    0.41    0.49
  22   0  -8   59.21    2.90
  22   0  -7   -0.37    0.61
  22   0  -6   16.83    1.46
  22   0  -5    0.31    0.52
  22   0  -4   23.72    1.60
  22   0  -3    0.21    0.44
  22   0  -2  173.04    4.76
  22   0  -1    0.61    0.48
  22   0   0   38.31    1.94
  22   0   1    0.55    0.48
  22   0   2   -0.07    0.51
  22   0   3    0.23    0.52
  22   0   4   85.97    3.33
  22   0   5   -0.10    0.68
  22   0   6    4.17    0.60
  22   0   6    4.90    1.15
  22   0   7    2.36    0.85
  22   0   7    0.41    0.40
  22   0   8    0.25    0.66
  22   0   8   -0.19    0.37
  22   0   9    0.27    0.40
 -22   0  -9    0.06    0.43
  22   0  10    3.22    0.56
 -22   0 -10    3.56    0.70
  22   0  11    0.07    0.40
 -22   0 -11    0.19    0.47
 -22   0 -12   -0.27    0.50
 -22   0 -13   -0.36    0.53
 -22   0 -14    8.52    1.05
 -22   0 -15    0.32    0.65
 -22   0 -16   17.61    1.53
  22  -2 -19   -0.53    1.02
  22   2 -19   -0.18    0.97
  22  -2 -18   -0.17    0.95
  22   2 -18   -0.17    0.98
  22  -2 -17    2.42    1.04
  22   2 -17    2.06    1.15
  22  -2 -16    1.38    1.00
  22   2 -16    0.45    0.82
  22  -2 -15   -0.15    0.92
  22   2 -15   -0.14    0.83
  22  -2 -14   -0.13    0.84
  22   2 -14    0.13    0.75
  22  -2 -13   15.04    1.79
  22   2 -13   12.78    1.61
  22  -2 -12    5.87    1.20
  22   2 -12    3.82    1.03
  22   2 -11   24.01    1.96
  22  -2 -11   22.08    1.87
  22  -2 -10    8.99    1.31
  22   2 -10   11.51    1.40
  22   2  -9    7.19    1.16
  22  -2  -9    7.08    1.18
  22   2  -8    0.39    0.65
  22  -2  -8    0.20    0.53
  22   2  -7   31.85    2.06
  22  -2  -7   30.81    2.05
  22   2  -6   19.84    1.57
  22  -2  -6   17.82    1.55
  22   2  -5   10.30    1.16
  22  -2  -5   10.47    1.19
  22   2  -4   30.98    1.54
  22  -2  -4   31.96    1.88
  22   2  -4   28.61    1.78
  22   2  -3    9.46    0.92
  22   2  -3   10.13    1.08
  22  -2  -3    9.89    1.08
  22  -2  -2    2.12    0.66
  22   2  -2    1.38    0.60
  22   2  -1  285.57    6.77
  22  -2  -1  300.41    6.92
  22   2   0    9.46    1.02
  22   2   0   10.53    1.06
  22  -2   0   12.33    1.12
  22   2   1    4.81    0.84
  22   2   1    7.59    0.91
  22  -2   1    6.44    0.88
  22   2   2   28.25    1.64
  22   2   2   32.88    1.83
  22  -2   2   34.27    1.85
  22   2   3   50.50    2.15
  22   2   3   51.63    2.39
  22  -2   3   57.38    2.47
  22   2   4    1.30    0.64
  22  -2   4    0.16    0.55
  22   2   4    0.87    0.61
  22   2   5   13.34    1.13
  22   2   5   13.02    1.41
  22  -2   5   14.66    1.36
  22   2   6    3.81    0.72
  22   2   6    3.64    1.02
  22  -2   6    3.81    0.96
  22   2   7   16.31    1.18
  22   2   7   19.62    1.90
  22  -2   7   18.19    1.75
  22   2   8   -0.05    0.51
  22   2   8   -0.38    0.88
  22  -2   8   -0.11    0.74
  22   2   9    5.30    0.76
  22   2   9    5.76    1.25
  22  -2   9    5.47    1.22
 -22   2 -10    4.48    0.76
 -22  -2 -10    4.35    0.73
  22   2  10    2.86    0.63
 -22   2 -11   19.36    1.32
 -22  -2 -11   21.17    1.38
  22   2  11   20.01    1.22
 -22   2 -12    6.99    0.90
 -22  -2 -12    6.92    0.88
  22   2  12    6.08    0.80
 -22   2 -13    0.76    0.62
 -22  -2 -13    0.54    0.57
  22   2  13    0.29    0.49
 -22   2 -14    2.54    0.75
 -22  -2 -14    2.93    0.77
  22   2  14    2.26    0.61
 -22   2 -15   -0.08    0.60
 -22  -2 -15   -0.53    0.64
  22   2  15   -0.15    0.51
 -22  -4  17    0.35    0.55
  22  -4 -17   -0.65    1.07
 -22  -4  16    5.43    0.80
  22  -4 -16    2.31    1.21
 -22  -4  15   -0.39    0.51
  22  -4 -15    0.15    0.87
  22   4 -15   -0.28    0.89
 -22  -4  14    1.86    0.59
  22  -4 -14    2.53    1.03
  22   4 -14    2.01    0.92
 -22  -4  13    3.22    0.65
  22  -4 -13    2.28    1.00
  22   4 -13    2.43    0.94
 -22  -4  12    2.07    0.57
  22  -4 -12    2.71    0.94
  22   4 -12    1.75    0.89
  22  -4 -11    4.14    1.10
  22   4 -11    2.65    0.95
 -22  -4  11    2.17    0.57
  22  -4 -10   -0.57    0.75
  22   4 -10   -0.32    0.69
 -22  -4  10   -0.05    0.44
  22  -4  -9    1.14    0.68
  22   4  -9    0.97    0.69
 -22  -4   9    1.41    0.51
  22   4  -9    1.45    0.57
  22   4  -8   10.90    1.29
  22  -4  -8   10.23    1.35
 -22  -4   8   11.32    0.97
  22   4  -8    8.99    0.97
  22   4  -7    1.49    0.63
  22   4  -7    1.58    0.66
  22  -4  -7    2.60    0.86
  22   4  -6    1.91    0.70
  22   4  -6    0.71    0.61
  22  -4  -6    1.25    0.68
  22   4  -5    0.56    0.60
  22   4  -5    0.08    0.56
  22  -4  -5    0.64    0.61
  22   4  -4    2.13    0.74
  22   4  -4    1.45    0.67
  22  -4  -4    2.16    0.77
  22   4  -3    2.49    0.77
  22  -4  -3    3.56    0.81
  22   4  -3    4.97    0.87
  22   4  -2   -0.69    0.60
  22   4  -2   -0.14    0.56
  22  -4  -2   -0.30    0.63
  22   4  -1    0.20    0.57
  22   4  -1    0.07    0.53
  22  -4  -1    0.36    0.52
  22   4   0    4.34    0.81
  22   4   0    5.10    0.78
  22  -4   0    3.71    0.78
  22   4   1    1.52    0.61
  22   4   1    1.44    0.57
  22  -4   1    1.30    0.59
  22   4   2    5.81    0.83
  22  -4   2    5.59    0.84
  22   4   2    5.99    0.47
  22   4   3    2.32    0.62
  22  -4   3    1.61    0.54
  22   4   3    2.53    0.34
  22   4   4    3.02    0.73
  22   4   4    3.18    0.71
  22  -4   4    3.07    0.72
  22   4   4    3.72    0.37
  22   4   5    4.00    0.78
  22   4   5    4.38    0.82
  22  -4   5    4.06    0.79
  22   4   5    4.30    0.41
  22   4   6   14.91    1.36
  22  -4   6   12.88    1.22
  22   4   6   16.91    1.25
  22   4   6   14.95    0.67
  22   4   7   11.23    1.07
  22   4   7    7.55    1.06
  22  -4   7    6.71    1.00
  22   4   7    9.25    0.57
  22  -4   8    0.09    0.62
  22   4   8   -0.31    0.75
  22   4   8    0.19    0.58
  22   4   9    9.86    1.43
  22  -4   9    6.66    1.14
  22   4   9   10.43    1.10
  22   4  10    1.93    0.71
  22   4  10    0.80    0.97
  22  -4  10    2.09    0.88
  22   4  11    0.95    0.65
  22   4  11   -0.14    1.10
  22  -4  11   -0.23    0.91
  22   4  12    1.46    0.70
  22  -4  12    0.12    0.86
  22   4  12    0.77    1.13
  22   4  13   -0.49    0.63
  22   4  13    0.17    1.10
  22  -4  13   -0.49    0.90
 -22   4 -14    2.54    0.71
 -22  -4 -14    2.00    0.67
  22   6  -8    0.62    0.77
  22   6  -7   -0.41    0.85
  22   6  -6    3.59    1.03
  22   6  -5   -0.25    0.77
  22   6   2    9.83    0.88
  22   6   3    0.23    0.49
  22   6   4    0.22    0.48
  22   6   5    0.38    0.44
  23  -1 -18   -0.52    1.09
  23   1 -18    0.51    0.95
  23  -1 -17    0.49    0.89
  23   1 -17   -0.49    0.94
  23  -1 -16   19.24    2.22
  23   1 -16   18.44    2.11
  23  -1 -15    0.14    0.82
  23   1 -15    0.43    0.83
  23  -1 -14    0.57    0.84
  23   1 -14    1.25    0.86
  23  -1 -13   20.92    2.01
  23   1 -13   22.88    2.09
  23  -1 -12   17.55    1.83
  23   1 -12   19.68    1.84
  23   1 -11   22.26    1.93
  23  -1 -11   23.27    2.01
  23  -1 -10   11.75    1.47
  23   1 -10    9.90    1.34
  23   1  -9    7.58    1.17
  23  -1  -9    6.29    1.14
  23   1  -8   16.78    1.57
  23  -1  -8   17.36    1.61
  23   1  -7   15.81    1.52
  23  -1  -7   21.28    1.72
  23   1  -6    4.45    0.87
  23  -1  -6    5.06    0.96
  23   1  -5   25.04    1.72
  23  -1  -5   27.01    1.82
  23   1  -4    0.39    0.54
  23  -1  -4    0.32    0.58
  23   1  -3   43.01    2.18
  23  -1  -3   46.70    2.27
  23   1  -2  110.30    3.67
  23  -1  -2  112.78    3.71
  23   1  -1    5.00    0.81
  23  -1  -1    5.18    0.86
  23   1   0   15.85    1.07
  23   1   0   14.14    1.23
  23  -1   0   13.88    1.21
  23   1   1    2.22    0.65
  23  -1   1    1.57    0.60
  23   1   1    1.59    0.55
  23   1   2   73.89    2.39
  23   1   2   74.10    2.94
  23  -1   2   72.40    2.89
  23   1   3    1.83    0.67
  23  -1   3    3.20    0.74
  23   1   3    1.82    0.57
  23   1   4  115.08    3.93
  23  -1   4  107.93    3.82
  23   1   4  104.43    3.08
  23   1   5    5.29    0.78
  23   1   5    8.57    1.23
  23  -1   5    8.66    1.20
  23   1   6   17.44    1.73
  23  -1   6   17.35    1.63
  23   1   6   12.65    1.05
  23   1   7    0.05    0.52
  23   1   7    0.50    0.78
  23  -1   7    0.83    0.79
  23   1   8   31.08    2.49
  23  -1   8   32.42    2.42
  23   1   8   25.82    1.51
  23   1   9    2.83    1.13
  23  -1   9    2.22    1.01
  23   1   9    1.25    0.64
  23   1  10    0.32    0.57
 -23   1 -10    1.60    0.60
 -23  -1 -10    0.90    0.51
  23   1  11    0.16    0.55
 -23   1 -11    1.09    0.57
 -23  -1 -11    1.46    0.61
  23   1  12    0.86    0.59
 -23   1 -12    2.00    0.61
 -23  -1 -12    1.75    0.62
  23   1  13   -0.05    0.59
 -23   1 -13   -0.14    0.58
 -23  -1 -13   -0.07    0.54
 -23   1 -14    2.24    0.76
 -23  -1 -14    1.55    0.72
 -23   1 -15   20.96    1.57
 -23  -1 -15   17.58    1.47
  23  -3 -17    1.32    1.12
  23   3 -17    0.16    1.07
  23  -3 -16    1.59    1.06
  23   3 -16    0.31    0.90
  23  -3 -15   -0.31    0.90
  23   3 -15    0.74    0.94
  23  -3 -14    3.65    1.13
  23   3 -14    2.30    1.00
  23  -3 -13    0.95    0.96
  23   3 -13    0.91    0.83
  23  -3 -12    6.81    1.38
  23   3 -12    6.04    1.21
  23  -3 -11    0.36    0.68
  23   3 -11    1.39    0.74
  23   3 -10    2.81    0.86
  23  -3 -10    2.94    0.90
  23   3  -9    2.67    0.91
  23  -3  -9    0.11    0.64
  23   3  -8    0.61    0.62
  23  -3  -8    0.21    0.65
  23   3  -7    5.63    0.77
  23   3  -7    5.95    1.03
  23  -3  -7    6.88    1.16
  23   3  -6    8.78    0.95
  23   3  -6    8.54    1.16
  23  -3  -6    8.02    1.18
  23   3  -5    0.35    0.56
  23  -3  -5    0.09    0.65
  23   3  -5    0.56    0.53
  23   3  -4    2.86    0.70
  23  -3  -4    2.83    0.71
  23   3  -4    2.64    0.68
  23   3  -3   10.42    1.11
  23   3  -3    9.96    1.12
  23  -3  -3   12.19    1.20
  23   3  -2   61.67    2.53
  23   3  -2   62.11    2.63
  23  -3  -2   61.19    2.67
  23   3  -1   -0.07    0.61
  23   3  -1    0.58    0.48
  23  -3  -1    1.04    0.55
  23   3   0    4.87    0.77
  23  -3   0    4.85    0.79
  23   3   1   41.87    2.06
  23  -3   1   41.23    2.07
  23   3   2    6.80    0.96
  23   3   2    7.11    0.92
  23  -3   2    6.75    0.90
  23   3   3    9.62    1.04
  23   3   3    9.76    1.07
  23  -3   3    8.72    1.03
  23   3   4    0.24    0.55
  23  -3   4   -0.08    0.56
  23   3   4    0.43    0.57
  23   3   5    2.52    0.74
  23  -3   5    1.32    0.63
  23   3   5    1.85    0.64
  23   3   6   -0.18    0.64
  23  -3   6   -0.09    0.60
  23   3   6    0.41    0.53
  23   3   7    7.44    0.89
  23   3   7    9.86    1.29
  23  -3   7    7.99    1.14
  23   3   8   -0.69    0.61
  23   3   8   -0.12    0.82
  23  -3   8    0.11    0.73
  23   3   9    0.63    0.55
  23   3   9    0.14    0.99
  23  -3   9    0.12    0.83
  23   3  10    0.11    0.50
  23   3  10    0.30    0.99
  23  -3  10   -0.61    0.89
  23   3  11    1.50    0.63
  23   3  11   -1.28    1.33
  23  -3  11   -0.89    1.05
  23   3  12    0.12    0.56
  23  -3  12   -0.66    0.96
  23   3  13   -0.35    0.56
 -23   3 -13   -0.07    0.54
 -23  -3 -13   -0.26    0.56
  23   3  14    4.86    0.85
 -23   3 -14    2.95    0.75
 -23  -3 -14    3.90    0.81
  23   3  15    3.24    0.76
  23   3  16    0.12    0.57
 -23  -5  13    8.90    1.04
 -23  -5  12    1.34    0.58
 -23  -5  11    0.48    0.57
  23   5 -10    5.36    0.84
  23   5  -9    0.62    0.62
  23   5  -8    3.61    0.82
  23   5  -7    1.54    0.71
  23   5  -6   -0.79    0.78
  23   5  -5    0.16    0.74
  23   5  -4   10.21    1.23
  23   5  -3    6.91    1.10
  23   5  -2    0.94    0.78
  23   5  -1    1.88    0.78
  23   5   0    2.15    0.73
  23   5   1    2.76    0.80
  23   5   2    0.21    0.62
  23   5   3    1.71    0.75
  23   5   4    3.78    0.48
  23   5   5   18.33    0.83
  23   5   6    0.89    0.35
  23   5   7    2.95    0.42
  23   5   8   13.18    0.74
  24   0 -17   -0.33    1.00
  24   0 -16    4.86    1.29
  24   0 -15   -1.19    1.03
  24   0 -14    2.47    1.08
  24   0 -13    0.27    0.74
  24   0 -12   33.10    2.45
  24   0 -11    0.12    0.66
  24   0 -10    2.45    0.88
  24   0  -9    2.35    0.86
  24   0  -8   14.76    1.51
  24   0  -7    0.20    0.64
  24   0  -6  119.14    4.19
  24   0  -5    0.95    0.62
  24   0  -4    5.27    0.88
  24   0  -3    0.16    0.50
  24   0  -2   47.54    2.33
  24   0  -1    0.91    0.58
  24   0   0   10.33    1.10
  24   0   1    0.91    0.58
  24   0   2  142.01    4.39
  24   0   3    0.33    0.55
  24   0   4  151.68    4.75
  24   0   5    0.69    0.72
  24   0   6    7.98    1.31
  24   0   7   -0.75    0.95
  24   0   8  123.70    5.00
  24   0   9   -0.57    0.99
  24   0  10    6.02    1.47
 -24   0 -11    0.33    0.55
 -24   0 -12   25.53    1.63
 -24   0 -13    0.49    0.58
 -24   0 -14   16.08    1.40
  24  -2 -17    1.02    1.02
  24   2 -17    0.50    1.03
  24  -2 -16   10.24    1.76
  24   2 -16    9.27    1.69
  24  -2 -15    0.88    0.85
  24   2 -15   -0.29    0.86
  24  -2 -14    0.44    0.81
  24   2 -14   -0.29    0.73
  24  -2 -13    0.14    0.83
  24   2 -13    0.68    0.80
  24  -2 -12    4.47    1.13
  24   2 -12    5.95    1.22
  24   2 -11   19.36    1.82
  24  -2 -11   19.95    1.92
  24   2 -10    0.58    0.74
  24  -2 -10    0.12    0.70
  24   2  -9   20.81    1.84
  24  -2  -9   18.64    1.77
  24   2  -8   12.43    1.45
  24  -2  -8   12.51    1.48
  24   2  -7    5.40    1.02
  24  -2  -7    5.17    1.02
  24   2  -6   12.51    1.37
  24  -2  -6   11.45    1.39
  24  -2  -5   22.21    1.74
  24   2  -5   23.05    1.72
  24  -2  -4    5.65    0.97
  24   2  -4    7.16    0.98
  24  -2  -3    2.88    0.72
  24   2  -3    2.73    0.70
  24   2  -2   18.98    1.48
  24  -2  -2   22.04    1.60
  24   2  -1    0.27    0.51
  24   2  -1   -0.08    0.55
  24  -2  -1    0.08    0.47
  24   2   0   14.26    1.26
  24  -2   0   14.65    1.29
  24   2   0   12.18    1.12
  24   2   1   18.93    1.43
  24  -2   1   17.29    1.39
  24   2   1   14.16    1.20
  24   2   2   -0.06    0.53
  24   2   2    1.39    0.60
  24  -2   2    1.36    0.66
  24   2   3    0.32    0.58
  24   2   3    0.33    0.56
  24  -2   3    0.87    0.58
  24   2   4    8.72    1.13
  24  -2   4    9.71    1.15
  24   2   4    7.03    0.95
  24   2   5    0.58    0.60
  24   2   5    0.09    0.62
  24  -2   5   -0.09    0.60
  24   2   6    1.35    0.63
  24   2   6    1.46    0.77
  24  -2   6    2.62    0.78
  24   2   7    0.48    0.74
  24  -2   7    0.77    0.73
  24   2   7    0.70    0.61
  24  -2   8    0.83    0.82
  24   2   8    0.14    0.93
  24   2   8   -0.06    0.64
  24   2   9   -0.12    0.55
  24   2   9   -0.75    1.11
  24  -2   9   -0.39    0.90
  24   2  10   -0.06    0.59
  24   2  10    0.48    1.07
  24  -2  10    0.27    0.91
  24   2  11    3.98    0.84
  24   2  11    3.74    1.38
  24  -2  11    4.35    1.30
 -24  -2 -12   -0.20    0.52
 -24   2 -12    0.13    0.55
  24   2  12   -0.85    0.70
 -24  -2 -13    5.72    0.91
 -24   2 -13    6.25    0.91
  24   2  13    4.69    0.84
  24   2  14    0.06    0.57
  24  -4 -15    1.55    1.12
  24  -4 -14    0.15    1.00
  24  -4 -13   -0.28    0.81
  24   4 -13    0.39    0.79
  24  -4 -12   -0.13    0.85
  24   4 -12   -1.39    0.88
  24  -4 -11    0.13    0.83
  24   4 -11   -0.12    0.80
  24  -4 -10    0.48    0.78
  24   4 -10   -0.11    0.66
  24   4  -9    4.88    1.03
  24  -4  -9    4.29    1.04
  24   4  -8    1.98    0.68
  24   4  -8    1.25    0.77
  24  -4  -8    1.57    0.80
  24   4  -7    1.29    0.63
  24   4  -7    1.21    0.74
  24  -4  -7    0.87    0.76
  24   4  -6    0.39    0.60
  24   4  -6    0.19    0.63
  24  -4  -6    0.10    0.63
  24   4  -5    5.72    0.95
  24   4  -5    7.02    1.08
  24  -4  -5    4.57    1.00
  24   4  -4    5.64    1.01
  24   4  -4    6.83    1.08
  24  -4  -4    7.62    1.20
  24   4  -3   -0.15    0.70
  24   4  -3   -0.42    0.73
  24  -4  -3   -0.72    0.77
  24   4  -2    0.55    0.70
  24  -4  -2    0.17    0.63
  24   4  -2    0.08    0.62
  24   4  -1    3.68    0.88
  24   4  -1    2.52    0.76
  24  -4  -1    3.71    0.84
  24   4   0    8.26    1.12
  24  -4   0    7.43    1.08
  24   4   0    8.80    1.06
  24   4   1   -0.22    0.62
  24  -4   1   -0.62    0.69
  24   4   1    0.07    0.68
  24   4   2    2.87    0.73
  24  -4   2    2.18    0.68
  24   4   3    0.52    0.57
  24  -4   3    0.15    0.52
  24   4   3   -0.21    0.61
  24   4   4    1.07    0.60
  24  -4   4    1.20    0.64
  24   4   4   -0.20    0.59
  24   4   5    4.26    0.86
  24  -4   5    4.46    0.87
  24   4   5    5.26    0.88
  24   4   6    0.87    0.65
  24  -4   6    0.81    0.60
  24   4   6    1.29    0.68
  24   4   7    1.90    0.77
  24  -4   7    1.25    0.72
  24   4   7    0.67    0.65
  24   4   8    8.29    1.25
  24  -4   8    7.88    1.13
  24   4   8    8.16    1.07
  24   4   9   10.15    1.46
  24  -4   9    9.16    1.22
  24   4   9    8.70    1.07
  24  -4  10    0.76    0.87
  24   4  10   -0.13    0.93
  24   4  10    0.70    0.69
  24   4  11   -0.44    1.07
  24  -4  11   -0.46    0.95
  24  -4  12    4.78    1.26
  25  -1 -16    4.52    1.35
  25   1 -16    4.63    1.29
  25  -1 -15    2.45    1.11
  25   1 -15    2.27    1.05
  25  -1 -14   -0.30    0.97
  25   1 -14    0.15    0.95
  25  -1 -13    3.62    1.11
  25   1 -13    3.71    1.05
  25   1 -12   -0.25    0.75
  25  -1 -12   -0.38    0.89
  25   1 -11    0.50    0.75
  25  -1 -11    0.63    0.77
  25   1 -10    4.34    1.06
  25  -1 -10    4.29    1.01
  25   1  -9    1.27    0.79
  25  -1  -9    1.06    0.81
  25   1  -8    0.55    0.64
  25  -1  -8    0.45    0.68
  25   1  -7   22.07    1.81
  25  -1  -7   23.05    1.87
  25   1  -6   17.53    1.61
  25  -1  -6   17.49    1.60
  25   1  -5   -0.46    0.65
  25  -1  -5   -0.09    0.54
  25   1  -4    1.48    0.70
  25  -1  -4    0.53    0.58
  25   1  -3    2.19    0.70
  25  -1  -3    2.29    0.76
  25   1  -2    1.23    0.66
  25  -1  -2    1.73    0.72
  25   1  -1    2.73    0.71
  25  -1  -1    1.85    0.68
  25   1   0   -0.08    0.53
  25  -1   0   -0.56    0.62
  25   1   1    0.16    0.49
  25  -1   1   -0.24    0.57
  25  -1   2   18.50    1.49
  25   1   2   20.38    1.55
  25   1   2   19.09    1.16
  25   1   3    9.02    1.14
  25  -1   3    9.19    1.12
  25   1   3    9.68    0.89
  25   1   4   10.21    1.23
  25  -1   4    8.60    1.14
  25   1   4    8.29    0.85
  25   1   5    1.96    0.63
  25   1   5    1.49    0.81
  25  -1   5    0.57    0.63
  25   1   6    2.80    0.63
  25   1   6    2.94    0.98
  25  -1   6    3.85    0.98
  25   1   7   23.50    2.13
  25  -1   7   22.69    2.00
  25   1   7   17.55    1.20
  25   1   8   12.67    1.77
  25  -1   8    9.94    1.53
  25   1   8    9.51    0.97
  25   1   9    4.89    1.41
  25  -1   9    5.93    1.42
  25   1   9    4.07    0.76
  25   1  10   -0.16    1.08
  25  -1  10    0.15    0.97
  25   1  10    0.27    0.52
  25   1  11    0.69    1.21
  25  -1  11    0.62    1.07
  25   1  11    0.81    0.63
  25  -1  12   -1.14    1.26
  25   1  12   -0.38    0.60
 -25   1 -12    0.35    0.59
 -25  -1 -13    0.22    0.60
  25  -3 -15    2.07    1.13
  25   3 -15    2.29    1.08
  25  -3 -14    0.88    0.92
  25   3 -14    4.78    1.27
  25  -3 -13    1.02    0.88
  25   3 -13    0.97    0.92
  25  -3 -12    0.14    0.87
  25   3 -12    2.49    0.92
  25  -3 -11    6.82    1.31
  25   3 -11    7.93    1.35
  25   3 -10    0.47    0.68
  25  -3 -10    0.86    0.86
  25   3  -9    4.18    0.98
  25  -3  -9    4.77    1.17
  25   3  -8    2.31    0.85
  25  -3  -8    1.97    0.87
  25   3  -7   14.55    1.55
  25  -3  -7   17.24    1.72
  25   3  -6    2.11    0.71
  25  -3  -6    1.59    0.79
  25   3  -5    2.69    0.71
  25   3  -5    2.49    0.81
  25  -3  -5    3.53    0.91
  25   3  -4    0.06    0.51
  25   3  -4   -0.18    0.72
  25  -3  -4   -0.09    0.62
  25  -3  -3    0.98    0.64
  25   3  -3    0.17    0.60
  25   3  -3    1.58    0.67
  25   3  -2   12.85    1.29
  25  -3  -2   11.39    1.25
  25   3  -2   10.89    1.16
  25   3  -1   10.81    1.20
  25  -3  -1   10.93    1.20
  25   3   0    1.68    0.68
  25  -3   0    2.12    0.69
  25   3   1    0.95    0.63
  25  -3   1    0.56    0.50
  25   3   1    0.07    0.68
  25   3   2   52.98    2.48
  25   3   2   61.90    2.68
  25  -3   2   58.86    2.61
  25   3   3   13.82    1.34
  25   3   3   15.45    1.39
  25  -3   3   14.34    1.32
  25   3   4   -0.34    0.58
  25  -3   4    0.25    0.58
  25   3   4   -0.07    0.65
  25   3   5    1.66    0.77
  25   3   5    2.50    0.83
  25  -3   5    1.80    0.70
  25   3   6    3.80    0.86
  25   3   6    4.20    0.95
  25  -3   6    4.89    0.93
  25   3   7    0.14    0.66
  25   3   7    0.21    0.70
  25  -3   7   -0.47    0.73
  25  -3   8    0.62    0.71
  25   3   8    0.48    0.63
  25   3   9   -0.13    0.60
  25  -3   9    0.57    0.81
  25   3   9    0.55    0.92
  25   3  10    1.45    0.68
  25   3  10    2.00    1.18
  25  -3  10    0.74    0.87
  25   3  11   -0.13    0.62
  25   3  11   -0.51    1.29
  25  -3  11   -0.81    1.00
  25   3  12    0.33    0.65
  25   3  12   -0.74    1.39
  25  -3  12    0.56    0.98
  25   3  13    0.20    0.67
  26   0 -15   -0.16    0.98
  26   0 -14    8.08    1.53
  26   0 -13   -1.25    0.99
  26   0 -12    9.93    1.55
  26   0 -11   -0.26    0.81
  26   0 -10    3.39    1.02
  26   0  -9   -0.12    0.66
  26   0  -8    6.19    1.17
  26   0  -7   -0.33    0.65
  26   0  -6   -0.21    0.68
  26   0  -5   -0.19    0.60
  26   0  -4    8.19    1.13
  26   0  -3   -0.44    0.58
  26   0  -2    0.09    0.57
  26   0  -1    0.25    0.58
  26   0   0    2.77    0.78
  26   0   1    0.08    0.53
  26   0   2    7.42    1.07
  26   0   3    0.90    0.66
  26   0   4    0.48    0.58
  26   0   5   -0.60    0.73
  26   0   6   12.66    1.52
  26   0   7   -0.13    0.86
  26   0   8   19.47    2.03
  26   0   9   -1.07    1.22
  26   0  10   35.48    2.92
  26   0  11   -0.51    1.10
  26  -2 -15   -0.16    0.97
  26   2 -15   -0.31    0.96
  26   2 -14    2.11    1.11
  26  -2 -14    2.18    1.05
  26  -2 -13    0.88    0.83
  26   2 -13    0.85    0.86
  26  -2 -12    0.40    0.77
  26   2 -12   -0.39    0.76
  26   2 -11    0.38    0.72
  26  -2 -11    0.79    0.81
  26   2 -10    7.06    1.32
  26  -2 -10    7.43    1.40
  26   2  -9    0.60    0.79
  26  -2  -9    1.23    0.82
  26   2  -8    0.81    0.76
  26  -2  -8    0.95    0.80
  26   2  -7    1.09    0.75
  26  -2  -7    0.11    0.71
  26   2  -6    0.10    0.69
  26  -2  -6   -0.11    0.75
  26   2  -5   -0.10    0.68
  26  -2  -5   -0.10    0.72
  26  -2  -4    0.38    0.66
  26   2  -4    1.39    0.68
  26   2  -3   17.60    1.53
  26  -2  -3   17.78    1.56
  26   2  -2    0.69    0.61
  26  -2  -2    1.58    0.74
  26   2  -1    2.24    0.63
  26   2  -1    3.08    0.80
  26  -2  -1    2.16    0.75
  26   2   0    1.32    0.59
  26   2   0    1.69    0.67
  26  -2   0    1.35    0.60
  26   2   1   -0.23    0.54
  26   2   1   -0.42    0.57
  26  -2   1   -0.08    0.60
  26   2   2    2.23    0.65
  26   2   2    1.45    0.63
  26  -2   2    2.09    0.71
  26   2   3    0.06    0.58
  26   2   3    0.18    0.57
  26  -2   3    1.62    0.76
  26   2   4    1.24    0.63
  26   2   4    1.78    0.76
  26  -2   4    1.95    0.75
  26   2   5    3.58    0.82
  26   2   5    5.38    1.05
  26  -2   5    3.08    0.89
  26   2   6    3.31    0.85
  26   2   6    3.18    0.93
  26  -2   6    2.44    0.84
  26   2   7    2.27    0.75
  26   2   7    4.11    1.02
  26  -2   7    2.21    0.83
  26   2   8    6.54    0.98
  26   2   8    7.20    1.43
  26  -2   8    6.71    1.30
  26   2   9   -0.14    0.64
  26   2   9   -0.15    1.05
  26  -2   9    0.13    0.85
  26   2  10    0.83    0.66
  26   2  10    2.71    1.39
  26  -2  10    0.70    0.90
  26   2  11   -0.41    0.71
  26   2  11   -0.37    1.21
  26  -2  11   -0.75    1.02
  26   2  12    5.24    0.97
  26   2  13    0.27    0.70
  26  -4 -13    0.73    1.01
  26  -4 -12   10.71    1.71
  26  -4 -11    1.11    0.99
  26  -4 -10    1.41    0.86
  26   4 -10    2.73    0.98
  26   4  -9    0.80    0.74
  26  -4  -9   -0.25    0.72
  26   4  -8    2.04    0.86
  26  -4  -8    4.53    1.20
  26   4  -7   -0.11    0.68
  26  -4  -7    0.59    0.74
  26   4  -7    1.18    0.66
  26   4  -6    0.21    0.65
  26  -4  -6    0.11    0.77
  26   4  -6    0.73    0.62
  26   4  -5    3.33    0.95
  26  -4  -5    3.26    0.96
  26   4  -5    4.02    0.88
  26   4  -4    2.64    0.97
  26  -4  -4    1.05    0.89
  26   4  -4    2.84    0.82
  26   4  -3    3.89    0.95
  26  -4  -3    2.57    0.94
  26   4  -3    4.05    0.93
  26   4  -2    5.12    1.02
  26  -4  -2    5.89    1.09
  26   4  -2    5.74    1.05
  26   4  -1    4.09    0.93
  26  -4  -1    4.67    1.01
  26   4  -1    3.76    0.95
  26  -4   0   10.11    1.26
  26   4   0    7.97    1.12
  26   4   0    8.41    1.23
  26   4   1    0.91    0.69
  26  -4   1    0.43    0.72
  26   4   2    9.87    1.23
  26  -4   2    9.72    1.20
  26   4   3    9.12    1.23
  26   4   3    9.08    1.18
  26  -4   3    8.51    1.14
  26   4   4    2.11    0.79
  26  -4   4    1.65    0.72
  26   4   4    0.98    0.80
  26   4   5    0.44    0.64
  26  -4   5    0.08    0.63
  26   4   5    0.56    0.76
  26   4   6    3.42    0.92
  26  -4   6    1.70    0.75
  26   4   7    7.48    1.22
  26  -4   7    5.78    1.04
  26  -4   8   -0.37    0.62
  26  -4   9   -0.38    0.66
  27  -1 -14    1.74    1.03
  27   1 -14    1.56    0.96
  27  -1 -13    3.95    1.23
  27   1 -13    3.74    1.12
  27  -1 -12    9.73    1.55
  27   1 -12   12.27    1.65
  27   1 -11   -0.13    0.89
  27  -1 -11    0.14    0.84
  27   1 -10   -0.26    0.82
  27  -1 -10    0.13    0.80
  27   1  -9    6.24    1.25
  27  -1  -9    3.81    1.08
  27   1  -8    2.27    0.92
  27  -1  -8    3.03    0.99
  27   1  -7    1.48    0.81
  27  -1  -7    1.27    0.88
  27   1  -6   -0.54    0.78
  27  -1  -6   -0.33    0.81
  27   1  -5    2.57    0.89
  27  -1  -5    1.14    0.75
  27   1  -4    2.13    0.82
  27  -1  -4    2.35    0.82
  27   1  -3   -0.47    0.65
  27  -1  -3   -0.57    0.62
  27   1  -2    1.00    0.70
  27  -1  -2    1.01    0.63
  27   1  -1    0.81    0.59
  27  -1  -1    0.45    0.62
  27   1   0    0.98    0.64
  27  -1   0    0.53    0.62
  27   1   1    5.35    0.98
  27  -1   1    4.41    0.92
  27   1   2    3.51    0.89
  27  -1   2    2.57    0.83
  27   1   3    0.09    0.64
  27  -1   3    0.18    0.65
  27   1   4   10.77    1.35
  27  -1   4   10.25    1.31
  27   1   5    6.99    0.82
  27   1   5    5.43    1.07
  27  -1   5    6.73    1.13
  27   1   6    6.31    1.17
  27  -1   6    4.96    1.08
  27   1   6    4.24    0.71
  27   1   7    0.92    0.81
  27  -1   7    1.20    0.84
  27   1   7    3.54    0.70
  27   1   8   11.44    1.04
  27   1   8   14.73    1.87
  27  -1   8   12.07    1.61
  27   1   9    2.46    1.21
  27  -1   9    2.98    1.23
  27   1   9    2.95    0.69
  27   1  10    2.04    1.23
  27  -1  10    2.32    1.21
  27   1  10    1.75    0.64
  27   1  11    1.82    0.63
  27  -3 -13    4.80    1.33
  27   3 -13    5.15    1.28
  27  -3 -12    1.02    1.00
  27   3 -12    1.24    0.97
  27  -3 -11    0.13    0.91
  27   3 -11   -0.76    0.79
  27   3 -10    4.54    1.15
  27  -3 -10    4.79    1.22
  27   3  -9    4.84    1.18
  27  -3  -9    7.33    1.30
  27   3  -8    0.24    0.70
  27  -3  -8    0.88    0.77
  27   3  -7    1.38    0.82
  27  -3  -7    1.09    0.86
  27   3  -6   14.70    1.63
  27  -3  -6   17.06    1.78
  27   3  -5    3.58    0.98
  27  -3  -5    3.66    1.02
  27   3  -4    0.30    0.67
  27  -3  -4    0.10    0.70
  27   3  -4   -0.36    0.53
  27  -3  -3    2.85    0.84
  27   3  -3    2.94    0.88
  27   3  -3    3.52    0.78
  27   3  -2    0.37    0.64
  27  -3  -2    0.66    0.69
  27   3  -1   -0.45    0.67
  27  -3  -1    0.74    0.67
  27   3   0    0.63    0.67
  27  -3   0    0.99    0.68
  27   3   0    0.80    0.68
  27   3   1    0.71    0.70
  27  -3   1    0.80    0.65
  27   3   1    0.67    0.72
  27   3   2    0.36    0.65
  27  -3   2   -0.09    0.59
  27   3   2   -0.69    0.78
  27   3   3    0.63    0.73
  27  -3   3   -0.96    0.63
  27   3   3    0.24    0.74
  27   3   4    7.81    1.14
  27  -3   4    8.17    1.15
  27   3   4    3.67    0.97
  27   3   5    3.53    0.89
  27  -3   5    1.99    0.81
  27   3   5    2.34    0.84
  27   3   6    1.58    0.83
  27  -3   6    1.13    0.82
  27   3   6    0.32    0.75
  27  -3   7   -0.39    0.74
  27   3   7    0.08    0.71
  27   3   8    0.12    0.90
  27  -3   8    0.10    0.73
  27   3   8    1.13    0.86
  27   3   9   -0.38    0.89
  27  -3   9   -0.22    0.86
  27   3   9    0.24    0.80
  28   0 -13    1.03    0.95
  28   0 -12   14.60    1.84
  28   0 -11    0.28    0.94
  28   0 -10    4.87    1.19
  28   0  -9   -0.26    0.84
  28   0  -8    8.99    1.38
  28   0  -7    0.36    0.72
  28   0  -6    3.41    0.95
  28   0  -5    0.22    0.62
  28   0  -4   17.77    1.64
  28   0  -3   -0.10    0.62
  28   0  -2    0.10    0.60
  28   0  -1    0.29    0.58
  28   0   0    1.22    0.64
  28   0   1    1.03    0.67
  28   0   2   25.59    1.89
  28   0   3    0.29    0.68
  28   0   4   14.93    1.59
  28   0   5   -0.11    0.71
  28   0   6   42.08    2.58
  28   0   7    0.12    0.79
  28   0   8    2.79    1.00
  28  -2 -12   -0.28    0.84
  28   2 -12   -0.14    0.83
  28   2 -11    1.08    0.91
  28  -2 -11    2.10    1.00
  28   2 -10    0.14    0.86
  28  -2 -10    1.12    0.96
  28   2  -9    0.26    0.79
  28  -2  -9    1.73    0.93
  28   2  -8    1.75    0.87
  28  -2  -8    2.96    1.00
  28   2  -7   -0.59    0.72
  28  -2  -7   -0.49    0.80
  28   2  -6    0.92    0.79
  28  -2  -6   -0.24    0.91
  28   2  -5    4.98    1.15
  28  -2  -5    4.91    1.09
  28   2  -4   -0.51    0.83
  28  -2  -4   -0.42    0.87
  28   2  -3    0.30    0.71
  28  -2  -3    0.10    0.79
  28   2  -2    1.95    0.85
  28  -2  -2    1.87    0.87
  28   2  -1    5.71    1.08
  28  -2  -1    6.67    1.11
  28   2   0    2.18    0.81
  28  -2   0    2.54    0.91
  28   2   0    3.39    0.73
  28   2   1    3.58    0.92
  28  -2   1    2.32    0.87
  28   2   1    2.63    0.70
  28   2   2   21.56    1.76
  28  -2   2   21.04    1.72
  28   2   2   19.23    1.39
  28   2   3    9.68    1.04
  28   2   3    9.76    1.26
  28  -2   3   11.85    1.33
  28   2   4   -0.20    0.67
  28  -2   4    1.23    0.74
  28   2   4    0.62    0.61
  28   2   5    3.94    0.98
  28  -2   5    3.07    0.89
  28   2   5    1.22    0.64
  28   2   6    0.69    0.78
  28  -2   6    0.52    0.71
  28   2   6    0.40    0.66
  28   2   7    1.31    0.89
  28  -2   7    1.79    0.83
  28   2   7    1.36    0.68
  28   2   8   -1.18    1.01
  28  -2   8    0.12    0.80
  28   2   8   -0.48    0.65
  28   2   9    3.11    0.85
  28   2  10    4.56    0.92
  28   2  11    8.52    1.15
  28   2  12    3.17    0.90
  28  -4  -9   -0.13    0.91
  28  -4  -8    2.94    1.11
  28  -4  -7   -0.64    0.94
  28  -4  -6   10.03    1.47
  28  -4  -5    0.24    0.74
  28   4  -4    0.32    0.87
  28   4  -3    7.69    1.28
  28  -4  -3    5.58    1.23
  28   4  -2    0.29    0.78
  28  -4  -2   -0.84    1.00
  28   4  -1    1.62    0.80
  28  -4  -1    2.98    1.01
  28   4   0    0.28    0.69
  28  -4   0   -0.10    0.80
  28   4   1   13.22    1.45
  28  -4   1   14.43    1.51
  28  -4   2    9.36    1.29
  28  -4   3    0.91    0.70
  28  -4   4    0.91    0.67
  28  -4   5    0.36    0.65
  29   1 -11   -0.14    0.87
  29  -1 -11    0.73    0.90
  29   1 -10    0.83    0.86
  29  -1 -10    0.99    0.95
  29   1  -9    1.08    0.88
  29  -1  -9    1.23    0.84
  29   1  -8    7.40    1.34
  29  -1  -8    6.59    1.34
  29   1  -7    3.34    1.04
  29  -1  -7    4.27    1.10
  29   1  -6    4.29    1.18
  29  -1  -6    3.85    1.14
  29   1  -5    0.34    0.76
  29   1  -4   -0.54    0.87
  29   1  -3   -0.21    0.71
  29  -1  -3   -0.10    0.72
  29   1  -2    5.91    1.08
  29  -1  -2    4.80    1.03
  29   1  -1    4.41    0.97
  29  -1  -1    4.89    1.04
  29   1   0    0.10    0.66
  29  -1   0   -0.49    0.69
  29   1   1    3.38    0.96
  29  -1   1    1.47    0.76
  29   1   2    2.20    0.84
  29  -1   2    1.96    0.78
  29   1   3   -0.10    0.70
  29  -1   3    0.69    0.69
  29   1   4    0.95    0.76
  29  -1   4    0.51    0.66
  29   1   5    2.34    0.91
  29  -1   5    4.16    1.09
  29   1   6    0.60    0.78
  29  -1   6    0.45    0.79
  29   3  -9    1.73    0.88
  29  -3  -9    2.53    1.10
  29   3  -8    0.39    0.84
  29  -3  -8    0.14    0.83
  29   3  -7    3.62    1.09
  29  -3  -7    3.68    1.12
  29   3  -6    0.36    0.85
  29  -3  -6   -0.13    0.89
  29   3  -5    0.12    0.93
  29  -3  -5   -0.73    1.12
  29   3  -4   -0.33    0.86
  29  -3  -4   -0.11    0.89
  29   3  -3    0.53    0.76
  29  -3  -3    0.11    0.85
  29   3  -2    1.85    0.87
  29  -3  -2    1.78    0.90
  29  -3  -1    1.53    0.84
  29   3  -1    1.41    0.77
  29   3   0   23.05    1.89
  29  -3   0   24.10    1.91
  29   3   1    0.20    0.73
  29  -3   1    0.39    0.68
  29   3   2    1.49    0.79
  29  -3   2    0.96    0.76
  29   3   3    2.41    0.91
  29  -3   3    0.58    0.68
  29   3   4    3.48    0.97
  29  -3   4    2.78    0.87
  29   3   5    9.29    1.39
  30   0  -8    3.26    1.15
  30   0  -7    0.13    0.86
  30   0  -6    6.12    1.27
  30   0  -5    2.50    0.98
  30   0  -4    0.11    0.80
  30   0  -3   -0.44    0.85
  30   0  -2    7.28    1.23
  30   0  -1    0.42    0.74
  30   0   0    5.43    1.14
  30   0   1   -0.21    0.71
  30   0   2   -0.21    0.71
  30   0   3    0.32    0.67
  30   0   4    2.58    0.91
  30   2  -7   -0.39    0.81
  30  -2  -7   -0.13    0.74
  30   2  -6    1.63    0.94
  30  -2  -6    2.31    1.03
  30   2  -5   -0.36    0.96
  30  -2  -5   -0.49    0.88
  30   2  -4    2.42    1.00
  30  -2  -4    2.34    0.99
  30   2  -3    6.61    1.25
  30  -2  -3   11.03    1.48
  30   2  -2    6.65    1.22
  30  -2  -2    9.14    1.39
  30   2  -1    1.89    0.89
  30  -2  -1    0.52    0.82
  30   2   0    0.42    0.75
  30  -2   0    1.24    0.80
  30   2   1   -0.11    0.76
  30  -2   1   -0.82    0.82
  30   2   2    3.70    1.03
  30  -2   2    3.26    0.94
  30   2   3    1.04    0.65
  30   2   3    0.64    0.74
  30  -2   3    0.41    0.76
  30   2   4    2.04    0.71
  30   2   5    2.16    0.74
  31   1  -3   -0.46    0.83
  31   1  -2    3.16    0.96
   0   0   0    0.00    0.00


TITL SXB-02-2 in C2/c
REM C2/c (#15 in standard setting)
CELL 0.71073  24.867981   6.529431  20.294935  90.0000  95.2536  90.0000
ZERR   14.00   0.001017   0.000235   0.000885   0.0000   0.0037   0.0000
LATT  7
SYMM -x, y,-z+1/2
SFAC C H N O
UNIT 154.00 140.00 14.00 14.00
TREF
HKLF 4
END
_computing_structure_solution     'SHELXT 2018/2 (Sheldrick, 2018)'
_computing_structure_solution     'SHELXT 2018/2 (Sheldrick, 2018)'
_computing_structure_solution     'SHELXT 2018/2 (Sheldrick, 2018)'
_computing_structure_solution     'SHELXT 2018/2 (Sheldrick, 2018)'
;
_shelx_hkl_checksum   11433
