# Supplementary material for: Iodine(III) promotes cross-dehydrogenative coupling of N-hydroxyphthalimide and unactivated C(sp3)–H bonds
Source: Commun Chem. 2021 Mar 31;4:46. doi: 10.1038/s42004-021-00480-8 (PMC9814821; doi:10.1038/s42004-021-00480-8)
Supplement: Supplementary file 7 — Supplementary Data 5 [file 42004_2021_480_MOESM7_ESM.cif]

data_SXB-20200630-1
_audit_creation_date               2020-07-09
_audit_creation_method
;
Olex2 1.3
(compiled 2019.09.11 svn.r3662 for OlexSys, GUI svn.r5938)
;
_audit_contact_author_address      ?
_audit_contact_author_email        ?
_audit_contact_author_name         ''
_audit_contact_author_phone        ?
_publ_contact_author_id_orcid      ?
_publ_section_references
;
Bourhis, L.J., Dolomanov, O.V., Gildea, R.J., Howard, J.A.K., Puschmann, H.
 (2015). Acta Cryst. A71, 59-75.

Bourhis, L.J., Dolomanov, O.V., Gildea, R.J., Howard, J.A.K., Puschmann, H.
 (2013). in preparation.

Dolomanov, O.V., Bourhis, L.J., Gildea, R.J, Howard, J.A.K. & Puschmann, H.
 (2009), J. Appl. Cryst. 42, 339-341.

Sheldrick, G.M. (2015). Acta Cryst. A71, 3-8.
;
_chemical_formula_moiety           'C13 H9 N O3 S'
_chemical_formula_sum              'C13 H9 N O3 S'
_chemical_formula_weight           259.287
_chemical_absolute_configuration   unk
_space_group_crystal_system        'monoclinic'
_space_group_IT_number             4
_space_group_name_H-M_alt          'P 1 21 1'
_space_group_name_Hall             ' P 2yb'
loop_
  _space_group_symop_id
  _space_group_symop_operation_xyz
 1 x,y,z
 2 -x,y+1/2,-z

_symmetry_Int_Tables_number        4
_cell_length_a                     6.6945(4)
_cell_length_b                     4.8532(2)
_cell_length_c                     18.8568(11)
_cell_angle_alpha                  90
_cell_angle_beta                   96.539(5)
_cell_angle_gamma                  90
_cell_volume                       608.67(6)
_cell_formula_units_Z              2
_cell_measurement_reflns_used      1513
_cell_measurement_theta_max        23.7950
_cell_measurement_theta_min        3.0570
_exptl_absorpt_coefficient_mu      0.264
_exptl_absorpt_correction_T_max    1.00000
_exptl_absorpt_correction_T_min    0.68292
_exptl_absorpt_correction_type     multi-scan
_exptl_absorpt_process_details
;
CrysAlisPro 1.171.40.54a (Rigaku Oxford Diffraction, 2019)
Empirical absorption correction using spherical harmonics,
 implemented in SCALE3 ABSPACK scaling algorithm.
;
_exptl_crystal_density_diffrn      1.415
_exptl_crystal_F_000               268.385
_diffrn_reflns_av_R_equivalents    0.0213
_diffrn_reflns_av_unetI/netI       0.0503
_diffrn_reflns_Laue_measured_fraction_full  0.9992
_diffrn_reflns_Laue_measured_fraction_max  0.8602
_diffrn_reflns_limit_h_max         8
_diffrn_reflns_limit_h_min         -6
_diffrn_reflns_limit_k_max         6
_diffrn_reflns_limit_k_min         -6
_diffrn_reflns_limit_l_max         22
_diffrn_reflns_limit_l_min         -23
_diffrn_reflns_number              3674
_diffrn_reflns_point_group_measured_fraction_full  0.9711
_diffrn_reflns_point_group_measured_fraction_max  0.8141
_diffrn_reflns_theta_full          25.2417
_diffrn_reflns_theta_max           28.83
_diffrn_reflns_theta_min           2.17
_diffrn_detector                   'CCD plate'
_diffrn_detector_area_resol_mean   10.0000
_diffrn_detector_type              HyPix
_diffrn_measured_fraction_theta_full  0.9992
_diffrn_measured_fraction_theta_max  0.8602
_diffrn_measurement_details
;
List of Runs (angles in degrees, time in seconds):

  # Type    Start    End  Width  t~exp~   \w     \q     \k     \f   Frames
--------------------------------------------------------------------------
  1  \w     37.00  98.00   0.50    2.64    --   22.56  26.00 -73.00  122
  2  \w    -13.00  12.00   0.50    2.64    --  -21.63 -99.00 -60.00   50
  3  \w    -26.00  37.00   0.50    2.64    --  -21.63 -99.00-150.00  126
  4  \w     36.00  99.00   0.50    2.64    --   22.56-178.00  90.00  126
  5  \w    -66.00  56.00   0.50    2.64    --   22.56 -26.00 123.00  244
;
_diffrn_measurement_device         'four-circle diffractometer'
_diffrn_measurement_device_type   
 'XtaLAB Synergy, Single source at offset/far, HyPix'
_diffrn_measurement_method         '\w scans'
_diffrn_orient_matrix_type        
 'CrysAlisPro convention (1999,Acta A55,543-557)'
_diffrn_orient_matrix_UB_11        0.0113756000
_diffrn_orient_matrix_UB_12        0.0470266000
_diffrn_orient_matrix_UB_13        0.0358640000
_diffrn_orient_matrix_UB_21        0.1039748000
_diffrn_orient_matrix_UB_22        0.0218608000
_diffrn_orient_matrix_UB_23        -0.0018680000
_diffrn_orient_matrix_UB_31        -0.0205658000
_diffrn_orient_matrix_UB_32        0.1366646000
_diffrn_orient_matrix_UB_33        -0.0120311000
_diffrn_radiation_monochromator    mirror
_diffrn_radiation_probe            x-ray
_diffrn_radiation_type             'Mo K\a'
_diffrn_radiation_wavelength       0.71073
_diffrn_source                     'micro-focus sealed X-ray tube'
_diffrn_source_type                'PhotonJet (Mo) X-ray Source'
_reflns_Friedel_coverage           0.756
_reflns_limit_h_max                8
_reflns_limit_h_min                -8
_reflns_limit_k_max                6
_reflns_limit_k_min                -6
_reflns_limit_l_max                23
_reflns_limit_l_min                -23
_reflns_number_gt                  1826
_reflns_number_total               2593
_reflns_odcompleteness_completeness  99.93
_reflns_odcompleteness_iscentric   1
_reflns_odcompleteness_theta       26.32
_reflns_threshold_expression       I>=2u(I)
_computing_cell_refinement         'CrysAlisPro 1.171.40.54a (Rigaku OD, 2019)'
_computing_data_collection         'CrysAlisPro 1.171.40.54a (Rigaku OD, 2019)'
_computing_data_reduction          'CrysAlisPro 1.171.40.54a (Rigaku OD, 2019)'
_computing_molecular_graphics      'Olex2 1.3 (Dolomanov et al., 2009)'
_computing_publication_material    'Olex2 1.3 (Dolomanov et al., 2009)'
_computing_structure_refinement    'olex2.refine 1.3 (Bourhis et al., 2015)'
_computing_structure_solution      'SHELXT 2018/2 (Sheldrick, 2018)'
_refine_diff_density_max           0.7635
_refine_diff_density_min           -0.8123
_refine_diff_density_rms           0.0856
_refine_ls_abs_structure_details  
 'Flack, H. D. (1983). Acta Cryst. A39, 876-881.'
_refine_ls_abs_structure_Flack     0.5(3)
_refine_ls_d_res_high              0.7369
_refine_ls_d_res_low               9.3671
_refine_ls_goodness_of_fit_ref     0.9975
_refine_ls_hydrogen_treatment      constr
_refine_ls_matrix_type             full
_refine_ls_number_constraints      17
_refine_ls_number_parameters       73
_refine_ls_number_reflns           2593
_refine_ls_number_restraints       1
_refine_ls_R_factor_all            0.1135
_refine_ls_R_factor_gt             0.0910
_refine_ls_restrained_S_all        0.9975
_refine_ls_shift/su_max            0.0023
_refine_ls_shift/su_mean           0.0004
_refine_ls_structure_factor_coef   Fsqd
_refine_ls_weighting_details      
 'w=1/[\s^2^(Fo^2^)+(0.1712P)^2^+0.6571P] where P=(Fo^2^+2Fc^2^)/3'
_refine_ls_weighting_scheme        calc
_refine_ls_wR_factor_gt            0.2639
_refine_ls_wR_factor_ref           0.2969
_olex2_refinement_description
;
1. Fixed Uiso
 At 1.2 times of:
  All C(H) groups, All C(H,H) groups
2.a Secondary CH2 refined with riding coordinates:
 C00I(H00a,H00i)
2.b Aromatic/amide H refined with riding coordinates:
 C00G(H00G), C00E(H00E), C00C(H00C), C00B(H00B), C00D(H00D), C00F(H00F),
 C00H(H00H)
;
_atom_sites_solution_primary       dual
loop_
  _atom_site_label
  _atom_site_type_symbol
  _atom_site_fract_x
  _atom_site_fract_y
  _atom_site_fract_z
  _atom_site_U_iso_or_equiv
  _atom_site_adp_type
  _atom_site_occupancy
  _atom_site_refinement_flags_posn
 S001 S 0.4004(3) 0.0624(4) 0.08085(11) 0.0814(6) Uiso 1.000000 .
 O002 O 0.4674(6) 0.2889(9) 0.2491(2) 0.0598(10) Uiso 1.000000 .
 N003 N 0.5593(7) 0.4957(10) 0.2903(2) 0.0531(11) Uiso 1.000000 .
 O004 O 0.3409(7) 0.5277(10) 0.3756(3) 0.0709(12) Uiso 1.000000 .
 O005 O 0.8278(7) 0.5608(13) 0.2234(3) 0.0786(13) Uiso 1.000000 .
 C006 C 0.7917(8) 0.8163(12) 0.3330(3) 0.0493(12) Uiso 1.000000 .
 C007 C 0.6451(7) 0.8038(11) 0.3792(3) 0.0459(11) Uiso 1.000000 .
 C008 C 0.4933(8) 0.5986(12) 0.3513(3) 0.0492(12) Uiso 1.000000 .
 C009 C 0.2517(9) 0.1883(13) 0.1424(3) 0.0545(13) Uiso 1.000000 .
 C00A C 0.7391(8) 0.6166(12) 0.2740(3) 0.0511(12) Uiso 1.000000 .
 C00B C 0.9538(9) 0.9915(13) 0.3465(3) 0.0585(14) Uiso 1.000000 .
 C00C C 0.9614(9) 1.1564(14) 0.4066(3) 0.0615(15) Uiso 1.000000 .
 C00D C 0.0705(9) 0.0603(15) 0.1351(3) 0.0613(14) Uiso 1.000000 .
 C00E C 0.8175(9) 1.1427(14) 0.4528(4) 0.0640(16) Uiso 1.000000 .
 C00F C 0.2176(11) -0.1531(17) 0.0469(4) 0.0783(19) Uiso 1.000000 .
 C00G C 0.6537(9) 0.9658(13) 0.4400(3) 0.0557(14) Uiso 1.000000 .
 C00H C 0.0526(11) -0.1347(17) 0.0794(4) 0.0707(18) Uiso 1.000000 .
 C00I C 0.3221(9) 0.4085(14) 0.1942(3) 0.0601(15) Uiso 1.000000 .
 H00G H 0.5546(9) 0.9569(13) 0.4707(3) 0.0668(16) Uiso 1.000000 R
 H00E H 0.8296(9) 1.2534(14) 0.4933(4) 0.0768(19) Uiso 1.000000 R
 H00C H 1.0672(9) 1.2801(14) 0.4159(3) 0.0738(18) Uiso 1.000000 R
 H00B H 1.0542(9) 0.9986(13) 0.3163(3) 0.0702(17) Uiso 1.000000 R
 H00D H -0.0308(9) 0.0972(15) 0.1636(3) 0.0736(17) Uiso 1.000000 R
 H00F H 0.2307(11) -0.2729(17) 0.0092(4) 0.094(2) Uiso 1.000000 R
 H00H H -0.0624(11) -0.2392(17) 0.0668(4) 0.085(2) Uiso 1.000000 R
 H00a H 0.2091(9) 0.4840(14) 0.2157(3) 0.0722(18) Uiso 1.000000 R
 H00i H 0.3843(9) 0.5563(14) 0.1699(3) 0.0722(18) Uiso 1.000000 R

loop_
  _geom_bond_atom_site_label_1
  _geom_bond_atom_site_label_2
  _geom_bond_distance
  _geom_bond_site_symmetry_2
  _geom_bond_publ_flag
 S001 C009 1.725(6) . ?
 S001 C00F 1.680(8) . ?
 O002 N003 1.371(6) . ?
 O002 C00I 1.458(7) . ?
 N003 C008 1.373(7) . ?
 N003 C00A 1.404(7) . ?
 O004 C008 1.214(7) . ?
 O005 C00A 1.211(7) . ?
 C006 C007 1.386(7) . ?
 C006 C00A 1.486(8) . ?
 C006 C00B 1.379(8) . ?
 C007 C008 1.477(8) . ?
 C007 C00G 1.385(8) . ?
 C009 C00D 1.356(8) . ?
 C009 C00I 1.488(9) . ?
 C00B C00C 1.384(9) . ?
 C00C C00E 1.372(8) . ?
 C00D C00H 1.408(10) . ?
 C00E C00G 1.392(9) . ?
 C00F C00H 1.326(10) . ?

loop_
  _geom_angle_atom_site_label_1
  _geom_angle_atom_site_label_2
  _geom_angle_atom_site_label_3
  _geom_angle
  _geom_angle_site_symmetry_1
  _geom_angle_site_symmetry_3
  _geom_angle_publ_flag
 C00F S001 C009 91.5(4) . . ?
 C00I O002 N003 109.3(5) . . ?
 C008 N003 O002 125.0(5) . . ?
 C00A N003 O002 121.5(5) . . ?
 C00A N003 C008 113.4(5) . . ?
 C00A C006 C007 108.5(5) . . ?
 C00B C006 C007 120.6(5) . . ?
 C00B C006 C00A 130.9(5) . . ?
 C008 C007 C006 108.2(4) . . ?
 C00G C007 C006 122.0(5) . . ?
 C00G C007 C008 129.8(5) . . ?
 O004 C008 N003 125.3(5) . . ?
 C007 C008 N003 105.6(4) . . ?
 C007 C008 O004 129.1(5) . . ?
 C00D C009 S001 110.3(5) . . ?
 C00I C009 S001 122.2(4) . . ?
 C00I C009 C00D 127.5(6) . . ?
 O005 C00A N003 126.0(6) . . ?
 C006 C00A N003 104.2(5) . . ?
 C006 C00A O005 129.8(5) . . ?
 C00C C00B C006 117.6(6) . . ?
 C00E C00C C00B 121.9(6) . . ?
 C00H C00D C009 112.5(6) . . ?
 C00G C00E C00C 121.1(6) . . ?
 C00H C00F S001 113.0(7) . . ?
 C00E C00G C007 116.8(5) . . ?
 C00F C00H C00D 112.7(7) . . ?
 C009 C00I O002 108.4(5) . . ?

loop_
  _geom_torsion_atom_site_label_1
  _geom_torsion_atom_site_label_2
  _geom_torsion_atom_site_label_3
  _geom_torsion_atom_site_label_4
  _geom_torsion
  _geom_torsion_site_symmetry_1
  _geom_torsion_site_symmetry_2
  _geom_torsion_site_symmetry_3
  _geom_torsion_site_symmetry_4
  _geom_torsion_publ_flag
 S001 C009 C00D C00H -0.8(5) . . . . ?
 S001 C009 C00I O002 -74.1(5) . . . . ?
 S001 C00F C00H C00D -0.4(7) . . . . ?
 O002 N003 C008 O004 -2.9(6) . . . . ?
 O002 N003 C008 C007 176.7(5) . . . . ?
 O002 N003 C00A O005 1.8(6) . . . . ?
 O002 N003 C00A C006 -177.1(5) . . . . ?
 O002 C00I C009 C00D 106.5(5) . . . . ?
 N003 C008 C007 C006 1.0(5) . . . . ?
 N003 C008 C007 C00G -179.1(4) . . . . ?
 N003 C00A C006 C007 -0.2(5) . . . . ?
 N003 C00A C006 C00B 178.8(4) . . . . ?
 O004 C008 C007 C006 -179.5(7) . . . . ?
 O004 C008 C007 C00G 0.4(8) . . . . ?
 O005 C00A C006 C007 -179.0(7) . . . . ?
 O005 C00A C006 C00B 0.0(9) . . . . ?
 C006 C007 C00G C00E -0.2(6) . . . . ?
 C006 C00B C00C C00E 1.9(7) . . . . ?
 C007 C00G C00E C00C 0.8(7) . . . . ?
 C009 C00D C00H C00F 0.8(7) . . . . ?
 C00B C00C C00E C00G -1.7(8) . . . . ?

loop_
  _refln_index_h
  _refln_index_k
  _refln_index_l
  _refln_F_squared_meas
  _refln_F_squared_sigma
 0 -6 0 4.46 3.4
 0 -6 1 23.48 5.82
 0 -6 -1 31.15 6.71
 0 -6 2 1.1 2.74
 0 -6 -2 -1.11 2.77
 0 -6 3 8.53 3.6
 0 -6 -3 5.6 3.01
 0 -6 4 1.04 1.83
 0 -6 5 -1.01 1.78
 0 -6 6 0.99 1.42
 0 -6 7 3.85 2.59
 0 -6 8 1.85 1.88
 0 -6 9 1.77 2.01
 0 -5 0 -2.84 3.61
 0 -5 -1 12.35 3.99
 0 -5 1 14.23 4.43
 0 -5 2 70.54 9.17
 0 -5 3 2.86 2.56
 0 -5 4 78.63 9.22
 0 -5 5 54.45 7.68
 0 -5 6 7.88 3.33
 0 -5 7 14.36 3.76
 0 -5 8 0.82 1.17
 0 -5 9 11.03 3.4
 0 -5 10 9.05 3.17
 0 -5 11 -0.75 1.53
 0 -5 12 4.44 2.13
 0 -5 13 2.17 1.95
 0 -5 14 12.8 3.32
 0 -5 15 -0.7 1.58
 0 -4 1 44.22 6.51
 0 -4 2 29.86 5.37
 0 -4 3 102.04 9.62
 0 -4 4 12.87 3.54
 0 -4 5 40.32 5.93
 0 -4 6 52.21 6.64
 0 -4 7 190.94 12.82
 0 -4 8 29.74 4.9
 0 -4 9 5.17 2.08
 0 -4 10 3.15 1.69
 0 -4 11 6.88 2.47
 0 -4 12 16.75 3.7
 0 -4 13 26.31 4.48
 0 -4 14 -0.6 1.06
 0 -4 15 13.12 3.28
 0 -4 16 5.43 2.3
 0 -4 17 0.61 1.24
 0 -4 18 0.62 1.27
 0 -3 2 269.3 14.26
 0 -3 3 455.88 19.1
 0 -3 -3 398.03 10.78
 0 -3 4 17.75 3.55
 0 -3 -4 9.71 1.37
 0 -3 -5 50.77 3.5
 0 -3 5 58.63 6.09
 0 -3 -6 27 2.82
 0 -3 6 22.17 3.77
 0 -3 7 12.11 2.79
 0 -3 -7 13.16 2.17
 0 -3 -8 78.9 5.72
 0 -3 8 56.54 5.79
 0 -3 -9 196.86 10.14
 0 -3 9 181.52 10.75
 0 -3 10 36.39 4.71
 0 -3 -10 38.15 4.55
 0 -3 11 80.02 6.92
 0 -3 -11 88.01 7.3
 0 -3 12 67.86 6.39
 0 -3 -12 83.63 7.51
 0 -3 -13 9.94 2.9
 0 -3 13 11.67 2.67
 0 -3 14 5.91 1.88
 0 -3 -14 6.11 2.59
 0 -3 15 2.51 1.45
 0 -3 -15 1.48 1.3
 0 -3 16 28.02 4.3
 0 -3 -16 35.21 5.85
 0 -3 -17 27.58 5.5
 0 -3 -18 1.85 1.88
 0 -3 -19 -0.99 2.02
 0 -3 -20 4.22 2.63
 0 -3 -21 5.6 3.78
 0 -3 -22 9.46 3.99
 0 -2 2 28.87 3.52
 0 -2 2 24.47 1.48
 0 -2 -2 25.51 1.55
 0 -2 3 133.02 4.95
 0 -2 3 140.82 8.28
 0 -2 -3 131.04 5.08
 0 -2 -4 377.17 11.56
 0 -2 4 373.01 11.22
 0 -2 4 362.75 14.6
 0 -2 -5 131.41 6.24
 0 -2 5 143.4 8.14
 0 -2 -6 90.98 5.41
 0 -2 6 97.08 6.46
 0 -2 7 188.37 9.3
 0 -2 -7 178.85 8.61
 0 -2 8 232.42 10.76
 0 -2 -8 245.75 10.97
 0 -2 -9 20.64 3.14
 0 -2 9 28.64 3.39
 0 -2 10 60.75 5.12
 0 -2 -10 57.28 5.48
 0 -2 -11 162.79 10.16
 0 -2 11 181.11 9.26
 0 -2 -12 35.04 4.91
 0 -2 12 31.5 3.76
 0 -2 12 31.59 2.77
 0 -2 -13 51.64 6.17
 0 -2 13 56.19 5.14
 0 -2 -14 309.13 16.56
 0 -2 -15 17.61 4.17
 0 -2 -16 77.27 8.66
 0 -2 -17 -0.86 2.47
 0 -2 -18 6.47 2.97
 0 -2 -19 28.69 5.81
 0 -2 -20 6.34 3.22
 0 -2 -21 10.16 3.98
 0 -2 -22 15.57 5.03
 0 -1 1 148.49 6.4
 0 -1 2 2309.62 55.82
 0 -1 2 2324.38 53.04
 0 -1 -2 2376.52 53.06
 0 -1 -3 9687.55 217.66
 0 -1 3 9935.44 217.49
 0 -1 3 9829.4 219.36
 0 -1 4 2041.89 50.42
 0 -1 -4 2182.23 50.01
 0 -1 -5 243.95 9.23
 0 -1 5 265.18 9.26
 0 -1 6 1427.92 36.26
 0 -1 -6 1479.39 37.1
 0 -1 -7 277.28 11.25
 0 -1 7 291.62 10.22
 0 -1 -8 252.52 11.2
 0 -1 8 270.59 9.97
 0 -1 9 106.16 5.88
 0 -1 9 109.14 4.09
 0 -1 -9 111.23 7.14
 0 -1 10 34.96 1.88
 0 -1 -10 38.18 4.38
 0 -1 11 731.89 17.3
 0 -1 -11 713.2 25.22
 0 -1 -12 67.39 6.6
 0 -1 -13 92.51 8.1
 0 -1 -13 88.7 3.14
 0 -1 -14 5.9 2.31
 0 -1 -15 2.15 1.79
 0 -1 -16 180.58 13.24
 0 -1 -17 66.13 8.17
 0 -1 -18 15.56 4.47
 0 -1 -19 93.43 10.44
 0 -1 -20 21.03 5.47
 0 -1 -21 1.12 2.28
 0 -1 -22 9.53 4.02
 0 -1 -23 1.27 2.88
 0 0 2 777.79 18.75
 0 0 -3 747.19 19.04
 0 0 3 751.77 18.94
 0 0 -4 1832.47 43.83
 0 0 -5 77.42 4.43
 0 0 -6 1554.16 39.55
 0 0 -7 980.11 27.61
 0 0 -8 2.32 1.07
 0 0 -9 4.11 1.47
 0 0 -10 349.4 14.86
 0 0 -11 199.97 11.13
 0 0 -12 3.16 1.51
 0 0 -13 124.81 9.46
 0 0 -14 247.71 14.31
 0 0 -15 24.12 4.53
 0 0 -16 1.55 1.76
 0 0 -17 61.28 7.75
 0 0 -18 9.07 3.46
 0 0 -19 111.37 11.49
 0 0 -20 1.05 1.85
 0 0 -21 13.42 4.55
 0 0 -22 -1.19 2.09
 0 0 -23 5.04 3.14
 0 1 0 -0.2 0.29
 0 1 -1 158.8 6.84
 0 1 1 157.11 6.89
 0 1 -2 2325.7 51.91
 0 1 2 2238.34 55.27
 0 1 2 2283.6 52.1
 0 1 3 9769.69 218.72
 0 1 -3 9913.35 218.52
 0 1 3 9972.86 221.06
 0 1 -4 2133.2 50.1
 0 1 -5 255.78 9.33
 0 1 -6 1439.34 36.98
 0 1 -7 284.69 11.3
 0 1 -8 255.56 11.06
 0 1 -9 102.48 6.83
 0 1 -10 25.39 3.64
 0 1 -11 679.77 24
 0 1 -12 57.6 6.02
 0 1 -13 74.49 7.19
 0 1 -14 8.45 2.57
 0 1 -15 4.28 2.29
 0 1 -16 181.77 13.27
 0 1 -17 60.7 7.92
 0 1 -18 23.68 5.34
 0 1 -19 79.36 9.81
 0 1 -20 22.01 5.45
 0 1 -21 3.36 2.79
 0 1 -22 20.22 5.42
 0 1 -23 3.8 2.88
 0 2 0 1664.5 45.72
 0 2 1 5.56 1.74
 0 2 -1 4.52 1.57
 0 2 2 25.95 1.64
 0 2 -2 20.56 3.18
 0 2 -2 30.89 1.58
 0 2 2 27.06 3.66
 0 2 3 131.84 5.07
 0 2 3 137.77 8.76
 0 2 -3 134.04 4.94
 0 2 4 352.03 15.74
 0 2 -4 361.38 11.02
 0 2 5 122.92 8.7
 0 2 -5 121.99 5.8
 0 2 -6 103.13 5.61
 0 2 6 89.89 7.39
 0 2 -7 182.54 8.48
 0 2 7 170.95 10.59
 0 2 -8 248.6 10.92
 0 2 -9 24.84 3.39
 0 2 -10 56.15 5.39
 0 2 -11 186.18 10.82
 0 2 -12 33.74 4.62
 0 2 -13 47.64 5.84
 0 2 -14 303.89 16.22
 0 2 -15 15.19 3.83
 0 2 -16 79.45 8.67
 0 2 -17 -0.85 1.73
 0 2 -18 3.66 2.28
 0 2 -19 57 8.21
 0 2 -20 3.15 2.83
 0 2 -21 19.12 4.87
 0 2 -22 11.95 5.16
 0 3 0 -0.65 0.93
 0 3 -1 124.69 9.66
 0 3 1 120.97 9.74
 0 3 2 291.34 16.01
 0 3 -2 298.76 15.64
 0 3 3 411.3 10.9
 0 3 3 421.69 20.22
 0 3 4 13.78 3.47
 0 3 -4 14.35 1.54
 0 3 4 11.06 1.51
 0 3 5 50.08 6.59
 0 3 -5 51.53 3.36
 0 3 -6 24.12 2.59
 0 3 6 26.97 4.92
 0 3 -7 16.31 2.36
 0 3 7 14.3 3.63
 0 3 8 72.5 8.35
 0 3 -8 72.82 5.46
 0 3 9 181.45 13.8
 0 3 -9 204.39 10.14
 0 3 10 34.86 6
 0 3 -10 38.61 4.42
 0 3 -11 76.66 6.71
 0 3 11 68.94 8.59
 0 3 -12 71.83 7.01
 0 3 12 79.09 9.21
 0 3 13 13.24 3.97
 0 3 -13 13.23 3.19
 0 3 14 7.78 3.28
 0 3 -14 7.96 2.7
 0 3 -15 0.72 1.27
 0 3 15 2 2.03
 0 3 -16 30.69 5.52
 0 3 16 26.78 5.95
 0 3 17 16.07 4.77
 0 3 -17 28.91 5.48
 0 3 -18 2.75 2.08
 0 3 18 2.19 1.93
 0 3 -19 0.98 1.73
 0 3 -20 3.15 2.82
 0 3 -21 6.7 3.21
 0 3 -22 4.73 3.4
 0 4 0 256.72 16.83
 0 4 1 58.76 8.01
 0 4 -1 63.53 7.96
 0 4 -2 44.6 6.79
 0 4 2 36.21 6.39
 0 4 3 96.37 10.3
 0 4 4 12.69 4.1
 0 4 5 39.38 7.01
 0 4 6 62.57 8.78
 0 4 7 214.47 16.73
 0 4 8 42.86 7.55
 0 4 9 1.13 1.63
 0 4 10 3.49 2.37
 0 4 11 5.96 2.97
 0 4 12 14.68 4.83
 0 4 13 13.8 4.78
 0 4 14 -1.28 2.26
 0 4 15 13.18 5.02
 0 4 16 4.05 2.75
 0 4 17 1.39 2.44
 0 5 0 -1.12 1.96
 0 5 1 10.31 4.21
 0 5 -1 18.55 5.21
 0 5 2 67.32 9.79
 0 5 -2 70.75 9.68
 0 5 3 3.64 2.76
 0 5 4 75.94 10.86
 0 5 5 48.5 8.57
 0 5 6 5.24 3.26
 0 5 7 10.69 4.51
 0 5 8 1.38 2.42
 0 5 9 1.41 1.44
 0 5 10 20.31 6.27
 0 5 11 2.97 2.61
 0 5 12 3.03 3.08
 0 5 13 3.09 2.72
 0 6 0 6.73 3.87
 0 6 1 41.33 8.68
 0 6 2 5.64 3.51
 0 6 3 20.29 6.26
 0 6 4 2.98 2.62
 0 6 5 3.05 2.69
 1 -6 -3 2.43 2.14
 1 -6 -2 10.9 4.27
 1 -6 -1 12.12 4.62
 1 -6 0 4.87 3.28
 1 -6 1 12.27 4.5
 1 -6 2 1.23 1.76
 1 -6 3 4.76 2.96
 1 -6 4 4.64 2.64
 1 -6 5 -1.14 1.64
 1 -6 6 -1.12 1.97
 1 -5 -14 2.06 1.57
 1 -5 -13 7.32 2.44
 -1 -5 11 -0.63 1.11
 -1 -5 10 6.41 2.44
 -1 -5 9 1.3 1.47
 -1 -5 8 23.05 4.39
 -1 -5 7 16.89 4
 -1 -5 6 17.72 4.06
 -1 -5 5 15.9 4.01
 -1 -5 4 5.48 2.64
 -1 -5 3 5.71 2.88
 -1 -5 2 4.2 2.7
 1 -5 -1 8.36 3.53
 -1 -5 1 8.39 3.42
 -1 -5 0 22.74 5.01
 1 -5 0 18.84 5.23
 1 -5 1 22.05 5.66
 -1 -5 -1 16.17 4.17
 1 -5 2 14.87 4.96
 1 -5 3 62.32 8.84
 1 -5 4 11.36 4.07
 1 -5 5 13.12 4.24
 1 -5 6 18.79 4.73
 1 -5 7 0.97 1.71
 1 -5 8 8.48 3.32
 1 -5 9 7.28 2.31
 1 -5 9 15.5 4.35
 1 -5 10 0.88 0.89
 1 -5 10 0.51 1.28
 1 -5 11 7.6 2.36
 1 -5 11 3.4 2.12
 1 -5 12 2.53 2.26
 1 -5 13 1.66 2.06
 -1 -4 16 2.12 1.42
 -1 -4 15 1.04 1.18
 -1 -4 14 8.67 2.38
 1 -4 -14 7.8 2.13
 -1 -4 13 14.21 3.02
 -1 -4 12 21.2 3.63
 -1 -4 11 56.25 5.93
 -1 -4 10 23.87 3.96
 -1 -4 9 36.22 4.78
 -1 -4 8 12 2.89
 -1 -4 7 68.49 6.78
 -1 -4 6 50.49 5.96
 -1 -4 5 112.88 9
 -1 -4 4 49.51 6.08
 -1 -4 3 8.59 2.78
 -1 -4 2 19.86 4.22
 -1 -4 1 1.99 1.91
 1 -4 1 7.72 3.27
 1 -4 2 13.81 3.84
 1 -4 3 204.44 14.73
 1 -4 4 6.08 2.65
 1 -4 5 55.41 7.44
 1 -4 6 208.12 14.6
 1 -4 7 48.44 6.85
 1 -4 8 1.56 1.58
 1 -4 9 27.95 5.01
 1 -4 10 6.56 2.57
 1 -4 10 7.44 2.06
 1 -4 11 0.81 1.16
 1 -4 11 -0.72 1.46
 1 -4 12 28.73 3.74
 1 -4 12 29.14 5.04
 1 -4 13 18.19 3.91
 1 -4 14 1.39 1.58
 1 -4 15 -0.68 1.38
 1 -4 16 8.78 2.92
 1 -4 17 4.08 2.3
 1 -3 -22 10.07 4.11
 1 -3 -21 7.4 3.73
 1 -3 -20 1.99 2.26
 1 -3 -19 15.83 4.45
 1 -3 -18 2.6 2.5
 1 -3 -17 -0.81 1.16
 1 -3 -16 2.98 2.14
 1 -3 -15 23.27 4.48
 1 -3 -14 79.5 5.5
 -1 -3 14 81.8 6.66
 1 -3 -14 86.54 8.03
 1 -3 -13 79.23 7.31
 1 -3 -13 76.71 5.46
 -1 -3 13 77.75 6.27
 -1 -3 12 7.27 1.93
 1 -3 -12 7.15 2.33
 1 -3 -11 83.21 6.8
 -1 -3 11 83.74 6.4
 -1 -3 10 41.95 4.51
 1 -3 -10 44.26 4.62
 -1 -3 9 154.77 8.97
 1 -3 -9 161.21 8.71
 1 -3 -8 202.91 9.48
 -1 -3 8 197.29 10.32
 1 -3 -7 75.02 5.01
 -1 -3 7 70.78 5.92
 -1 -3 6 8.58 2.19
 1 -3 -6 7.92 1.51
 -1 -3 5 231.86 11.75
 1 -3 -5 225.89 8.45
 -1 -3 4 210.24 11.27
 1 -3 -4 212.76 7.49
 -1 -3 3 59.23 5.86
 1 -3 -3 69.62 3.23
 -1 -3 2 69.22 6.29
 1 -3 -2 78.76 2.92
 1 -3 -2 67.98 3.11
 -1 -3 1 43.65 4.94
 1 -3 1 172.1 11.77
 1 -3 2 381.1 18.59
 1 -3 2 375.64 10.81
 1 -3 3 241 14.38
 1 -3 3 246.96 8.73
 1 -3 4 50.44 6.31
 -1 -3 -4 30.76 3.08
 1 -3 5 340.43 17.11
 -1 -3 -5 311.65 12.24
 -1 -3 -6 159.55 8.39
 1 -3 6 143.96 10.68
 1 -3 7 8.72 2.54
 -1 -3 -7 11.1 2.39
 -1 -3 -8 9.3 2.35
 1 -3 8 12.66 3.13
 1 -3 9 343.3 13.37
 1 -3 9 357.9 16.98
 -1 -3 -9 387.27 16.34
 1 -3 10 123.19 9.31
 -1 -3 -10 128.8 9.09
 1 -3 10 121.26 6.96
 1 -3 11 88.12 5.8
 -1 -3 -11 103.26 8.43
 1 -3 11 96.39 8.13
 -1 -3 -12 38.3 5.4
 1 -3 12 40.49 5.26
 1 -3 12 28.35 3.13
 1 -3 13 13.98 3.18
 -1 -3 -13 11.66 3.21
 -1 -3 -14 5.22 2.4
 1 -3 14 10.63 2.85
 -1 -3 -15 2.42 1.84
 1 -3 15 3.95 1.81
 -1 -3 -16 13.05 3.88
 1 -3 16 28.06 4.41
 -1 -3 -17 1.87 1.9
 1 -3 17 2.35 1.69
 -1 -3 -18 -1 1.43
 -1 -3 -19 9.57 3.9
 -1 -3 -20 3.45 2.61
 -1 -3 -21 1.22 2.47
 1 -2 -22 3.4 2.3
 1 -2 -21 10.59 4.17
 1 -2 -20 4.95 2.85
 1 -2 -19 20.34 4.81
 1 -2 -18 4.27 2.75
 1 -2 -17 59.31 7.69
 1 -2 -16 116.14 10.11
 1 -2 -15 9.92 3.01
 1 -2 -14 26.54 2.37
 1 -2 -14 21.22 4.1
 1 -2 -13 2.82 1.62
 1 -2 -13 4.62 1.08
 1 -2 -12 199.11 7.94
 1 -2 -12 189.56 11.3
 1 -2 -11 323.66 11.14
 -1 -2 11 325.35 12.54
 1 -2 -11 314.17 14.52
 1 -2 -10 684.39 23.11
 1 -2 -10 641.15 19.1
 -1 -2 10 689.38 20.67
 -1 -2 9 11.58 1.94
 1 -2 -9 13.03 2.48
 1 -2 -8 194.89 9.56
 -1 -2 8 186.42 8.5
 -1 -2 7 216.63 9.36
 1 -2 -7 229.43 9.98
 -1 -2 6 430.05 15.01
 1 -2 -6 494.71 15.62
 -1 -2 5 32.29 3.2
 1 -2 -5 40.58 3.29
 1 -2 -4 822.35 22.1
 -1 -2 4 816.52 23.78
 -1 -2 3 173.64 8.22
 1 -2 -3 173.21 6.56
 -1 -2 3 158.92 6.64
 1 -2 -2 933.28 23.1
 -1 -2 2 895.44 23.54
 -1 -2 2 898.67 26.14
 -1 -2 1 472.65 13.26
 1 -2 -1 463.24 12.9
 1 -2 0 151.27 5.53
 1 -2 0 145.44 5.58
 1 -2 1 194.49 6.59
 1 -2 1 207.4 7.41
 1 -2 2 185.17 10.43
 -1 -2 -2 189.96 7.59
 1 -2 2 176.31 7.23
 1 -2 2 196.97 6.64
 1 -2 3 1915.22 50.83
 -1 -2 -3 1778.19 44.9
 1 -2 4 6.5 2.06
 -1 -2 -4 2.63 1.07
 1 -2 5 2781.11 71.13
 -1 -2 -5 2771.68 67.66
 1 -2 6 45.92 3.52
 1 -2 6 47.34 4.99
 -1 -2 -6 48.32 4.37
 -1 -2 -7 668.01 21.97
 1 -2 7 679.03 23.06
 1 -2 7 670.68 19.37
 1 -2 8 806.18 22.4
 1 -2 8 793.28 26.06
 -1 -2 -8 841.07 26.3
 1 -2 9 129.61 8.34
 -1 -2 -9 141.77 9
 1 -2 9 142.56 6.34
 -1 -2 -10 1.55 1.18
 1 -2 10 3.99 1.04
 1 -2 10 3.35 1.54
 1 -2 11 177.53 6.87
 1 -2 11 169.78 9.86
 -1 -2 -11 190.21 11.64
 1 -2 12 9.5 1.38
 -1 -2 -12 9.41 2.71
 1 -2 12 11.47 2.45
 1 -2 13 61.84 5.65
 -1 -2 -13 50.74 6.51
 -1 -2 -14 147.62 11.5
 1 -2 14 135.95 9.01
 -1 -2 -15 21.8 4.8
 1 -2 15 18.79 3.34
 -1 -2 -16 3.48 2.5
 -1 -2 -17 24.33 5.32
 -1 -2 -18 2 1.76
 -1 -2 -19 -1.07 1.54
 -1 -2 -20 15.94 4.92
 -1 -2 -21 3.62 2.74
 -1 -2 -22 1.27 2.24
 1 -1 -23 8.39 4.04
 1 -1 -22 3.36 2.79
 1 -1 -21 17.85 5.24
 1 -1 -20 37.07 6.55
 1 -1 -19 8.17 3.2
 1 -1 -18 40.82 6.4
 1 -1 -17 13.08 3.59
 1 -1 -16 19.02 4.29
 1 -1 -15 23.36 4.37
 1 -1 -14 410.66 19.14
 1 -1 -13 264.65 14.24
 1 -1 -12 3.66 1.76
 1 -1 -11 328 14.95
 1 -1 -10 24.8 3.58
 1 -1 -10 26.67 1.74
 1 -1 -9 632.71 21.63
 1 -1 -9 642.27 16.24
 1 -1 -8 279.16 11.88
 1 -1 -8 254 7.82
 1 -1 -7 122.73 4.69
 1 -1 -7 116.47 6.83
 -1 -1 6 437.74 12.71
 1 -1 -6 439.62 14.93
 1 -1 -6 442.56 12.23
 1 -1 -5 565.26 17.31
 -1 -1 5 564.64 15.26
 1 -1 -5 571.49 15.25
 -1 -1 4 244.38 7.76
 1 -1 -4 257.21 8.05
 1 -1 -4 241.73 9.15
 -1 -1 3 549.98 14.47
 -1 -1 3 569.06 16
 1 -1 -3 576.34 15.07
 -1 -1 2 523.08 15.05
 -1 -1 2 528.57 15.05
 -1 -1 2 534.74 14.04
 1 -1 -2 547.39 15.04
 -1 -1 1 390.04 11.73
 1 -1 -1 379.54 11.59
 -1 -1 1 407 11.09
 -1 -1 1 402.69 11.92
 -1 -1 0 1218.81 29.87
 1 -1 0 1263.2 29.5
 1 -1 0 1176.91 30.02
 -1 -1 0 1161.48 29.57
 1 -1 1 8813.09 198.04
 1 -1 1 8873.63 201.08
 -1 -1 -1 8949.89 199.05
 1 -1 1 9030.36 198.83
 1 -1 1 8914.46 198.71
 -1 -1 -2 7693.19 173.29
 1 -1 2 7481.4 175.35
 1 -1 2 7974.95 172.62
 1 -1 2 7637.93 171.82
 1 -1 3 457.04 15.44
 -1 -1 -3 468.01 14.86
 1 -1 3 487.23 13.05
 1 -1 4 2190.28 50.12
 1 -1 4 2150.7 53.42
 -1 -1 -4 2136.08 53.28
 1 -1 5 4980.58 112.88
 1 -1 5 4841.06 109.71
 -1 -1 -5 4940.67 113.34
 1 -1 6 464.87 15.36
 1 -1 6 478.71 12.61
 -1 -1 -6 468.88 16.41
 -1 -1 -7 67.21 5.45
 1 -1 7 69.16 3.03
 1 -1 7 59.63 4.43
 1 -1 8 650.2 19.62
 -1 -1 -8 615.79 21.67
 -1 -1 -9 86.71 6.93
 1 -1 9 97.17 5.88
 -1 -1 -10 25.42 3.96
 1 -1 10 36.82 3.56
 -1 -1 -11 127.3 9.44
 1 -1 11 145.45 7.68
 -1 -1 -12 104.83 8.8
 -1 -1 -13 35.75 5.37
 -1 -1 -14 3.67 2.24
 -1 -1 -15 41.52 6.3
 -1 -1 -16 112.94 11.01
 -1 -1 -17 68.79 8.89
 -1 -1 -18 6.98 3.36
 -1 -1 -19 23.42 5.54
 -1 -1 -20 14.74 4.62
 -1 -1 -21 9.64 4.07
 -1 -1 -22 10.2 4.3
 1 0 -23 1.19 2.43
 1 0 -22 6.69 3.4
 1 0 -21 3.14 2.6
 1 0 -20 0.97 1.39
 1 0 -19 39.56 6.71
 1 0 -18 10.72 3.36
 1 0 -17 312.25 17.86
 1 0 -16 16.52 3.81
 1 0 -15 70.3 7.49
 1 0 -14 8.7 2.61
 1 0 -13 18.82 3.64
 1 0 -12 100.07 7.95
 1 0 -11 1036.14 32.59
 1 0 -10 332.81 14.55
 -1 0 9 190.38 5.15
 1 0 -9 231.51 10.98
 1 0 -8 18.99 2.74
 -1 0 8 13.61 0.82
 1 0 -7 20.61 2.75
 1 0 -6 2282.85 56.4
 1 0 -5 51.26 3.85
 1 0 -4 88.25 4.93
 1 0 -3 420.11 13
 -1 0 3 422.13 12.76
 -1 0 2 9999 221.76
 1 0 -2 9945.36 221.79
 -1 0 1 7.44 1.15
 1 0 -1 10.44 1.39
 1 0 0 991.32 25.21
 1 0 0 982.09 23.36
 -1 0 0 1004.61 25.02
 1 0 1 69.03 3.8
 1 0 1 65.66 2.7
 -1 0 -1 65.09 3.79
 -1 0 -1 71.27 2.94
 -1 0 -2 3425.64 76.34
 1 0 2 3334.95 78.29
 -1 0 -2 3379.56 78.53
 1 0 2 3400.72 76.05
 -1 0 -3 3239.49 75.9
 1 0 3 3478.98 75.5
 -1 0 -3 3280.13 78.26
 -1 0 -4 940.44 25.85
 1 0 4 952.24 23.36
 -1 0 -5 860.78 24.62
 -1 0 -6 12.34 2.12
 -1 0 -7 333.33 13.56
 -1 0 -8 235.08 11.39
 -1 0 -9 246.33 12.36
 -1 0 -10 138.38 9.42
 -1 0 -10 158.51 4.72
 -1 0 -11 669.9 16.08
 -1 0 -11 606.35 24.08
 -1 0 -12 56.03 6.25
 -1 0 -13 45.33 6.03
 -1 0 -14 -0.73 1.28
 -1 0 -15 53.66 7.13
 -1 0 -16 61.4 8.01
 -1 0 -17 79.19 9.38
 -1 0 -18 26.68 6.14
 -1 0 -19 87.96 10.62
 -1 0 -20 2.26 2.3
 -1 0 -21 -1.2 1.73
 -1 0 -22 15.27 5.18
 1 1 -23 2.4 2.44
 1 1 -22 5.61 3.42
 1 1 -21 31.54 6.45
 1 1 -20 27.33 5.98
 1 1 -19 5.45 3.06
 1 1 -18 51.63 7.32
 1 1 -17 16.3 4.26
 1 1 -16 20.46 4.22
 1 1 -15 25.97 4.58
 1 1 -14 436.93 19.77
 1 1 -13 249.54 13.65
 1 1 -12 7.82 2.37
 1 1 -11 300.04 14.23
 1 1 -10 20.79 3.24
 1 1 -9 640.13 21.79
 1 1 -8 272.71 11.81
 1 1 -7 110.72 6.6
 1 1 -6 411.46 14.35
 1 1 -5 591.12 17.87
 1 1 -4 242.36 9.16
 -1 1 3 557.18 16.07
 1 1 -3 549.87 16.13
 1 1 -3 559.65 15.19
 1 1 -2 542.18 14.46
 -1 1 2 511.55 15.14
 1 1 -2 543.99 15.07
 -1 1 1 402.38 12.19
 1 1 -1 410.81 12.05
 1 1 -1 414.97 12.16
 -1 1 0 1168.1 29.46
 1 1 0 1203.56 29.77
 1 1 0 1202.79 29.73
 1 1 1 8870.64 199.31
 1 1 1 8909.59 199.26
 1 1 1 9021.64 199.38
 1 1 2 7539.25 170.66
 -1 1 -2 7707.59 171.12
 -1 1 -3 448.25 14.21
 -1 1 -4 2255.26 54.79
 -1 1 -5 4628.83 107.66
 -1 1 -6 452.55 15.9
 -1 1 -7 55.24 4.78
 -1 1 -8 650.85 22.04
 -1 1 -9 84.23 6.71
 -1 1 -10 29.99 4.18
 -1 1 -11 138.54 9.72
 -1 1 -12 100.29 8.57
 -1 1 -13 23.96 4.41
 -1 1 -14 6.53 2.56
 -1 1 -15 29.22 5.36
 -1 1 -16 123.73 11.33
 -1 1 -17 72.77 9.17
 -1 1 -18 10.88 3.9
 -1 1 -19 14.8 4.57
 -1 1 -20 9.02 3.97
 -1 1 -21 4.79 3.45
 -1 1 -22 15.24 5.17
 1 2 -23 18.09 5.22
 1 2 -22 3.41 2.83
 1 2 -21 8.49 3.74
 1 2 -20 -0.99 2.02
 1 2 -19 24.84 5.4
 1 2 -18 1.71 1.74
 1 2 -17 43.79 6.38
 1 2 -16 104.25 9.55
 1 2 -15 9.98 3.03
 1 2 -14 24.21 4.27
 1 2 -13 2.8 1.71
 1 2 -12 169.26 10.46
 1 2 -11 278.78 13.41
 1 2 -10 698.65 23.51
 1 2 -9 7.99 1.98
 1 2 -8 199.08 9.58
 1 2 -7 240.38 10.26
 1 2 -6 459.11 15.24
 1 2 -5 42.14 3.36
 1 2 -4 798.67 21.49
 -1 2 4 755.13 26.92
 -1 2 3 152.33 6.56
 1 2 -3 179.51 6.66
 -1 2 3 162.12 10.13
 -1 2 2 902.03 23.52
 -1 2 2 926.25 29.77
 1 2 -2 921.53 23.29
 1 2 -2 900.39 27.2
 -1 2 1 462.38 13.16
 1 2 -1 458.01 12.92
 1 2 -1 471.18 16.93
 -1 2 1 476.74 18.71
 1 2 0 153.78 5.71
 1 2 0 140.99 8.15
 1 2 0 133.57 5.48
 -1 2 0 150.5 9.28
 1 2 1 198.4 7.41
 -1 2 -1 213.96 11.19
 1 2 1 207.19 6.97
 1 2 2 184.48 7.42
 1 2 2 193 6.89
 -1 2 -2 197.98 10.72
 1 2 2 184.7 9.89
 1 2 3 1838.54 50.03
 -1 2 -3 1875.21 45.79
 -1 2 -4 4.56 1.27
 1 2 4 3.49 1.54
 -1 2 -5 2860.45 68.06
 1 2 5 2705.73 71.3
 1 2 6 55.44 5.41
 -1 2 -6 49.07 4.35
 -1 2 -7 690.59 22.09
 -1 2 -8 771.5 24.85
 -1 2 -9 131.27 8.52
 -1 2 -10 2 1.25
 -1 2 -11 157.01 10.49
 -1 2 -12 10.99 2.99
 -1 2 -13 62.22 7.1
 -1 2 -14 154.54 11.69
 -1 2 -15 18.98 4.64
 -1 2 -16 0.85 1.5
 -1 2 -17 23.93 5.23
 -1 2 -18 0.99 2.24
 -1 2 -19 1.06 1.52
 -1 2 -20 15.77 5
 -1 2 -21 4.78 2.72
 -1 2 -22 2.53 2.87
 1 3 -22 6.76 3.44
 1 3 -21 10.63 4.19
 1 3 -20 1 1.76
 1 3 -19 22.39 5.04
 1 3 -18 2.6 1.97
 1 3 -17 7.23 2.95
 1 3 -16 2.94 1.98
 1 3 -15 42.58 5.9
 1 3 -14 82.62 7.86
 1 3 -13 84.95 7.47
 -1 3 13 69.26 9.17
 -1 3 12 2.93 2.22
 1 3 -12 3.98 1.83
 -1 3 11 63.23 8.45
 1 3 -11 73.38 6.24
 -1 3 10 35.72 6.36
 1 3 -10 34.12 4.15
 1 3 -9 178.05 9.25
 -1 3 9 172.11 13.69
 1 3 -8 209.98 9.57
 -1 3 8 210.27 14.98
 -1 3 7 64.83 8.04
 1 3 -7 73.15 4.91
 -1 3 6 12.21 3.52
 1 3 -6 10.61 1.7
 1 3 -5 225.73 8.27
 -1 3 5 203.04 14.15
 1 3 -4 228.67 7.82
 -1 3 4 244.4 15.16
 -1 3 3 73.57 7.9
 -1 3 3 59.87 3.49
 1 3 -3 72.6 6.94
 1 3 -3 65.16 3.09
 1 3 -2 68.3 6.86
 -1 3 2 65.31 7.47
 1 3 -2 82.09 3.1
 1 3 -2 81.13 3.45
 1 3 -1 48.86 5.78
 -1 3 1 60.3 7.01
 -1 3 0 88.96 8.48
 1 3 0 72.91 7.29
 1 3 1 197.48 5.69
 -1 3 -1 189.13 12.67
 1 3 1 187.26 12.09
 1 3 1 187.37 5.88
 1 3 2 377.29 11.25
 1 3 2 385.55 10.52
 -1 3 -2 371.76 18.42
 1 3 2 354.3 17.71
 1 3 3 245.18 8.95
 1 3 3 247.04 8.03
 1 3 3 228.95 13.9
 -1 3 -4 35.36 3.18
 1 3 4 32 5.09
 -1 3 -5 353.38 13
 1 3 5 367.61 18.62
 -1 3 -6 154.63 8.11
 1 3 6 148.38 11.46
 1 3 7 8.27 2.87
 -1 3 -7 11.37 2.32
 1 3 8 10.11 3.27
 -1 3 -8 11.89 2.49
 -1 3 -9 365.23 15.86
 1 3 9 378.05 20.09
 -1 3 -10 136.5 9.35
 1 3 10 139.11 11.77
 -1 3 -11 99.65 8.23
 1 3 11 93.27 9.6
 -1 3 -12 24.7 4.29
 1 3 12 27.96 5.43
 -1 3 -13 10.15 3.01
 1 3 13 13.51 3.89
 1 3 14 9.14 3.22
 -1 3 -14 8.7 2.86
 -1 3 -15 4.72 2.4
 -1 3 -16 23.8 5.06
 -1 3 -17 -0.91 1.61
 -1 3 -18 0.98 2.23
 -1 3 -19 9.59 4.06
 -1 3 -20 2.27 2.58
 -1 3 -21 -1.22 2.15
 -1 4 17 2.89 2.93
 -1 4 16 -1.4 2.47
 -1 4 15 1.37 1.39
 -1 4 14 9.38 4.52
 -1 4 13 16.97 5.15
 -1 4 12 19.08 5.65
 -1 4 11 52.23 9.01
 -1 4 10 27.81 6.41
 -1 4 9 37.63 7.51
 -1 4 8 6.89 3.51
 -1 4 7 71.6 9.71
 -1 4 6 50.97 8.03
 -1 4 5 97.66 11.14
 -1 4 4 58.57 8.32
 -1 4 3 11.04 3.96
 1 4 -2 13.19 3.71
 -1 4 2 18.6 4.68
 1 4 -1 5.57 2.56
 -1 4 1 4.78 2.75
 -1 4 0 97.44 10.5
 1 4 0 96.57 9.72
 1 4 1 13.6 3.68
 -1 4 -1 20.04 4.73
 1 4 2 11.4 3.46
 -1 4 -2 10.76 3.54
 1 4 3 197.8 14.81
 1 4 4 0.93 1.34
 1 4 5 49.27 7.56
 1 4 6 172.91 14.54
 1 4 7 60.58 8.64
 1 4 8 -1.06 1.52
 1 4 9 21.84 5.46
 1 4 10 6.72 3.42
 1 4 11 -1.15 1.65
 1 4 12 31.95 6.94
 1 4 13 19.36 5.65
 1 4 14 2.48 2.52
 1 4 15 -1.28 1.3
 1 4 16 10.57 4.46
 1 4 17 4.06 2.75
 -1 5 13 9.6 4.6
 -1 5 12 3.13 3.56
 -1 5 11 -1.53 2.2
 -1 5 10 4.48 3.4
 -1 5 9 1.46 2.57
 -1 5 8 15.6 5.59
 -1 5 7 20.86 6.18
 -1 5 6 20.39 5.88
 -1 5 5 11.93 4.48
 -1 5 4 9.07 3.73
 -1 5 3 3.79 2.87
 -1 5 2 7.38 3.75
 1 5 -2 5 3.21
 1 5 -1 16.34 4.87
 -1 5 1 9.58 3.66
 -1 5 0 16.38 5.07
 1 5 0 28.29 5.95
 -1 5 -1 21.81 5.85
 1 5 1 19.53 5.31
 1 5 2 25.78 5.95
 1 5 3 65.78 9.64
 1 5 4 11.9 4.37
 1 5 5 15.91 5.14
 1 5 6 22.6 6
 1 5 7 1.29 1.85
 1 5 8 21.31 8.14
 1 5 9 17.82 5.92
 1 5 10 2.81 2.86
 1 5 11 7.2 4.39
 1 5 12 5.87 4.22
 1 5 13 1.5 2.16
 -1 6 3 7.5 4.04
 -1 6 2 8.81 4.48
 -1 6 1 4.32 3.27
 -1 6 0 14.09 5.36
 1 6 0 1.27 2.23
 1 6 1 16.93 5.47
 1 6 2 1.34 2.36
 1 6 3 12.41 5.06
 1 6 4 1.43 2.51
 1 6 5 -1.47 2.11
 1 6 6 -1.5 2.65
 2 -5 -14 14.62 3.03
 2 -5 -13 3.77 1.73
 2 -5 -12 9.55 2.56
 2 -5 -11 7.73 2.52
 2 -5 -10 2.06 1.66
 2 -5 -9 5.22 2.06
 2 -5 -8 28.21 4.29
 2 -5 -7 21.64 3.71
 2 -5 -6 44.66 5.41
 2 -5 -5 9.03 2.65
 2 -5 -4 2.12 1.62
 2 -5 -3 7.42 2.35
 2 -5 -1 21.71 3.76
 2 -5 -1 19.33 5.31
 2 -5 0 -0.53 1.52
 2 -5 0 1.14 2.59
 2 -5 1 33.38 4.68
 2 -5 1 25.24 6.2
 2 -5 2 1.05 1.31
 2 -5 2 3.48 2.63
 2 -5 3 10 2.63
 2 -5 3 8.14 3.55
 2 -5 4 2.27 2.3
 2 -5 4 1.04 1.4
 2 -5 5 6.65 3.38
 2 -5 5 8.76 2.41
 2 -5 6 -0.52 1.17
 2 -5 6 2.17 1.56
 2 -5 7 -0.51 1.26
 2 -5 7 2.13 2.17
 2 -5 8 0.49 1.11
 2 -5 8 -1.04 1.05
 2 -5 9 1.43 1.28
 2 -5 9 1 2.04
 2 -5 10 1.36 1.38
 2 -5 10 0.96 1.7
 2 -5 11 14.97 4.15
 2 -5 11 7.06 2.11
 2 -4 -14 1.09 1.04
 2 -4 -13 13.52 2.55
 2 -4 -12 1.19 1.28
 2 -4 -11 65.75 5.75
 -2 -4 11 69.43 5.93
 2 -4 -10 6.71 2.01
 -2 -4 10 7.06 2.12
 2 -4 -9 39.91 4.49
 -2 -4 9 34.3 4.11
 2 -4 -8 67.75 5.99
 -2 -4 8 89.76 6.73
 2 -4 -7 58.27 5.43
 -2 -4 7 56.82 5.39
 2 -4 -6 9.92 2.33
 -2 -4 6 15.19 2.92
 2 -4 -5 60.31 5.67
 -2 -4 5 80.48 6.71
 2 -4 -4 37.3 4.48
 -2 -4 4 47 5.28
 -2 -4 3 79.83 7.04
 2 -4 -3 59.37 5.61
 -2 -4 2 56.8 6.26
 2 -4 -1 2.6 1.32
 -2 -4 1 2.76 1.94
 2 -4 0 29.92 4.08
 2 -4 0 34.04 6.27
 -2 -4 0 36.67 5.05
 2 -4 1 52.98 5.2
 2 -4 1 57.11 8.01
 2 -4 2 7.33 2.2
 2 -4 2 13.42 4.02
 2 -4 3 27.44 3.75
 2 -4 3 36.9 6.8
 2 -4 4 127.43 12.02
 2 -4 4 115.63 7.85
 2 -4 5 24.42 3.55
 2 -4 5 30.8 5.88
 2 -4 6 28.45 5.62
 2 -4 6 22.39 3.47
 2 -4 7 3.31 1.52
 2 -4 7 1.79 1.82
 2 -4 8 10.94 2.33
 2 -4 8 12.24 3.67
 2 -4 9 5.1 2.44
 2 -4 9 1.14 1.1
 2 -4 10 20.01 3.06
 2 -4 10 23.79 4.95
 2 -4 11 6.64 1.82
 2 -4 11 10.39 3.45
 2 -4 12 17.5 4.14
 2 -4 13 10.24 3.21
 2 -4 14 29.28 5.17
 2 -4 15 4.53 2.43
 2 -4 16 3.73 2.4
 2 -3 -22 1.07 1.88
 2 -3 -21 13.04 4.33
 2 -3 -20 3.77 2.53
 2 -3 -19 7.85 3.08
 2 -3 -18 25.19 5.05
 2 -3 -17 13.71 3.56
 2 -3 -16 0.71 1.44
 2 -3 -15 33.07 5.13
 2 -3 -14 9.55 1.79
 2 -3 -14 16.73 3.57
 2 -3 -13 9.76 2.74
 2 -3 -13 4.89 1.44
 -2 -3 12 19.5 2.85
 2 -3 -12 17.6 2.48
 2 -3 -12 18 3.34
 2 -3 -11 154.75 7.94
 -2 -3 11 155.47 8.27
 -2 -3 10 72.81 5.26
 2 -3 -10 74.48 5.36
 2 -3 -10 73.17 6.38
 2 -3 -9 33.12 3.64
 -2 -3 9 42.68 3.96
 2 -3 -9 45.45 4.68
 2 -3 -8 151.87 8.18
 2 -3 -8 144.59 8.38
 -2 -3 8 158.82 7.98
 2 -3 -7 75.05 5.6
 2 -3 -7 86.24 5.92
 -2 -3 7 76.92 5.37
 2 -3 -6 119.27 7.17
 2 -3 -6 132.32 7.26
 -2 -3 6 133.64 7.19
 2 -3 -5 230.25 10.58
 -2 -3 5 240.79 10.58
 2 -3 -5 252.82 10.21
 2 -3 -4 9.8 1.77
 -2 -3 4 9.05 1.94
 2 -3 -4 9.43 1.98
 2 -3 -3 86.51 5.96
 -2 -3 3 74 5.65
 2 -3 -3 83.2 4.97
 2 -3 -2 312.02 11.3
 -2 -3 2 337.41 13.7
 2 -3 -1 377.54 14.58
 -2 -3 1 417.3 15.73
 2 -3 -1 400.95 13.18
 2 -3 0 29 3.43
 2 -3 0 29.16 2.9
 2 -3 1 54.14 4.68
 2 -3 1 55.92 4.31
 2 -3 1 65.01 7.5
 2 -3 2 22.51 3
 2 -3 2 21.79 4.35
 2 -3 2 26.96 3.18
 2 -3 3 51.68 4.56
 2 -3 3 40.46 4.05
 2 -3 3 56.48 7.1
 2 -3 4 0.33 0.83
 2 -3 4 0.76 1.1
 2 -3 4 1.1 0.91
 2 -3 5 49.75 4.97
 2 -3 5 53.85 4.53
 2 -3 5 61.45 7.22
 -2 -3 -5 42.88 4.88
 2 -3 6 53.71 4.55
 2 -3 6 66.13 7.42
 -2 -3 -6 64.54 6.01
 2 -3 7 82.74 8.34
 2 -3 7 77.47 5.41
 -2 -3 -7 82.96 7.11
 2 -3 8 393.9 14.37
 2 -3 8 434.03 20.09
 -2 -3 -8 433.27 18.59
 -2 -3 -9 380.84 17.62
 2 -3 9 328.14 12.57
 2 -3 9 366.24 17.88
 2 -3 10 16.18 2.35
 -2 -3 -10 14.76 3.56
 2 -3 10 20.63 4.06
 2 -3 11 94.36 5.57
 2 -3 11 96.21 8.66
 -2 -3 -11 79.22 8.3
 2 -3 12 72.69 4.77
 2 -3 12 74.65 7.62
 -2 -3 -12 69.3 8.08
 -2 -3 -13 23.86 5.06
 2 -3 13 14.51 3.41
 2 -3 14 4.96 2.09
 -2 -3 -14 3.66 2.08
 2 -3 15 2.47 1.54
 -2 -3 -15 3.93 2.82
 2 -3 16 5.64 2.3
 -2 -3 -16 6.29 3.2
 2 -3 17 -0.64 1.29
 -2 -3 -17 -1.12 1.97
 2 -3 18 0.65 1.15
 -2 -3 -18 -1.19 2.42
 -2 -3 -19 11.35 4.63
 -2 -3 -20 5.33 3.83
 2 -2 -22 2.14 2.17
 2 -2 -21 31.75 6.34
 2 -2 -20 6.56 3.16
 2 -2 -19 20.23 4.92
 2 -2 -18 1.66 1.68
 2 -2 -17 10.19 3.39
 2 -2 -16 55.78 6.98
 2 -2 -15 8.91 2.88
 2 -2 -14 139.35 10.46
 2 -2 -13 16.83 3.53
 2 -2 -12 47.52 5.54
 2 -2 -12 44.67 3.27
 2 -2 -11 3.94 1.01
 2 -2 -11 2.58 1.39
 2 -2 -10 265.79 9.5
 2 -2 -10 262.31 13.01
 2 -2 -9 98.33 7.21
 2 -2 -9 97.52 5.14
 2 -2 -8 72.44 6.01
 -2 -2 8 85.98 4.72
 2 -2 -8 80.69 4.7
 2 -2 -7 205.55 10.09
 2 -2 -7 187.98 7.92
 -2 -2 7 200.35 7.67
 -2 -2 6 88.11 4.51
 2 -2 -6 77.92 5.79
 2 -2 -6 81.66 4.85
 -2 -2 5 227.26 8.17
 2 -2 -5 229.13 9.06
 2 -2 -5 233.02 10.37
 2 -2 -4 1006.27 28.39
 -2 -2 4 998.13 25.53
 2 -2 -4 977.03 26.68
 2 -2 -3 276.4 11.1
 2 -2 -3 265.71 10.73
 2 -2 -3 263.3 10.08
 -2 -2 3 274.18 9.33
 -2 -2 2 103.66 5.08
 2 -2 -2 95.24 5.81
 2 -2 -1 126 6.36
 -2 -2 1 135.64 6.16
 2 -2 -1 139.47 7.2
 2 -2 0 120.09 6.11
 2 -2 0 134.55 7.25
 2 -2 1 182.35 7.86
 2 -2 1 186.5 9.07
 2 -2 2 98.35 6.46
 2 -2 2 113.09 5.75
 2 -2 3 1617.11 44.29
 2 -2 3 1701.07 41.65
 2 -2 4 194.25 7.88
 -2 -2 -4 181.89 9.87
 -2 -2 -5 943.1 29.8
 2 -2 5 969.77 25.67
 2 -2 6 1916.32 46.53
 -2 -2 -6 1896.02 52.28
 2 -2 7 220.62 8.32
 -2 -2 -7 213.52 11.96
 2 -2 8 453.8 13.91
 -2 -2 -8 472.86 19.83
 -2 -2 -9 38.77 5.32
 2 -2 9 44.58 3.18
 -2 -2 -10 174.45 11.95
 -2 -2 -11 37.78 5.67
 -2 -2 -12 26.16 4.98
 -2 -2 -13 74.67 8.55
 -2 -2 -14 156.39 12.88
 -2 -2 -15 23.04 5.28
 -2 -2 -16 6.17 3.47
 -2 -2 -17 4.39 2.74
 -2 -2 -18 -1.17 1.68
 -2 -2 -19 2.49 2.53
 -2 -2 -20 3.95 2.99
 -2 -2 -21 -1.39 2.45
 2 -1 -23 1.13 2.29
 2 -1 -22 4.19 2.82
 2 -1 -21 43.59 7.49
 2 -1 -20 1.88 2.14
 2 -1 -19 7.14 3.01
 2 -1 -18 57.35 7.72
 2 -1 -17 36.35 5.95
 2 -1 -16 14.17 3.73
 2 -1 -15 113.34 9.75
 2 -1 -14 38.01 5.51
 2 -1 -13 185.66 12.12
 2 -1 -12 179.91 11.33
 2 -1 -11 226.78 12.52
 2 -1 -10 13.25 2.84
 2 -1 -9 185.1 10.44
 2 -1 -8 731.48 24.33
 2 -1 -7 623.52 21.34
 2 -1 -6 114.78 7.3
 2 -1 -5 1868.28 48.68
 2 -1 -4 67.01 4.97
 2 -1 -3 565.99 18.24
 -2 -1 3 549.1 14.7
 -2 -1 2 584.62 15.13
 2 -1 -2 633.61 19.11
 2 -1 -1 1343.43 36.31
 2 -1 0 947.91 27.57
 2 -1 1 423.05 15.29
 2 -1 1 416.34 15.43
 2 -1 2 779.32 23.87
 2 -1 2 730.73 23.26
 2 -1 3 194.91 9.41
 -2 -1 -3 186.61 9.68
 2 -1 4 147.31 7.93
 -2 -1 -4 144.96 8.56
 2 -1 5 1129.18 31.82
 -2 -1 -5 1161.02 34.24
 -2 -1 -6 936.51 29.7
 2 -1 6 914.52 26.76
 -2 -1 -7 206.08 11.64
 2 -1 7 203.6 9.54
 2 -1 8 125.64 7.17
 -2 -1 -8 118.51 8.85
 2 -1 9 116.16 6.88
 -2 -1 -9 121.1 9.27
 -2 -1 -10 77.71 7.67
 2 -1 10 87.92 6.02
 -2 -1 -11 134.11 10.75
 2 -1 11 157.01 8.36
 2 -1 12 154.93 8.8
 -2 -1 -12 163.06 12.07
 -2 -1 -13 11.12 3.24
 -2 -1 -14 19.38 4.55
 -2 -1 -15 21.75 4.98
 -2 -1 -16 153.58 13.35
 -2 -1 -17 3.12 2.59
 -2 -1 -18 1.11 2.25
 -2 -1 -19 21.59 5.6
 -2 -1 -20 -1.27 2.24
 -2 -1 -21 2.73 2.41
 2 0 -23 13.42 4.56
 2 0 -22 1.06 1.87
 2 0 -21 1 1.44
 2 0 -20 11.34 3.6
 2 0 -19 3.59 2.42
 2 0 -18 179.98 13.58
 2 0 -17 51.54 7.07
 2 0 -16 77.23 8.34
 2 0 -15 85.87 8.52
 2 0 -14 3.31 1.91
 2 0 -13 106.82 8.93
 2 0 -12 482.01 20.37
 2 0 -11 298.81 14.74
 2 0 -10 167.86 10.15
 2 0 -9 30.69 4.06
 2 0 -8 1799.77 48.82
 2 0 -7 5.18 1.68
 2 0 -6 2204.65 56.95
 2 0 -5 704.28 22.51
 2 0 -4 422.74 15.19
 2 0 -3 117.99 6.8
 -2 0 3 121.96 4.73
 -2 0 2 142.76 4.98
 2 0 -2 154.93 7.83
 2 0 -1 972.28 28.08
 2 0 -1 966 23.19
 2 0 0 25.79 3.11
 2 0 0 27.22 2.16
 2 0 0 27.49 1.9
 2 0 1 958.1 28.09
 2 0 1 954.88 24.33
 -2 0 -1 1004.62 24.92
 2 0 2 24.54 1.9
 -2 0 -2 23.02 2.19
 -2 0 -2 20.15 2.96
 -2 0 -3 420.26 15.98
 2 0 3 420.53 12.11
 -2 0 -4 200.59 10.15
 2 0 4 180.73 6.71
 -2 0 -5 219.05 11.05
 2 0 5 204.47 7.46
 2 0 6 83.63 4.39
 -2 0 -6 78.96 6.65
 -2 0 -7 113.3 8.3
 -2 0 -8 464.86 19.45
 -2 0 -9 58.75 6.33
 -2 0 -10 7.49 2.46
 -2 0 -11 16.06 3.55
 -2 0 -12 288.59 16.44
 -2 0 -13 125.99 10.89
 -2 0 -14 11.48 3.64
 -2 0 -15 1.76 2.01
 -2 0 -16 4.73 2.72
 -2 0 -17 61.83 8.66
 -2 0 -18 23.13 5.84
 -2 0 -19 38.69 7.58
 -2 0 -20 19.92 5.39
 -2 0 -21 16.09 5.29
 -2 0 -22 14.16 5.39
 2 1 -23 4.52 2.81
 2 1 -22 5.26 2.62
 2 1 -21 35.62 6.59
 2 1 -20 -0.95 1.36
 2 1 -19 3.6 2.42
 2 1 -18 63.44 8.14
 2 1 -17 37.31 5.98
 2 1 -16 17.95 4.25
 2 1 -15 119.33 10.07
 2 1 -14 35.61 5.29
 2 1 -13 182.58 11.91
 2 1 -12 176.56 11.23
 2 1 -11 258.88 13.57
 2 1 -10 18.73 3.35
 2 1 -9 182.44 10.37
 2 1 -8 709.11 23.79
 -2 1 7 581.85 20
 2 1 -7 597.05 20.53
 2 1 -6 114.08 7.27
 -2 1 6 115.19 7.25
 2 1 -5 1952.1 49.36
 -2 1 5 1852.94 49.47
 2 1 -4 64.59 4.91
 2 1 -4 67.44 3.03
 -2 1 4 67.75 5.24
 2 1 -3 553.65 14.07
 2 1 -3 561.95 18.4
 -2 1 3 562.73 18.51
 2 1 -2 548.34 18.48
 -2 1 2 626.63 19.22
 -2 1 1 1284.2 34.61
 2 1 -1 1273.79 34.82
 2 1 -1 1274.15 30.26
 -2 1 0 949.36 26.83
 2 1 0 931.69 23.35
 2 1 0 943.92 27.43
 2 1 1 434.77 15.3
 2 1 1 403.64 11.94
 2 1 2 697.24 22.15
 -2 1 -3 191.64 9.87
 -2 1 -4 151.15 8.8
 -2 1 -5 1168.17 34.67
 -2 1 -6 930.67 29.73
 -2 1 -7 208.47 11.71
 -2 1 -8 122.77 8.99
 -2 1 -9 103.62 8.42
 -2 1 -10 94.95 8.4
 -2 1 -11 131.49 10.34
 -2 1 -12 159.52 11.9
 -2 1 -13 10.97 3.29
 -2 1 -14 18.59 4.48
 -2 1 -15 15.22 4.65
 -2 1 -16 188.28 14.8
 -2 1 -17 1.03 1.81
 -2 1 -18 3.29 2.5
 -2 1 -19 21.39 5.55
 -2 1 -20 -1.26 2.22
 -2 1 -21 1.36 2.39
 2 2 -22 2.13 2.66
 2 2 -21 27.01 5.78
 2 2 -20 9.45 3.47
 2 2 -19 20.38 4.7
 2 2 -18 4.19 2.26
 2 2 -17 15.02 3.95
 2 2 -16 48.76 6.5
 2 2 -15 9 2.82
 2 2 -14 130.96 10.14
 -2 2 13 16.6 4
 2 2 -13 12.14 2.97
 2 2 -12 36.23 5
 -2 2 12 25.86 4.91
 -2 2 11 2.88 1.64
 2 2 -11 1.04 1.06
 2 2 -10 267.51 13.16
 -2 2 10 253.43 15.2
 2 2 -9 79.69 6.53
 -2 2 9 84.03 8.11
 2 2 -8 87 6.5
 -2 2 8 66.18 7.09
 2 2 -7 188.4 9.7
 -2 2 7 179.75 11.83
 2 2 -6 84.22 5.99
 -2 2 6 82.54 7.67
 2 2 -5 230.29 10.39
 -2 2 5 210.26 12.55
 2 2 -4 1008.07 29.11
 -2 2 4 1021.92 33.43
 2 2 -3 268.34 10.79
 -2 2 3 249.24 13.46
 2 2 -2 93.39 5.81
 -2 2 2 100.86 7.95
 2 2 -2 95.94 5.9
 2 2 -1 129.21 6.98
 2 2 -1 131.09 7.2
 -2 2 1 128.27 9.06
 -2 2 0 126.47 8.91
 2 2 0 128.86 7.16
 2 2 0 131.73 7.37
 -2 2 -1 184.05 10.82
 2 2 1 178.58 9.11
 2 2 1 185.2 9.04
 2 2 2 95.11 6.42
 2 2 2 118.72 7.32
 2 2 3 1574.1 43.52
 2 2 3 1689.4 44.48
 -2 2 -4 180.34 9.76
 2 2 4 187.18 10.05
 2 2 5 927.45 29.16
 -2 2 -5 972.76 29.75
 -2 2 -6 1935.46 52.72
 -2 2 -7 234.77 12.47
 -2 2 -8 429.33 18.61
 -2 2 -9 45.2 5.63
 -2 2 -10 199.54 12.82
 -2 2 -11 33.38 5.24
 -2 2 -12 27.78 5.04
 -2 2 -13 58.31 7.65
 -2 2 -14 153.69 12.81
 -2 2 -15 19.72 4.79
 -2 2 -16 3.02 2.51
 -2 2 -17 9.69 3.8
 -2 2 -18 -1.15 2.02
 -2 2 -19 1.22 2.15
 -2 2 -20 10.38 4.18
 -2 2 -21 -1.37 2.42
 2 3 -22 1.09 2.47
 2 3 -21 14.24 4.63
 -2 3 20 5.33 3.32
 2 3 -20 2.84 2.36
 -2 3 19 3.86 2.93
 2 3 -19 7.07 2.98
 -2 3 18 16.17 5.23
 2 3 -18 24.42 4.98
 -2 3 17 13.28 4.6
 2 3 -17 12.47 3.73
 2 3 -16 -0.72 1.26
 -2 3 16 1.17 1.68
 -2 3 15 35.24 7.06
 2 3 -15 28.15 4.86
 2 3 -14 11.89 3.06
 -2 3 14 13.24 4.63
 -2 3 13 6.37 3.41
 2 3 -13 4.63 1.95
 -2 3 12 14.41 4.33
 2 3 -12 18.2 3.46
 2 3 -11 162.82 10.04
 -2 3 11 143.4 13.18
 2 3 -10 80.41 6.64
 -2 3 10 66.17 8.67
 -2 3 9 35.04 6.29
 2 3 -9 39.68 4.43
 2 3 -8 159.31 8.79
 -2 3 8 149.59 12.77
 2 3 -7 87.67 6.08
 -2 3 7 85.23 9.35
 2 3 -6 132.99 7.4
 -2 3 6 132.3 11.72
 2 3 -5 253.89 10.53
 -2 3 5 266.05 16.61
 2 3 -4 12.1 2.05
 2 3 -3 103.3 5.92
 2 3 -2 289.2 11.25
 2 3 -2 309.38 14.48
 2 3 -1 409 13.64
 2 3 -1 403.19 17.5
 2 3 0 31.39 3.13
 2 3 0 38.58 4.9
 2 3 1 56.71 4.43
 2 3 1 52.65 5.98
 2 3 2 18.82 3.86
 2 3 2 25.34 3.08
 2 3 3 62.19 5.1
 2 3 3 41.39 5.59
 2 3 4 0.65 1.14
 2 3 4 0.78 0.89
 2 3 5 51.47 5.19
 2 3 5 61.85 6.9
 -2 3 -6 48.32 5.21
 2 3 6 54.59 6.73
 -2 3 -7 77.88 6.91
 2 3 7 80.87 8.29
 -2 3 -8 445.04 18.78
 2 3 8 391.47 20.43
 -2 3 -9 379.29 17.63
 2 3 9 354.84 19.07
 2 3 10 16.71 4.06
 -2 3 -10 17.01 3.66
 -2 3 -11 93.43 8.89
 2 3 11 87.95 9.14
 2 3 12 62.98 7.97
 -2 3 -12 81.18 8.67
 2 3 13 17.26 4.23
 -2 3 -13 23.2 4.86
 -2 3 -14 6.26 2.73
 -2 3 -15 6.7 3.08
 -2 3 -16 9.23 3.62
 -2 3 -17 -1.09 1.92
 -2 3 -18 1.16 1.67
 -2 3 -19 16.08 5.49
 -2 3 -20 1.31 2.98
 -2 3 -21 1.38 1.99
 -2 4 17 1.5 2.16
 -2 4 16 -1.47 2.11
 -2 4 15 5.73 3.85
 -2 4 14 1.4 2.84
 -2 4 13 15 5.38
 2 4 -2 55.4 6.88
 -2 4 2 61.41 8.54
 2 4 -1 4.36 2.22
 -2 4 1 7.98 3.51
 -2 4 0 32.26 6.18
 2 4 0 45.55 6.42
 -2 4 -1 44.15 7.17
 2 4 1 44.91 6.58
 2 4 2 15.55 4
 2 4 3 33.12 5.9
 2 4 4 142.62 12.41
 2 4 5 24.01 5.17
 2 4 6 10.53 3.65
 2 4 7 -0.99 1.42
 2 4 8 14.36 4.43
 2 4 9 5.28 3.04
 2 4 10 17.41 4.96
 2 4 11 10.08 3.95
 2 4 12 13.81 4.39
 2 4 13 5.9 3.39
 2 4 14 19.44 5.81
 2 4 15 3.78 3.13
 2 4 16 1.29 2.62
 2 4 17 1.33 2.34
 -2 5 10 3.07 2.7
 -2 5 9 1.5 2.16
 -2 5 8 32.35 7.8
 -2 5 7 15.81 5.48
 -2 5 6 49.18 9.32
 -2 5 5 5.5 3.42
 -2 5 4 5.37 3.05
 -2 5 3 1.3 2.65
 -2 5 2 38.24 7.82
 2 5 -1 30.01 5.9
 -2 5 1 21.16 6.22
 -2 5 0 -1.22 2.48
 2 5 0 -0.97 1.71
 -2 5 -1 25.23 6.14
 2 5 1 40.24 7.19
 2 5 2 2.1 2.39
 2 5 3 13.05 4.43
 2 5 4 3.38 2.56
 2 5 5 9.32 3.75
 2 5 6 1.2 3.23
 2 5 7 -1.24 1.78
 2 5 8 1.28 2.26
 2 5 9 5.3 3.01
 2 5 10 1.36 1.96
 2 5 11 8.37 4.26
 2 5 12 4.28 2.9
 2 5 13 4.39 3.33
 3 -5 -14 2.84 1.49
 3 -5 -13 1.67 1.28
 3 -5 -12 10.03 2.4
 3 -5 -11 0.45 1.11
 3 -5 -10 7.31 2.23
 3 -5 -9 0.46 1.04
 3 -5 -8 10.26 2.56
 3 -5 -7 10 2.62
 3 -5 -6 3.81 1.61
 3 -5 -5 22.91 3.74
 3 -5 -4 40.47 4.91
 3 -5 -3 11.71 2.68
 3 -5 -2 7.31 3.72
 3 -5 -1 15.13 3.07
 3 -5 -1 9.77 4.65
 3 -5 0 31.94 6.98
 3 -5 0 26.85 4.05
 3 -5 1 1.24 2.52
 3 -5 1 2.87 1.54
 3 -5 2 10.03 4.23
 3 -5 2 9.56 2.49
 3 -5 3 1.88 1.35
 3 -5 3 1.24 1.79
 3 -5 4 4.62 1.88
 3 -5 4 4.85 2.75
 3 -5 5 2.77 1.56
 3 -5 5 3.56 3.19
 3 -5 6 9.07 2.36
 3 -5 6 7.05 3.78
 3 -5 7 -0.44 0.9
 3 -5 7 1.15 1.66
 3 -5 8 0.44 1.17
 3 -5 8 1.12 2.28
 3 -5 9 0.84 1.28
 3 -5 9 1.08 1.9
 3 -5 10 3.29 1.51
 3 -4 -14 1.67 1.22
 3 -4 -13 45.42 4.45
 3 -4 -12 40.75 4.22
 3 -4 -11 12.71 2.49
 3 -4 -10 14.46 2.6
 3 -4 -9 75.73 5.99
 3 -4 -8 3.47 1.52
 3 -4 -7 17.64 2.95
 3 -4 -6 65.53 5.64
 3 -4 -5 3.61 1.53
 3 -4 -4 60.91 5.4
 3 -4 -3 30.46 3.84
 3 -4 -1 125.97 8.04
 3 -4 0 13.38 4.58
 3 -4 0 19.67 3.18
 3 -4 1 49.8 8.04
 3 -4 1 51.95 5.03
 3 -4 2 5.12 1.75
 3 -4 2 1.05 2.39
 3 -4 3 13.97 2.66
 3 -4 3 13.89 4.62
 3 -4 4 44.3 4.52
 3 -4 4 40.7 7.1
 3 -4 5 4.12 1.43
 3 -4 5 6.06 2.72
 3 -4 6 2.98 2.48
 3 -4 6 5.53 1.72
 3 -4 7 5.78 1.69
 3 -4 7 11.74 4.1
 3 -4 8 10.61 2.2
 3 -4 8 15.25 4.44
 3 -4 9 10.68 2.23
 3 -4 9 12.02 3.77
 3 -4 10 43.28 4.29
 3 -4 10 48.14 7.26
 3 -4 11 41.4 4.21
 3 -4 11 48.5 7.21
 3 -4 12 0.86 1.24
 3 -4 13 17.85 4.42
 3 -4 14 4.98 2.53
 3 -3 -21 2.93 2.43
 3 -3 -20 2.77 2.3
 3 -3 -19 1.77 2.01
 3 -3 -18 32.78 5.9
 3 -3 -17 27.76 5.26
 3 -3 -16 -0.75 1.08
 3 -3 -15 0.71 1.62
 3 -3 -14 22.94 4.47
 3 -3 -13 32.56 5.08
 3 -3 -12 43 3.86
 3 -3 -12 37.62 5.23
 3 -3 -11 5.29 1.42
 3 -3 -11 6.17 2.06
 3 -3 -10 14.03 2.25
 3 -3 -10 11.62 2.75
 3 -3 -9 38.97 3.72
 3 -3 -9 38.98 4.81
 3 -3 -8 51.98 4.37
 3 -3 -8 55.58 5.5
 3 -3 -7 12.12 2.15
 3 -3 -7 11.24 2.47
 3 -3 -6 89.22 5.77
 3 -3 -6 77.51 6.37
 3 -3 -5 99.64 6.2
 3 -3 -5 90.94 6.83
 3 -3 -4 82.71 5.64
 3 -3 -4 80.75 6.28
 3 -3 -3 1.85 0.94
 3 -3 -3 2.02 1.16
 3 -3 -2 52.89 4.96
 3 -3 -1 19.77 2.75
 3 -3 -1 18.32 3.01
 3 -3 0 113.66 6.74
 3 -3 0 113.22 7.69
 3 -3 1 248.15 10.82
 3 -3 1 300.53 13.53
 3 -3 2 109.12 6.55
 3 -3 2 123.05 8.53
 3 -3 3 60.88 4.72
 3 -3 3 53.17 5.69
 3 -3 4 77.63 6.96
 3 -3 4 86.12 5.64
 3 -3 5 26.04 3.02
 3 -3 5 24.68 4.02
 3 -3 6 196.71 11.83
 3 -3 6 199.93 9.06
 -3 -3 -7 290.88 16.1
 3 -3 7 295.71 15.59
 3 -3 8 28.46 3.16
 -3 -3 -8 25.79 4.7
 -3 -3 -9 80.03 8.63
 -3 -3 -10 22.78 5.12
 -3 -3 -11 29.41 5.6
 -3 -3 -12 0.92 1.33
 -3 -3 -13 13.78 4.13
 -3 -3 -14 1.05 1.85
 -3 -3 -15 2.24 2.28
 -3 -3 -16 -1.19 1.71
 -3 -3 -17 8.77 4.23
 -3 -3 -18 -1.32 2.33
 -3 -3 -19 11.16 4.92
 3 -2 -22 6.33 3.03
 3 -2 -21 8.1 3.57
 3 -2 -20 5.78 2.77
 3 -2 -19 6.4 2.79
 3 -2 -18 13.08 3.97
 3 -2 -17 0.83 1.46
 3 -2 -16 90.48 9.23
 3 -2 -15 44.36 6.37
 3 -2 -14 2.81 1.89
 3 -2 -13 24.54 4.45
 3 -2 -12 79.11 7.77
 3 -2 -11 40.57 5.36
 3 -2 -10 199 11.96
 3 -2 -9 150.78 10.01
 3 -2 -8 4.64 1.89
 3 -2 -7 101.28 7.82
 3 -2 -6 24.49 3.75
 3 -2 -5 29.77 2.81
 3 -2 -5 22.03 3.49
 3 -2 -4 74.01 4.57
 3 -2 -4 58.2 5.52
 3 -2 -3 560.41 20.81
 3 -2 -3 602.14 17.76
 3 -2 -2 522.71 20.16
 -3 -2 2 569.23 13.33
 3 -2 -1 141.79 6.54
 -3 -2 1 128.21 3.96
 3 -2 -1 138.78 8.84
 3 -2 0 260.02 9.64
 -3 -2 0 240.14 7.36
 3 -2 0 234.59 12.31
 3 -2 1 3.01 1.53
 3 -2 1 2.9 0.94
 3 -2 1 2.46 1.77
 3 -2 2 243.25 12.76
 3 -2 2 247.5 14.09
 3 -2 3 248.76 13.06
 3 -2 3 243.56 13.95
 3 -2 4 43.85 5.29
 3 -2 4 54.19 6.12
 -3 -2 -5 120.22 9.31
 3 -2 5 126.36 9.23
 3 -2 5 120.93 9.21
 -3 -2 -6 17.33 3.77
 3 -2 6 23.47 3.97
 -3 -2 -7 16.9 3.73
 3 -2 7 24.93 4.01
 3 -2 8 32.86 4.45
 -3 -2 -8 20.73 4.21
 3 -2 9 30.35 4.45
 -3 -2 -9 37.45 5.81
 -3 -2 -10 33.41 5.86
 3 -2 10 45.96 5.37
 -3 -2 -11 81.97 9.37
 3 -2 11 91.78 7.58
 -3 -2 -12 87.89 9.85
 3 -2 12 96.69 7.81
 3 -2 13 9.46 2.57
 -3 -2 -13 9.85 3.88
 3 -2 14 13.84 3.31
 -3 -2 -14 15.72 4.4
 3 -2 15 1.09 1.11
 -3 -2 -15 2.23 1.96
 3 -2 16 0.56 1.14
 -3 -2 -16 1.18 2.08
 -3 -2 -17 22.59 5.87
 -3 -2 -18 2.66 2.7
 -3 -2 -19 2.81 3.19
 -3 -2 -20 -1.48 2.13
 3 -1 -22 7.54 3.47
 3 -1 -21 1.03 1.48
 3 -1 -20 0.98 2.22
 3 -1 -19 35.52 6.42
 3 -1 -18 105.03 10.6
 3 -1 -17 10.15 3.45
 3 -1 -16 36.86 5.98
 3 -1 -15 177.04 12.85
 3 -1 -14 32.2 5.34
 3 -1 -13 185.53 12.52
 3 -1 -12 52.92 6.36
 3 -1 -11 271.83 14.81
 3 -1 -10 109.74 8.79
 3 -1 -9 77.64 7.2
 3 -1 -8 21.15 3.69
 3 -1 -7 363.93 16.39
 3 -1 -6 377.98 16.61
 3 -1 -5 1090.47 33.5
 3 -1 -4 114.06 8.04
 3 -1 -3 11.56 2.54
 3 -1 -2 37.43 4.49
 3 -1 -1 41.02 4.76
 3 -1 0 112.74 7.47
 3 -1 0 122.4 8.56
 3 -1 1 1156.14 35.87
 -3 -1 -1 1159.04 27.62
 -3 -1 -2 183.46 6.19
 3 -1 2 171.44 10.48
 3 -1 2 193.57 10.09
 3 -1 3 6.67 2.09
 3 -1 3 5.42 1.63
 3 -1 4 83.52 7.25
 -3 -1 -4 94.62 8.1
 3 -1 4 100.18 6.76
 3 -1 5 254.19 11.48
 -3 -1 -5 245.66 13.85
 -3 -1 -6 120.3 9.51
 3 -1 6 125.14 7.45
 -3 -1 -7 89.62 8.46
 3 -1 7 97.44 6.53
 -3 -1 -8 212.93 13.62
 3 -1 8 198.68 9.94
 -3 -1 -9 64.15 7.57
 3 -1 9 50.93 4.76
 -3 -1 -10 197.82 14.06
 3 -1 10 198.73 9.93
 -3 -1 -11 7.67 3.26
 3 -1 11 22.66 3.21
 3 -1 12 5.12 1.75
 -3 -1 -12 3.64 2.27
 -3 -1 -13 46.66 7.46
 -3 -1 -14 176.51 14.94
 -3 -1 -15 68.57 9.52
 -3 -1 -16 1.17 2.07
 -3 -1 -17 3.74 2.83
 -3 -1 -18 5.28 3.29
 -3 -1 -19 15.36 5.32
 -3 -1 -20 5.89 3.96
 3 0 -22 22.79 5.64
 3 0 -21 19.59 5.15
 3 0 -20 16.72 4.37
 3 0 -19 2.82 2.14
 3 0 -18 7.17 2.89
 3 0 -17 9.41 3.26
 3 0 -16 340.1 18.9
 3 0 -15 22.87 4.61
 3 0 -14 33.19 5.29
 3 0 -13 125.82 10.21
 3 0 -12 3.25 1.75
 3 0 -11 -0.62 0.89
 3 0 -10 2.96 1.59
 3 0 -9 757 27.25
 3 0 -8 455.63 19.3
 3 0 -7 203.25 11.72
 -3 0 6 102.06 5.32
 3 0 -6 98.16 7.85
 3 0 -6 103.24 7.72
 3 0 -5 836.27 27.95
 -3 0 5 872.2 23.16
 3 0 -4 459.91 18.49
 -3 0 4 469.63 13.65
 3 0 -3 102.48 7.59
 -3 0 3 104.25 4.52
 3 0 -2 1712.86 48.17
 3 0 -2 1724.57 40.11
 3 0 -1 71.91 4.24
 3 0 -1 64.43 6.07
 3 0 -1 66.06 3.39
 3 0 0 73.08 4.26
 3 0 0 77.89 4.02
 3 0 0 72.49 6.51
 3 0 1 268.71 13.21
 3 0 1 247.24 8.82
 3 0 2 3.85 0.9
 3 0 2 2.98 1.34
 3 0 3 19.5 2.01
 3 0 3 14.82 2.96
 -3 0 -4 2417.96 67.24
 3 0 4 2530.08 59.03
 3 0 5 0.74 0.62
 -3 0 -5 0.59 0.86
 3 0 6 0.2 0.4
 -3 0 -6 1.24 1.26
 -3 0 -7 129.19 10.23
 3 0 7 136.19 6.48
 -3 0 -8 206.39 13.46
 -3 0 -9 81.08 8.33
 -3 0 -10 407.29 20.86
 -3 0 -11 322.58 18.71
 -3 0 -12 0.9 1.59
 -3 0 -13 12.53 4.16
 -3 0 -14 1.03 1.47
 -3 0 -15 -1.09 1.11
 -3 0 -16 15.12 4.74
 -3 0 -17 80.1 10.77
 -3 0 -18 6.54 3.52
 -3 0 -19 5.53 3.98
 -3 0 -20 8.77 4.46
 3 1 -22 10.84 3.98
 3 1 -21 -1.03 1.82
 3 1 -20 -0.98 2.83
 3 1 -19 28.19 5.76
 3 1 -18 101.14 10.45
 3 1 -17 5.96 2.87
 3 1 -16 42.71 6.52
 3 1 -15 204.84 13.9
 3 1 -14 27.44 5.01
 3 1 -13 190.6 12.75
 3 1 -12 53.97 6.45
 3 1 -11 242.91 14.01
 -3 1 10 100.02 7.82
 3 1 -10 113.37 8.9
 3 1 -9 75.62 7.1
 -3 1 9 73.79 6.51
 -3 1 8 25.65 3.8
 3 1 -8 21.41 3.78
 3 1 -7 340.87 15.79
 -3 1 7 344.9 14.91
 3 1 -6 364.95 16.48
 -3 1 6 378.35 15.47
 3 1 -5 1053.92 25.75
 3 1 -5 1124.46 33.54
 -3 1 5 1146.92 32.42
 3 1 -4 114.63 3.72
 3 1 -4 104.66 7.77
 -3 1 4 107.16 7.11
 -3 1 3 11 2.17
 3 1 -3 8.77 2.26
 3 1 -2 44.37 4.86
 -3 1 2 40.65 4.09
 -3 1 1 38.74 3.89
 3 1 -1 41.85 4.84
 3 1 0 107.22 4.01
 3 1 0 113.48 8.21
 3 1 1 1201.54 36.58
 3 1 2 186.07 10.95
 3 1 3 10.38 2.59
 -3 1 -4 102.76 8.33
 3 1 4 83.56 7.44
 -3 1 -5 242.17 13.73
 -3 1 -6 126.13 9.67
 -3 1 -7 99.65 8.76
 -3 1 -8 209.86 13.52
 -3 1 -9 50.1 6.63
 -3 1 -10 172.78 12.99
 -3 1 -11 28.71 5.53
 -3 1 -12 8.99 3.17
 -3 1 -13 42.27 7.1
 -3 1 -14 157.77 13.93
 -3 1 -15 69.95 9.74
 -3 1 -16 10.47 4.1
 -3 1 -17 3.69 2.8
 -3 1 -18 -1.31 2.3
 -3 1 -19 13.82 5.07
 -3 1 -20 5.84 3.32
 -3 2 22 5.86 3.77
 3 2 -22 7.47 3.6
 -3 2 21 10.13 3.97
 3 2 -21 11.27 4.17
 -3 2 20 11.88 4.53
 3 2 -20 6.82 3.14
 -3 2 19 2.1 2.39
 3 2 -19 7.4 3.12
 -3 2 18 13.09 4.23
 3 2 -18 7.94 3.11
 -3 2 17 0.97 1.72
 3 2 -17 -0.84 1.48
 3 2 -16 101.5 9.87
 -3 2 16 75.37 9.28
 -3 2 15 32.78 6.12
 3 2 -15 40.06 6.1
 -3 2 14 4.4 2.68
 3 2 -14 3.56 1.92
 -3 2 13 27.23 5.36
 3 2 -13 24.25 4.52
 3 2 -12 81.47 7.94
 -3 2 12 90.44 9.45
 -3 2 11 41.67 6.24
 3 2 -11 35.2 5.19
 3 2 -10 194.92 11.85
 -3 2 10 180.71 12.97
 3 2 -9 140.53 9.76
 -3 2 9 148.47 11.44
 -3 2 8 6.34 2.38
 3 2 -8 5.27 1.86
 3 2 -7 101.34 7.92
 -3 2 7 120.6 9.88
 -3 2 6 31.32 4.97
 3 2 -6 32.95 4.41
 -3 2 5 21.3 4.01
 3 2 -5 27.85 3.94
 3 2 -4 69.01 6.04
 -3 2 4 62.07 6.61
 3 2 -3 561.46 20.45
 -3 2 3 535.94 22.14
 3 2 -2 524.3 19.8
 -3 2 2 548.2 21.94
 3 2 -1 133.37 8.7
 -3 2 1 118.01 8.95
 3 2 -1 128.89 6.39
 -3 2 0 223.33 12.67
 3 2 0 251.65 12.66
 3 2 0 232.27 9.67
 3 2 1 2.72 1.11
 3 2 1 3.52 1.77
 3 2 2 235.76 12.55
 3 2 2 232.41 10.55
 3 2 3 228.44 12.63
 3 2 3 236.81 11
 3 2 4 40.97 5.2
 3 2 4 52.11 4.85
 3 2 5 124.42 9.31
 -3 2 -6 23.67 4.44
 -3 2 -7 16.14 3.7
 -3 2 -8 19.86 4.23
 -3 2 -9 30.86 5.29
 -3 2 -10 35.22 5.86
 -3 2 -11 100.21 10.05
 -3 2 -12 75.5 9.21
 -3 2 -13 17.42 4.52
 -3 2 -14 28.8 6.22
 -3 2 -15 3.28 2.48
 -3 2 -16 -1.16 2.36
 -3 2 -17 23.37 5.89
 -3 2 -18 1.3 2.29
 -3 2 -19 -1.38 2.8
 -3 2 -20 1.45 2.95
 3 3 -21 -1.01 2.05
 -3 3 20 2.81 2.85
 3 3 -20 0.95 2.35
 -3 3 19 -1.36 2.39
 3 3 -19 0.9 1.84
 -3 3 18 30.1 7.07
 3 3 -18 33.44 5.95
 -3 3 17 25.37 6.2
 3 3 -17 17.02 4.22
 -3 3 16 3.69 2.5
 3 3 -16 -0.77 1.57
 3 3 -15 5.1 2.46
 -3 3 15 8.36 3.84
 -3 3 14 22.06 5.68
 3 3 -14 24.22 4.48
 -3 3 13 41.7 7.47
 3 3 -13 35.47 5.32
 -3 3 12 52.47 8.07
 3 3 -12 42.86 5.59
 -3 3 11 8.5 3.42
 3 3 -11 7.5 2.42
 -3 3 10 13.35 4.05
 3 3 -10 9.86 2.62
 -3 3 9 47.74 7.49
 3 3 -9 43.46 5.24
 -3 3 8 50.22 7.64
 3 3 -8 58.21 5.86
 -3 3 7 16.81 4.46
 3 3 -7 11.79 2.64
 3 3 -6 92.01 7.14
 -3 3 6 96.31 10.06
 -3 3 5 90.3 9.78
 3 3 -5 113.62 7.81
 3 3 -4 70.57 6.33
 -3 3 4 89.6 9.49
 -3 3 3 3.33 1.89
 3 3 -3 3.61 1.47
 3 3 -2 49.69 4.9
 3 3 -2 45.56 4.74
 -3 3 2 46.33 6.59
 -3 3 1 11.03 3.51
 3 3 -1 21.89 3.47
 3 3 -1 15.61 2.9
 3 3 0 115.62 7.89
 -3 3 0 119.16 10.4
 3 3 0 109.02 7.91
 -3 3 -1 297.95 16.97
 3 3 1 275.54 13.25
 3 3 1 253.31 13.18
 3 3 2 112.71 8.58
 3 3 2 123.27 8.64
 3 3 3 68.9 6.89
 3 3 3 67.59 6.52
 3 3 4 76.32 7.04
 3 3 4 88.9 7.96
 3 3 5 34.65 5.13
 3 3 5 25.73 4.25
 3 3 6 195.13 12.39
 3 3 6 217.58 13.45
 3 3 7 335.28 17.26
 3 3 7 345.79 17.93
 -3 3 -8 33.46 5.4
 3 3 8 22.73 4.63
 -3 3 -9 100.74 9.56
 3 3 9 87.57 8.89
 3 3 10 29.05 5.44
 -3 3 -10 25.74 5.45
 3 3 11 37.84 6.12
 -3 3 -11 34.99 6
 3 3 12 0.83 1.89
 -3 3 -12 0.91 1.3
 -3 3 -13 9.69 3.42
 -3 3 -14 2.05 2.09
 -3 3 -15 5.47 2.94
 -3 3 -16 -1.16 1.67
 -3 3 -17 6.16 3.31
 -3 3 -18 -1.3 2.28
 -3 3 -19 8.2 4.61
 -3 4 16 25.93 6.96
 -3 4 15 38.65 8.32
 -3 4 14 2.89 2.94
 -3 4 13 26.84 6.91
 -3 4 12 35.86 8.09
 -3 4 11 12.1 4.54
 -3 4 10 14.36 4.98
 -3 4 9 71.09 10.2
 -3 4 8 1.23 2.5
 -3 4 7 16.83 5.2
 -3 4 6 66.78 9.64
 -3 4 5 1.14 1.64
 -3 4 4 72.54 10.08
 -3 4 3 37.06 7.05
 -3 4 2 140.48 13.33
 3 4 -1 123.9 9.94
 -3 4 1 135.37 12.95
 -3 4 0 14.24 4.28
 3 4 0 18.21 3.95
 3 4 1 47.66 6.31
 3 4 2 5.25 2.53
 3 4 3 17.35 4.03
 3 4 4 47.23 6.92
 3 4 5 3.49 1.99
 3 4 6 4.57 2.46
 3 4 7 8.54 3.34
 3 4 8 8.92 3.35
 3 4 9 17.44 4.9
 3 4 10 50.94 8.22
 3 4 11 39.46 7.36
 3 4 12 1.13 1.99
 3 4 13 8.12 3.73
 3 4 14 2.39 3.22
 3 4 15 13.65 4.56
 3 4 16 2.55 2.9
 -3 5 11 1.61 2.84
 -3 5 10 7.91 4.82
 -3 5 9 1.55 2.72
 -3 5 8 18.16 5.97
 -3 5 7 5.91 3.68
 -3 5 6 8.67 4.16
 -3 5 5 22.56 6.43
 -3 5 4 45.38 8.89
 -3 5 3 9.37 4.31
 -3 5 2 6.56 3.53
 4 -5 -12 1.23 1.18
 4 -5 -11 2.09 1.41
 4 -5 -10 -0.42 0.97
 4 -5 -9 1.29 1.16
 4 -5 -8 0.87 0.88
 4 -5 -7 7.02 2.14
 4 -5 -6 4.4 1.79
 4 -5 -5 8.81 2.38
 4 -5 -4 -0.45 1.01
 4 -5 -3 8.47 2.32
 4 -5 -1 0.45 1.01
 4 -5 0 0.44 1.1
 4 -5 1 12.38 2.78
 4 -5 1 9.29 4.68
 4 -5 2 1.77 1.49
 4 -5 2 5.32 3.31
 4 -5 3 3.94 1.67
 4 -5 3 6.48 3.49
 4 -5 4 11.68 2.69
 4 -5 4 17.92 5.52
 4 -5 5 3.02 1.58
 4 -5 5 1.25 1.8
 4 -5 6 2.98 1.62
 4 -5 7 2.53 1.48
 4 -4 -10 7.24 1.99
 4 -4 -9 11.64 2.35
 4 -4 -8 16.91 2.92
 4 -4 -7 10.8 2.31
 4 -4 -6 2.24 1.2
 4 -4 -5 12.34 2.62
 4 -4 -4 22.69 3.25
 4 -4 -3 15.52 2.74
 4 -4 -1 11.75 2.39
 4 -4 -1 8.82 4.2
 4 -4 0 27.38 3.54
 4 -4 0 25.52 6.31
 4 -4 1 18.75 3.08
 4 -4 1 21.31 5.48
 4 -4 2 -0.37 0.84
 4 -4 2 1.13 1.63
 4 -4 3 0.37 0.84
 4 -4 3 -1.13 1.98
 4 -4 4 31.61 3.79
 4 -4 4 46.15 7.93
 4 -4 5 16.5 2.76
 4 -4 5 9.69 3.96
 4 -4 6 15.74 4.9
 4 -4 7 2.05 2.08
 4 -4 8 24.82 5.46
 4 -4 9 3.9 2.43
 4 -4 10 27.13 5.73
 4 -4 11 10.12 3.51
 4 -4 12 3.63 2.44
 4 -3 -20 2.91 2.42
 4 -3 -19 5.6 3.15
 4 -3 -18 0.9 1.58
 4 -3 -17 3.45 2.32
 4 -3 -16 20.71 4.71
 4 -3 -15 40.94 6.26
 4 -3 -14 12.75 3.59
 4 -3 -13 27.31 4.88
 4 -3 -12 10.39 3.08
 4 -3 -11 112.69 9.46
 4 -3 -10 149 10.86
 4 -3 -9 99.97 8.61
 4 -3 -8 18.74 3.76
 4 -3 -7 69.68 7.02
 4 -3 -6 53.17 5.99
 4 -3 -5 64.2 6.56
 4 -3 -4 112.23 8.54
 4 -3 -3 -0.56 1.5
 4 -3 -2 144 10.1
 4 -3 -1 25.09 5.42
 4 -3 -1 29.91 4.62
 4 -3 0 99.97 10.38
 4 -3 0 112.75 9
 4 -3 1 125.04 11.7
 4 -3 1 133.82 10.12
 4 -3 2 58.65 8.01
 4 -3 2 60.23 6.92
 4 -3 3 114.87 11.08
 4 -3 3 109.02 9.44
 4 -3 4 14.98 4.21
 4 -3 4 11.99 3.3
 4 -3 5 21.5 4.34
 4 -3 5 24.05 4.96
 4 -3 6 23.36 4.55
 4 -3 6 31.33 5.67
 4 -3 7 60.65 7.29
 4 -3 7 55.33 7.43
 4 -3 8 7.72 2.83
 4 -3 8 3.16 2.13
 4 -3 9 2.38 2.14
 4 -3 9 2.29 1.74
 4 -3 10 1.63 1.85
 -4 -3 -10 4.85 2.61
 4 -3 10 4.53 2.3
 -4 -3 -11 5.16 2.97
 4 -3 11 6.73 2.85
 -4 -3 -12 5.46 3.14
 4 -3 12 5.18 2.26
 -4 -3 -13 6.89 3.69
 4 -3 13 6.53 2.56
 -4 -3 -14 -1.21 2.12
 4 -3 14 1.42 1.61
 4 -3 15 1.41 1.61
 -4 -3 -15 1.27 1.82
 -4 -3 -16 1.34 2.35
 -4 -3 -17 1.4 2.46
 4 -2 -21 1.06 1.52
 4 -2 -20 1.02 2.08
 4 -2 -19 9.82 3.46
 4 -2 -18 3.78 2.72
 4 -2 -17 16.2 4.21
 4 -2 -16 29.21 5.63
 4 -2 -15 34.61 5.91
 4 -2 -14 18.29 4.22
 4 -2 -13 218.57 14.4
 4 -2 -12 139.51 11.09
 4 -2 -11 98.59 9.09
 4 -2 -10 8.27 2.89
 4 -2 -9 52.84 6.45
 4 -2 -8 182.41 12.13
 4 -2 -7 109.6 9.25
 4 -2 -6 131.34 10.09
 4 -2 -5 79.3 7.45
 4 -2 -4 139.18 10.15
 4 -2 -3 26.95 4.4
 4 -2 -2 66.62 6.99
 4 -2 -1 120.96 9.66
 4 -2 0 160.83 11.6
 4 -2 0 184.6 12.18
 4 -2 1 214.62 13.74
 4 -2 1 250.11 14.61
 4 -2 2 1.39 1.57
 4 -2 2 1.38 1.57
 4 -2 3 140.37 10.88
 4 -2 3 158.05 11.2
 4 -2 4 25.27 4.76
 4 -2 4 20.25 4.07
 4 -2 5 5.07 2.14
 4 -2 5 4.29 1.92
 4 -2 6 44.69 6.34
 4 -2 6 64.15 6.76
 4 -2 7 57.32 7.16
 4 -2 7 74.42 7.18
 -4 -2 -8 30.28 5.84
 4 -2 8 36.76 5.11
 -4 -2 -9 197.74 15.07
 4 -2 9 194.34 11.8
 -4 -2 -10 17.73 4.72
 4 -2 10 24.49 4.24
 -4 -2 -11 26.97 6.09
 4 -2 11 32.16 4.63
 -4 -2 -12 2.18 2.21
 4 -2 12 2.22 1.6
 4 -2 13 4.44 2.04
 -4 -2 -13 2.29 2.33
 4 -2 14 0.56 1.28
 -4 -2 -14 1.21 1.74
 4 -2 15 25.87 4.21
 -4 -2 -15 21.71 6.25
 4 -2 16 0.59 1.2
 -4 -2 -16 -1.35 2.37
 -4 -2 -17 1.42 2.5
 -4 -2 -18 1.48 2.61
 4 -1 -21 3.25 2.2
 4 -1 -20 4.17 2.6
 4 -1 -19 6.06 2.91
 4 -1 -18 7.67 3.38
 4 -1 -17 10.09 3.62
 4 -1 -16 35.14 6.1
 4 -1 -15 111.92 10.59
 4 -1 -14 25.99 5.19
 4 -1 -13 21.14 4.66
 4 -1 -12 60.7 7.39
 4 -1 -11 143.87 11.36
 4 -1 -10 222.51 14.19
 4 -1 -9 90.37 8.65
 4 -1 -8 46.98 6.27
 4 -1 -7 248.63 14.64
 4 -1 -6 35.99 5.14
 4 -1 -5 40.82 5.53
 4 -1 -4 325.08 16.54
 4 -1 -3 26.31 4.36
 4 -1 -2 148.41 10.7
 4 -1 -1 51.51 5.3
 4 -1 -1 43.5 5.78
 4 -1 0 442.74 17.8
 4 -1 0 443.58 20.52
 4 -1 1 0.68 1.7
 4 -1 1 0.94 0.95
 4 -1 2 31.96 5.17
 4 -1 2 28.02 3.84
 4 -1 3 141.52 10.8
 4 -1 3 151.57 9.12
 4 -1 4 139.09 10.87
 4 -1 4 162.41 9.18
 4 -1 5 182.85 9.71
 4 -1 5 176.54 12.4
 -4 -1 -6 138.21 11.63
 4 -1 6 147.99 11.33
 4 -1 6 153.64 8.76
 -4 -1 -7 93.41 9.73
 4 -1 7 87.33 6.48
 -4 -1 -8 70.08 8.64
 4 -1 8 67.76 5.69
 -4 -1 -9 38.96 6.47
 4 -1 9 48.33 4.72
 4 -1 10 3.56 1.39
 -4 -1 -10 2.91 2.21
 4 -1 11 8.1 2.11
 -4 -1 -11 11.24 4.03
 -4 -1 -12 196.28 15.96
 4 -1 12 184.72 10.19
 -4 -1 -13 1.14 2.59
 -4 -1 -14 21.59 5.47
 -4 -1 -15 19.03 5.49
 -4 -1 -16 5.35 3.33
 -4 -1 -17 5.65 3.52
 -4 -1 -18 1.49 3.02
 -4 -1 -19 -1.56 2.75
 4 0 -21 4.38 2.49
 4 0 -20 28.41 6.27
 4 0 -19 24.21 5.64
 4 0 -18 0.96 1.7
 4 0 -17 8.31 3.26
 4 0 -16 42.56 6.69
 4 0 -15 11.11 3.48
 4 0 -14 0.82 1.44
 4 0 -13 492.71 23.25
 4 0 -12 10.72 3.22
 4 0 -11 25.95 4.68
 4 0 -10 32.07 5.18
 -4 0 9 10.17 2.09
 4 0 -9 9.88 2.96
 -4 0 8 16.84 2.49
 4 0 -8 13.1 3.23
 4 0 -7 410.44 19.23
 -4 0 7 399.51 13.93
 4 0 -6 69.45 7.12
 -4 0 6 73.55 4.56
 4 0 -5 117.46 9.54
 -4 0 5 138.83 6.03
 -4 0 4 2.48 0.7
 4 0 -4 1.26 1.11
 4 0 -3 19.63 3.83
 4 0 -2 231.04 9.38
 4 0 -2 216.49 13.4
 4 0 -2 223.91 7.26
 4 0 -1 44.88 3.67
 4 0 -1 54.15 6.39
 4 0 -1 50.43 3.18
 4 0 0 6.33 1.24
 4 0 0 3.37 1.82
 4 0 0 6.24 1.31
 4 0 1 114.97 5.72
 4 0 1 129.43 10.1
 4 0 2 252.54 14.95
 4 0 2 269.46 9.55
 4 0 3 201.8 13.14
 4 0 3 205.93 8.06
 4 0 4 152.27 11.4
 4 0 4 169.35 7.11
 4 0 5 10.75 1.65
 4 0 5 8.53 2.81
 -4 0 -6 210.1 14.26
 4 0 6 222.04 8.68
 4 0 7 -0.24 0.49
 -4 0 -7 0.85 2.11
 -4 0 -8 44.84 6.76
 -4 0 -9 3.68 2.47
 -4 0 -10 84.66 9.85
 -4 0 -11 184.54 14.94
 -4 0 -12 27.82 6.08
 -4 0 -13 6.76 3.24
 -4 0 -14 2.38 2.71
 -4 0 -15 5.03 3.14
 -4 0 -16 65.16 10.3
 -4 0 -17 5.61 4.03
 -4 0 -18 4.41 3.34
 -4 0 -19 1.54 2.22
 4 1 -21 3.27 2.71
 4 1 -20 1.05 2.14
 4 1 -19 2.03 2.31
 4 1 -18 9.64 3.54
 4 1 -17 6.46 2.82
 4 1 -16 56.75 7.8
 -4 1 15 105.34 9.68
 4 1 -15 111.96 10.58
 -4 1 14 22.56 4.43
 4 1 -14 31.92 5.67
 -4 1 13 21.05 4.09
 4 1 -13 16.6 4.04
 4 1 -12 60.31 7.31
 -4 1 12 59.78 6.71
 4 1 -11 133.98 11
 -4 1 11 138.22 10.16
 4 1 -10 195.59 13.24
 -4 1 10 215.13 12.46
 4 1 -9 88.78 8.59
 -4 1 9 96.61 7.83
 4 1 -8 47.91 6.2
 -4 1 8 53.15 5.63
 4 1 -7 261.57 14.97
 -4 1 7 254.44 12.81
 4 1 -6 37.43 5.25
 -4 1 6 35.12 4.33
 4 1 -5 42.92 1.98
 4 1 -5 42.6 5.59
 -4 1 5 40.89 4.5
 4 1 -4 294.4 15.67
 -4 1 4 305.09 13.28
 -4 1 3 21.95 3.2
 4 1 -3 26.17 4.42
 4 1 -2 142.16 10.59
 -4 1 2 156.35 8.51
 4 1 -1 57.79 6.63
 4 1 0 442.57 20.57
 4 1 1 -0.68 0.98
 4 1 2 19.12 4.07
 4 1 3 155.31 11.41
 4 1 4 147.69 11.22
 4 1 5 175.61 12.5
 4 1 6 138.26 11.1
 -4 1 -7 72.93 8.55
 -4 1 -8 58.61 7.82
 -4 1 -9 42.52 6.84
 -4 1 -10 6.78 2.96
 -4 1 -11 8.11 3.42
 -4 1 -12 191.29 15.81
 -4 1 -13 6.78 4.14
 -4 1 -14 34.42 7.18
 -4 1 -15 11.27 4.42
 -4 1 -16 2.65 2.69
 -4 1 -17 8.37 4.01
 -4 1 -18 2.94 3.66
 -4 1 -19 -1.54 2.72
 -4 2 22 2.53 2.22
 -4 2 21 -1.22 2.16
 4 2 -21 -1.07 2.18
 -4 2 20 7.08 3.6
 4 2 -20 7.24 3.33
 -4 2 19 6.84 3.48
 4 2 -19 3.98 2.48
 -4 2 18 3.3 2.74
 4 2 -18 0.96 1.96
 -4 2 17 16.91 4.94
 4 2 -17 18.26 4.56
 -4 2 16 37.92 6.86
 4 2 -16 25.33 5.29
 -4 2 15 39.11 6.79
 4 2 -15 36.93 6.09
 -4 2 14 17.89 4.61
 4 2 -14 25.08 4.95
 4 2 -13 169.68 12.86
 -4 2 13 218.18 15.35
 4 2 -12 121.36 10.38
 -4 2 12 128.52 11.56
 4 2 -11 96.31 9.13
 -4 2 11 94.06 9.65
 -4 2 10 11.3 3.48
 4 2 -10 4.92 2.26
 4 2 -9 56.08 6.88
 -4 2 9 67.93 7.84
 4 2 -8 198.83 12.79
 -4 2 8 191.68 13.25
 4 2 -7 92.84 8.64
 -4 2 7 97.3 9.08
 4 2 -6 140.1 10.23
 -4 2 6 158.7 11.41
 4 2 -5 73.55 7.29
 -4 2 5 82.65 8.1
 4 2 -4 155.98 10.66
 -4 2 4 136.07 10.28
 -4 2 3 20.14 4.01
 4 2 -3 32.54 4.86
 4 2 -2 71.08 7.17
 -4 2 2 74.48 7.23
 4 2 -1 120 9.54
 -4 2 1 120.51 9.22
 4 2 0 151.99 11.05
 4 2 1 226.93 14.03
 4 2 2 1.77 0.9
 4 2 2 1.39 1.23
 4 2 3 150.84 11.33
 4 2 3 155.5 8.29
 4 2 4 21.91 3.16
 4 2 4 16.64 3.84
 4 2 5 4.49 2.01
 4 2 5 5.82 1.72
 4 2 6 65.01 7.68
 4 2 7 57.3 7.25
 -4 2 -8 46.93 6.99
 -4 2 -9 206.69 15.43
 -4 2 -10 20.57 5
 -4 2 -11 28.71 6.02
 -4 2 -12 2.16 2.19
 -4 2 -13 3.39 2.81
 -4 2 -14 1.19 2.96
 -4 2 -15 25.08 6.65
 -4 2 -16 1.32 1.9
 -4 2 -17 1.39 2.45
 -4 2 -18 8.78 4.21
 4 3 -20 1.99 2.02
 -4 3 19 1.41 2.02
 4 3 -19 5.76 2.76
 -4 3 18 1.37 1.39
 4 3 -18 0.92 1.32
 -4 3 17 -1.33 2.34
 4 3 -17 7.1 3.25
 -4 3 16 19.33 5.58
 4 3 -16 25.65 5.24
 -4 3 15 31.34 6.92
 4 3 -15 49.41 6.94
 -4 3 14 13.38 4.79
 4 3 -14 8.52 2.95
 -4 3 13 29.4 6.46
 4 3 -13 27.5 5.05
 -4 3 12 19.32 5.17
 4 3 -12 12.18 3.43
 4 3 -11 104.64 9.2
 -4 3 11 92.71 11.21
 4 3 -10 175.86 11.91
 -4 3 10 170 14.83
 4 3 -9 99.9 8.98
 -4 3 9 94.84 10.69
 -4 3 8 14.9 4.41
 4 3 -8 14.56 3.42
 4 3 -7 69.52 7.16
 -4 3 7 69.45 8.95
 -4 3 6 55.25 7.81
 4 3 -6 48.25 5.96
 4 3 -5 54.12 6.52
 -4 3 5 87.29 9.66
 4 3 -4 110.35 8.72
 -4 3 4 129.96 11.65
 -4 3 3 0.86 2.13
 4 3 -3 1.15 1.66
 4 3 -2 119.78 9.24
 -4 3 2 117.05 10.83
 -4 3 1 24.57 5.16
 4 3 -1 21.56 4.07
 4 3 0 101.97 8.72
 4 3 1 149.7 10.82
 4 3 2 46.51 6.1
 4 3 3 99.99 9.15
 4 3 4 15.47 3.76
 4 3 5 18.23 4.1
 4 3 6 35.42 5.82
 4 3 7 67.56 8.17
 4 3 8 4.31 2.32
 4 3 9 2.7 2.24
 4 3 10 1.88 2.34
 -4 3 -11 10.2 3.74
 -4 3 -12 6.47 3.1
 -4 3 -13 10.24 4.01
 -4 3 -14 3.57 2.7
 -4 3 -15 1.25 2.2
 -4 3 -16 1.31 1.88
 -4 3 -17 5.51 3.43
 -4 3 -18 1.44 2.53
 -4 4 16 -1.57 2.76
 -4 4 15 3.06 2.7
 -4 4 14 7.47 4.56
 -4 4 13 23.23 6.78
 -4 4 12 1.41 2.49
 -4 4 11 -1.37 1.97
 -4 4 10 7.99 4.06
 -4 4 9 6.51 3.97
 -4 4 8 17.74 5.17
 -4 4 7 6.18 3.08
 -4 4 6 4.81 2.99
 -4 4 5 15.22 4.62
 -4 4 4 20.53 5.46
 -4 4 3 14.44 4.66
 -4 4 2 24.98 5.76
 -4 4 1 5.33 2.87
 -4 5 9 6.3 3.92
 -4 5 8 -1.54 1.56
 -4 5 7 9.03 4.59
 -4 5 6 1.46 2.57
 -4 5 5 14.26 5.23
 -4 5 4 -1.39 2.84
 -4 5 3 10.9 4.38
 -4 5 2 1.34 2.36
 5 -4 -3 -1.17 2.06
 5 -4 -2 1.17 2.06
 5 -4 -1 29.38 6.57
 5 -4 0 5.92 3.61
 5 -4 1 -1.2 2.11
 5 -4 2 7.12 3.41
 5 -4 3 11.55 4.4
 5 -4 4 9.04 3.64
 5 -4 5 8.87 3.57
 5 -4 6 8.68 3.49
 5 -4 7 1.05 2.14
 5 -4 8 6.18 2.96
 5 -4 9 -0.99 2.01
 5 -3 -18 0.99 1.42
 5 -3 -17 5.66 2.88
 5 -3 -16 5.47 2.62
 5 -3 -15 9.73 3.37
 5 -3 -14 6.88 3.15
 5 -3 -13 2.5 1.89
 5 -3 -12 5.68 2.61
 5 -3 -11 29.36 5.39
 5 -3 -10 50.62 6.85
 5 -3 -9 8.49 3.04
 5 -3 -8 39.13 6
 5 -3 -7 46.03 6.45
 5 -3 -6 3.02 1.88
 5 -3 -5 15.69 3.57
 5 -3 -4 66.31 7.5
 5 -3 -3 7.39 2.91
 5 -3 -2 34.63 5.72
 5 -3 -2 28.84 5.82
 5 -3 -1 27.9 5.73
 5 -3 -1 26.1 5.15
 5 -3 0 0.97 2.2
 5 -3 0 0.78 2.64
 5 -3 1 61.52 8.33
 5 -3 1 50.22 7.04
 5 -3 2 9.22 3.19
 5 -3 2 7.75 3.12
 5 -3 3 31.93 5.73
 5 -3 3 31.75 6.04
 5 -3 4 18.58 4.5
 5 -3 4 8.24 3.1
 5 -3 5 0.9 1.58
 5 -3 5 1.8 2.24
 5 -3 6 6.07 2.65
 5 -3 6 3.63 2.26
 5 -3 7 0.91 1.86
 5 -3 7 1.68 1.48
 5 -3 8 -0.93 0.94
 5 -3 8 -0.81 1.43
 5 -3 9 6.61 3.04
 5 -3 9 3.15 2.12
 5 -3 10 4.83 2.6
 5 -3 10 5.48 2.87
 5 -3 11 3.95 2.66
 5 -3 11 3.87 2.49
 5 -3 12 2.02 2.05
 5 -3 12 2.29 2.06
 5 -3 13 -1.03 1.49
 5 -3 13 2.26 1.87
 -5 -3 -14 1.36 1.95
 -5 -3 -15 2.85 2.9
 5 -2 -19 6.37 3.41
 5 -2 -18 5.12 2.75
 5 -2 -17 7.94 3.5
 5 -2 -16 4.83 2.78
 5 -2 -15 3.74 2.52
 5 -2 -14 2.72 2.06
 5 -2 -13 59.34 7.85
 5 -2 -12 7.8 3.06
 5 -2 -11 2.56 1.94
 5 -2 -10 200.53 14.41
 5 -2 -9 28.21 5.37
 5 -2 -8 117.75 10.63
 5 -2 -7 7.33 2.99
 5 -2 -6 242.64 15.33
 5 -2 -5 28.7 5.21
 5 -2 -4 4.72 2.4
 5 -2 -3 92.63 9.33
 5 -2 -2 89.43 8.88
 5 -2 -2 84.58 8.94
 5 -2 -1 9.66 3.21
 5 -2 -1 7.37 3.12
 5 -2 0 5.04 2.7
 5 -2 0 5.96 2.52
 5 -2 1 204.51 13.7
 5 -2 1 182.11 13.9
 5 -2 2 27.15 5.38
 5 -2 2 32.34 5.21
 5 -2 3 32.77 6.01
 5 -2 3 29.3 4.91
 5 -2 4 91.93 8.48
 5 -2 4 66.64 8.55
 5 -2 5 59.75 7.96
 5 -2 5 61.65 6.93
 5 -2 6 28.8 5.59
 5 -2 6 24.84 4.33
 5 -2 7 55.55 6.29
 5 -2 7 43.85 6.91
 5 -2 8 0.93 1.64
 5 -2 8 -0.61 1.07
 5 -2 9 3.8 2.37
 5 -2 9 3.62 1.94
 5 -2 10 15.55 4.42
 5 -2 10 11.3 2.91
 5 -2 11 3.96 2.67
 -5 -2 -11 8.49 4.09
 5 -2 11 8.84 2.62
 -5 -2 -12 8.91 4.1
 5 -2 12 8.07 2.42
 5 -2 13 25.41 4.23
 -5 -2 -13 25.41 6.68
 5 -2 14 2.34 1.57
 -5 -2 -14 -1.4 2.01
 5 -2 15 -0.6 1.48
 -5 -2 -15 1.47 2.11
 -5 -2 -16 1.53 2.69
 5 -1 -20 -1.12 1.98
 5 -1 -19 3.25 2.92
 5 -1 -18 6.29 3.2
 5 -1 -17 50.08 7.78
 5 -1 -16 -0.99 2.25
 5 -1 -15 19.15 4.88
 5 -1 -14 7.48 3.01
 5 -1 -13 -0.91 1.86
 5 -1 -12 119.53 11.27
 5 -1 -11 121.7 11.3
 5 -1 -10 106.08 10.41
 5 -1 -9 17.92 4.44
 5 -1 -8 54.18 7.35
 5 -1 -7 134.58 11.27
 5 -1 -6 55.71 7.25
 5 -1 -5 109.2 10.18
 5 -1 -4 134.15 11.31
 5 -1 -3 182 13.31
 5 -1 -2 18.79 3.55
 5 -1 -2 32 5.55
 5 -1 -1 70.49 6.58
 5 -1 -1 63.46 7.87
 5 -1 0 111.7 8.36
 5 -1 0 116.7 10.89
 5 -1 1 28.62 5.46
 5 -1 1 25.26 3.93
 5 -1 2 38.45 4.66
 5 -1 2 47.2 7.05
 5 -1 3 57.7 7.7
 5 -1 3 58.74 5.58
 5 -1 4 34.09 6.02
 5 -1 4 40.06 4.54
 5 -1 5 25.55 5.17
 5 -1 5 20.42 3.23
 5 -1 6 1.25 1.04
 5 -1 6 1.79 1.82
 5 -1 7 62.99 8.34
 5 -1 7 77.19 6.18
 5 -1 8 30.67 5.96
 5 -1 8 45.51 4.78
 5 -1 9 38.66 6.89
 5 -1 9 36.06 4.22
 -5 -1 -10 77.92 10.51
 5 -1 10 68.93 9.09
 5 -1 10 79.86 6.35
 5 -1 11 0.43 0.75
 -5 -1 -11 -1.22 2.48
 5 -1 12 11.9 2.66
 -5 -1 -12 14.04 4.68
 -5 -1 -13 13.3 4.88
 -5 -1 -14 5.55 3.16
 -5 -1 -15 14.51 5.32
 -5 -1 -16 12.14 5.57
 5 0 -20 18.07 5.15
 5 0 -19 20.73 5.34
 5 0 -18 5.29 2.85
 5 0 -17 1.03 2.09
 5 0 -16 5.98 2.87
 5 0 -15 0.97 1.39
 5 0 -14 43.41 7.05
 5 0 -13 49.02 7.36
 -5 0 12 0.45 1.13
 5 0 -12 0.91 1.6
 5 0 -11 18.84 4.5
 -5 0 11 26.79 3.69
 5 0 -10 129.41 11.68
 -5 0 10 144.81 8.28
 5 0 -9 71.54 8.39
 -5 0 9 49.3 4.48
 5 0 -8 236.48 15.81
 5 0 -8 223.1 15.03
 -5 0 8 233.94 9.77
 5 0 -7 99.69 9.74
 -5 0 7 102.09 5.46
 5 0 -6 100.07 9.71
 -5 0 6 102.41 4.89
 5 0 -5 -0.8 2
 5 0 -4 65.21 7.93
 5 0 -3 46.54 4.11
 5 0 -3 47.73 6.76
 5 0 -2 375.64 13.53
 5 0 -2 377.16 20.06
 5 0 -1 10.09 3.09
 5 0 -1 11.95 1.98
 5 0 0 77.1 4.78
 5 0 0 74.34 8.58
 5 0 1 17.04 2.1
 5 0 1 17.32 4.33
 5 0 2 27.24 2.67
 5 0 2 29.53 5.55
 5 0 3 8.69 3.19
 5 0 3 7.42 1.45
 5 0 4 39.31 6.36
 5 0 4 47.42 3.56
 5 0 5 108.77 10.65
 5 0 5 112.46 5.91
 5 0 6 6.49 1.45
 5 0 6 9.92 3.43
 5 0 7 1.03 0.82
 5 0 7 0.92 1.62
 5 0 8 8.46 3.17
 -5 0 -9 36.56 7.05
 5 0 9 19.16 4.8
 -5 0 -10 3.47 2.88
 -5 0 -11 18.2 5.25
 -5 0 -12 26.66 6.35
 -5 0 -13 39.53 7.97
 -5 0 -14 28.92 7.03
 -5 0 -15 2.88 2.93
 -5 0 -16 22.6 6.51
 -5 0 -17 9.42 4.52
 5 1 -20 1.13 2.29
 5 1 -19 2.18 2.21
 -5 1 18 2.68 2.57
 5 1 -18 7.37 3.21
 5 1 -17 49.27 8.02
 -5 1 17 52.15 7.25
 -5 1 16 1.64 1.86
 5 1 -16 0.99 1.75
 -5 1 15 16.37 3.98
 5 1 -15 22.22 4.93
 -5 1 14 8.1 3.09
 5 1 -14 12.24 3.95
 -5 1 13 0.7 1.42
 5 1 -13 1.84 2.09
 5 1 -12 117.22 11.37
 -5 1 12 120.36 9.76
 5 1 -11 135.38 11.88
 -5 1 11 131.71 9.99
 5 1 -10 122.74 11.28
 -5 1 10 117.2 9.13
 -5 1 9 15.86 3.26
 5 1 -9 13.73 3.81
 5 1 -8 52.52 7.19
 -5 1 8 50.55 5.55
 5 1 -7 131.75 11.07
 -5 1 7 122.88 8.46
 5 1 -6 64.17 7.67
 -5 1 6 60.05 5.73
 5 1 -5 90.22 9.33
 -5 1 5 104.81 7.26
 5 1 -4 129.3 11.17
 -5 1 4 149.78 8.59
 5 1 -3 195.13 13.83
 5 1 -2 33.51 5.68
 5 1 -1 78.43 8.82
 5 1 0 110.74 10.56
 5 1 1 26.09 5.26
 5 1 2 43.92 6.75
 5 1 3 67.02 8.25
 5 1 4 35.51 6.17
 5 1 5 24.3 5.2
 5 1 6 1.84 2.09
 5 1 7 65.06 8.58
 5 1 8 27.03 5.75
 5 1 9 41.51 7.23
 -5 1 -10 80.8 10.58
 -5 1 -11 -1.21 2.75
 -5 1 -12 17.73 5.32
 -5 1 -13 13.19 5.02
 -5 1 -14 4.13 3.13
 -5 1 -15 12.95 5.28
 -5 1 -16 15.03 5.52
 -5 1 -17 3.14 3.19
 -5 2 20 3.65 2.76
 -5 2 19 10.59 4.32
 5 2 -19 10.74 3.94
 -5 2 18 4.55 3.27
 5 2 -18 4.15 2.59
 -5 2 17 3.3 2.23
 5 2 -17 5.04 2.71
 -5 2 16 3.17 2.4
 5 2 -16 4.89 2.81
 -5 2 15 6.11 2.93
 5 2 -15 7.58 3.05
 -5 2 14 3.92 2.64
 5 2 -14 -0.92 2.1
 -5 2 13 53.52 7.79
 5 2 -13 61.2 8.07
 -5 2 12 8.08 3.17
 5 2 -12 7.92 3.1
 -5 2 11 2.59 2.15
 5 2 -11 6.09 2.65
 5 2 -10 204.49 14.56
 -5 2 10 204.31 14.44
 -5 2 9 28.29 5.21
 5 2 -9 25.18 5.15
 5 2 -8 118.62 10.9
 -5 2 8 127.84 10.74
 -5 2 7 10.83 3.12
 5 2 -7 10.78 3.23
 5 2 -7 10.68 3.55
 5 2 -6 233.13 14.98
 -5 2 6 247.19 14.72
 -5 2 5 26.61 4.73
 5 2 -5 31.85 5.51
 -5 2 4 7.65 2.67
 5 2 -4 3.92 2.4
 5 2 -3 80.55 8.75
 -5 2 3 98.48 8.53
 5 2 -2 114.45 10.46
 5 2 -1 7.36 3
 5 2 0 1.68 2.09
 5 2 1 198.73 14.52
 5 2 2 31.11 5.89
 5 2 3 29.86 5.56
 5 2 4 73.19 8.92
 5 2 5 58.47 7.99
 5 2 6 32.21 6.35
 5 2 7 34.04 6.29
 5 2 8 1 1.77
 5 2 9 7.24 3.33
 5 2 10 16.93 4.82
 5 2 11 7.66 3.69
 -5 2 -12 5.03 3.13
 -5 2 -13 23.78 6.46
 -5 2 -14 1.38 1.98
 -5 2 -15 7.22 3.89
 -5 2 -16 1.5 2.64
 -5 3 19 1.44 2.53
 5 3 -19 2.08 2.11
 -5 3 18 1.4 2.46
 5 3 -18 -1 2.04
 -5 3 17 6.77 3.37
 5 3 -17 6.78 3.12
 -5 3 16 5.26 3.54
 5 3 -16 7.5 3.16
 -5 3 15 14.04 4.86
 5 3 -15 10.06 3.61
 -5 3 14 19.84 5.5
 5 3 -14 10.64 3.61
 -5 3 13 1.2 1.73
 5 3 -13 -0.86 1.75
 -5 3 12 4.63 3.12
 5 3 -12 8.4 3.42
 -5 3 11 36.88 7.14
 5 3 -11 37.1 6.04
 -5 3 10 61.45 9.04
 5 3 -10 44.48 6.56
 -5 3 9 9.41 3.84
 5 3 -9 8.03 2.95
 -5 3 8 35.47 6.79
 5 3 -8 26.98 5.27
 -5 3 7 48.05 7.6
 5 3 -7 48.55 6.79
 -5 3 6 2.85 2.37
 5 3 -6 6.26 2.75
 -5 3 5 10.99 3.73
 5 3 -5 10.89 3.23
 5 3 -4 64.92 7.58
 -5 3 4 77.4 9.03
 -5 3 3 11.3 4.06
 5 3 -3 12.82 3.92
 -5 3 2 32.33 5.77
 5 3 -2 24.44 4.82
 5 3 -1 34.29 5.76
 5 3 0 1.6 2.3
 5 3 1 59.05 7.62
 5 3 2 6.06 2.79
 5 3 3 38.72 6.46
 5 3 4 13.94 4.02
 5 3 5 -0.95 1.37
 5 3 6 0.98 1.4
 5 3 7 1 1.44
 5 3 8 -1.03 1.48
 5 3 9 3.19 2.17
 5 3 10 5.53 2.97
 5 3 11 2.29 2.01
 5 3 12 2.36 2.68
 5 3 13 -1.21 2.14
 5 3 14 3.77 3.13
 -5 3 -15 1.4 2.46
 5 3 15 5.21 3.24
 -5 4 14 -1.5 2.63
 -5 4 13 8.74 4.44
 -5 4 12 1.42 2.9
 -5 4 11 1.39 2.44
 -5 4 10 5.41 3.64
 -5 4 9 1.32 2.32
 -5 4 8 20.46 5.68
 -5 4 7 39.87 7.85
 -5 4 6 1.21 2.46
 -5 4 5 1.18 2.39
 -5 4 4 14.89 4.81
 -5 4 3 1.12 2.28
 -5 5 5 4.3 3.57
 -5 5 4 29.38 7
 6 -4 -5 12.18 4.47
 6 -4 -4 -1.22 2.47
 6 -4 -3 9.77 4.48
 6 -4 -2 2.45 2.49
 6 -4 -1 2.47 2.17
 6 -4 0 -1.25 2.2
 6 -4 1 1.22 2.14
 6 -4 2 14.2 4.67
 6 -4 3 -1.16 1.66
 6 -4 4 -1.14 2.01
 6 -4 5 -1.12 1.61
 6 -3 -15 5.01 2.88
 6 -3 -14 14.69 4.35
 6 -3 -13 0.97 1.39
 6 -3 -12 8.58 3.22
 6 -3 -11 1.89 1.66
 6 -3 -10 0.94 1.35
 6 -3 -9 0.94 1.35
 6 -3 -8 20.42 4.92
 6 -3 -7 8.36 3.13
 6 -3 -6 0.93 1.89
 6 -3 -5 3.53 2.2
 6 -3 -4 6.29 3.03
 6 -3 -4 1.01 1.46
 6 -3 -3 4.6 2.48
 6 -3 -3 2.03 1.78
 6 -3 -2 -0.93 1.34
 6 -3 -2 -1.01 1.78
 6 -3 -1 7.15 3.45
 6 -3 -1 10.4 3.73
 6 -3 0 5.15 2.77
 6 -3 0 1.91 1.94
 6 -3 1 3 2.04
 6 -3 1 8.84 3.46
 6 -3 2 3.01 2.7
 6 -3 2 6.82 3.13
 6 -3 3 13.37 4.19
 6 -3 3 8.49 3.6
 6 -3 4 6.29 3.02
 6 -3 4 17.58 4.71
 6 -3 5 1.07 1.88
 6 -3 5 2.69 2.04
 6 -3 6 2.17 2.2
 6 -3 6 1.74 1.97
 6 -3 7 4.37 3.14
 6 -3 7 5 2.68
 6 -3 8 7.27 3.08
 6 -3 8 9.9 3.88
 6 -3 9 -1.11 1.59
 6 -3 9 -0.81 1.83
 6 -3 10 14.53 4.69
 6 -3 10 13.51 3.71
 6 -3 11 6.21 2.74
 6 -2 -17 11.11 3.92
 6 -2 -16 5.42 3.12
 6 -2 -15 9.57 3.59
 6 -2 -14 4.19 2.61
 6 -2 -13 1.03 1.82
 6 -2 -12 16.36 4.66
 6 -2 -11 15.3 4.29
 6 -2 -10 27.21 5.91
 6 -2 -9 4.97 3.03
 6 -2 -8 4.98 2.68
 6 -2 -7 19.63 4.77
 6 -2 -6 6.58 3.03
 6 -2 -5 35.33 6.34
 6 -2 -4 3.87 3.11
 6 -2 -4 12.77 3.72
 6 -2 -3 -0.79 1.97
 6 -2 -3 -0.97 2.62
 6 -2 -2 1.58 1.8
 6 -2 -2 3.9 2.8
 6 -2 -1 7.13 2.8
 6 -2 -1 9.95 3.92
 6 -2 0 3.04 2.73
 6 -2 0 7.81 2.75
 6 -2 1 88.41 8.92
 6 -2 1 102.15 11.19
 6 -2 2 -1.05 1.51
 6 -2 2 1.45 1.81
 6 -2 3 31.01 6.36
 6 -2 3 23.47 4.55
 6 -2 4 9.71 3.64
 6 -2 4 8.18 2.6
 6 -2 5 21.64 5.3
 6 -2 5 22.42 4.21
 6 -2 6 12.45 3.17
 6 -2 6 9.79 3.67
 6 -2 7 6.54 3.14
 6 -2 7 13.06 3.23
 6 -2 8 5.5 2.96
 6 -2 8 4.93 2.26
 6 -2 9 1.11 1.95
 6 -2 9 2.42 1.63
 6 -2 10 1.13 1.98
 6 -2 10 0.6 1.05
 6 -2 11 1.15 2.61
 6 -2 11 2.36 1.59
 6 -2 12 2.34 1.78
 6 -2 12 -1.17 1.68
 6 -2 13 2.34 1.69
 6 -2 13 1.19 2.42
 6 -2 14 -0.6 1.05
 6 -1 -18 9.34 3.94
 6 -1 -17 5.69 3.27
 6 -1 -16 3.35 2.27
 6 -1 -15 16.44 5.12
 6 -1 -14 18.36 4.8
 6 -1 -13 12.81 4.35
 6 -1 -12 4.25 2.86
 6 -1 -11 7.33 3.2
 6 -1 -10 -1.03 1.81
 6 -1 -9 8.22 3.62
 6 -1 -8 88.27 10.18
 6 -1 -7 83.17 9.79
 6 -1 -6 79.77 9.64
 6 -1 -5 74.59 9.39
 6 -1 -4 25.9 4.54
 6 -1 -4 41.3 6.96
 6 -1 -3 55.75 6.39
 6 -1 -3 78.99 9.57
 6 -1 -2 48.01 5.82
 6 -1 -2 45.94 7.67
 6 -1 -1 174.24 10.78
 6 -1 -1 149.05 13.68
 6 -1 0 11.32 4.19
 6 -1 0 7.15 2.27
 6 -1 1 12.57 4.54
 6 -1 1 24.01 3.78
 6 -1 2 6.37 3.06
 6 -1 2 7.05 2.09
 6 -1 3 68.73 6.1
 6 -1 3 69.51 9.47
 6 -1 4 18.22 4.9
 6 -1 4 26.64 3.74
 6 -1 5 29.1 3.89
 6 -1 5 21.49 5.49
 6 -1 6 65.72 9.22
 6 -1 6 71.54 6.09
 6 -1 7 1.09 1.56
 6 -1 7 1.68 1.21
 6 -1 8 17.58 4.88
 6 -1 8 15.7 2.87
 6 -1 9 1.11 1.6
 6 -1 9 1.25 1.04
 6 -1 10 1.28 1.14
 6 -1 10 -1.14 2.31
 6 -1 11 0.44 1.26
 6 -1 11 -1.16 2.04
 6 -1 12 7.1 3.61
 6 -1 13 3.63 2.46
 6 -1 14 1.23 2.16
 6 0 -18 11.75 4.31
 6 0 -17 16.02 4.81
 6 0 -16 6.76 3.24
 6 0 -15 3.32 2.52
 6 0 -14 1.09 1.11
 6 0 -13 6.47 2.9
 6 0 -12 36.44 6.94
 6 0 -11 7.36 3.21
 6 0 -10 76.79 9.81
 6 0 -9 -1.03 1.82
 6 0 -8 57.65 8.09
 6 0 -7 51.35 7.65
 6 0 -6 0.98 2.22
 6 0 -5 342.5 20.91
 6 0 -4 18.7 5.12
 6 0 -3 1.97 2.45
 6 0 -2 79.22 9.87
 6 0 -1 284.46 19.05
 6 0 0 1.04 2.98
 6 0 1 23.1 5.67
 6 0 2 113.87 11.91
 6 0 3 3.21 2.18
 6 0 3 0.65 0.58
 6 0 4 38.05 3.23
 6 0 4 20.36 5.16
 6 0 5 47.31 7.88
 6 0 5 49.98 3.8
 6 0 6 15.16 4.56
 6 0 6 24.1 2.71
 6 0 7 18.58 5.34
 6 0 8 7.78 3.57
 6 0 9 41.9 7.51
 6 0 10 5.78 3.33
 6 0 11 -1.18 1.7
 6 0 12 2.42 2.13
 6 0 13 1.23 2.16
 -6 0 -14 13.99 5.48
 6 0 14 20.17 5.88
 6 1 -18 9.35 3.94
 6 1 -17 3.42 2.59
 6 1 -16 6.72 3.78
 6 1 -15 28.52 6.24
 6 1 -14 7.56 3.81
 6 1 -13 9.61 3.76
 6 1 -12 1.06 1.87
 6 1 -11 8.37 3.37
 6 1 -10 -1.03 2.1
 6 1 -9 7.19 3.14
 6 1 -8 67.76 8.8
 6 1 -7 79.35 9.58
 6 1 -6 78.26 9.57
 6 1 -5 74.12 9.33
 6 1 -4 23.44 5.46
 6 1 -3 81.95 9.88
 6 1 -2 45.73 7.42
 6 1 -1 193.1 15.51
 6 1 0 5.17 3.33
 6 1 1 22.07 5.57
 6 1 2 4.28 2.88
 6 1 3 58.42 8.75
 6 1 4 20.64 5.43
 6 1 5 23.05 6.03
 6 1 6 67.39 9.51
 6 1 7 2.24 2.28
 6 1 8 6.84 3.28
 6 1 9 -1.16 1.67
 6 1 10 -1.19 2.42
 6 1 11 1.22 2.48
 6 1 12 4.99 3.35
 6 1 13 3.84 2.6
 6 1 14 -1.3 1.87
 6 2 -17 23.53 5.83
 6 2 -16 3.28 2.22
 6 2 -15 6.46 3.1
 6 2 -14 2.12 2.15
 6 2 -13 2.09 2.37
 6 2 -12 15.52 4.47
 6 2 -11 11.33 3.92
 6 2 -10 31.36 6.21
 -6 2 9 11.5 3.31
 6 2 -9 1 2.04
 -6 2 8 10.24 3.07
 6 2 -8 6.01 3.06
 -6 2 7 16.04 3.7
 6 2 -7 15.81 4.24
 -6 2 6 5.34 2.45
 6 2 -6 6.55 2.86
 6 2 -5 31.45 6.1
 -6 2 5 43.59 5.88
 6 2 -4 14.44 4.39
 6 2 -3 -0.97 2.41
 6 2 -2 1.94 2.21
 6 2 -1 5 3.05
 6 2 0 2.04 2.32
 6 2 1 84.87 10.44
 6 2 2 1.07 1.88
 6 2 3 26.32 6.03
 6 2 4 7.81 3.4
 6 2 5 4.52 3.04
 6 2 6 17.18 4.95
 6 2 7 6.96 3.34
 6 2 8 3.54 2.94
 6 2 9 4.82 2.74
 6 2 10 1.23 1.77
 6 2 11 -1.27 2.23
 6 2 12 1.3 1.87
 6 2 13 4 3.03
 6 3 -16 -1.05 1.85
 6 3 -15 7.19 3.31
 6 3 -14 9.09 3.85
 -6 3 13 8.25 3.79
 6 3 -13 7.93 3.35
 -6 3 12 3.42 2.32
 6 3 -12 1.96 1.99
 -6 3 11 4.42 2.51
 6 3 -11 5.82 2.79
 -6 3 10 1.07 1.88
 6 3 -10 0.97 1.39
 -6 3 9 1.03 1.82
 6 3 -9 0.96 1.7
 -6 3 8 16.92 4.65
 6 3 -8 14.29 4.01
 -6 3 7 6.71 2.93
 6 3 -7 4.78 3.08
 -6 3 6 3.71 2.31
 6 3 -6 4.46 2.57
 -6 3 5 3.61 2.25
 6 3 -5 0.9 1.58
 6 3 -4 1.83 1.86
 6 3 -3 5.61 2.85
 6 3 -2 -0.94 1.36
 6 3 -1 9.64 3.67
 6 3 0 1.97 2.23
 6 3 1 5.07 2.73
 6 3 2 11.48 3.98
 6 3 3 14.03 4.53
 6 3 4 7.79 3.58
 6 3 5 1.15 2.02
 6 3 6 2.35 2.39
 6 3 7 7.19 3.86
 6 3 8 9.78 4.12
 6 3 9 1.25 1.79
 6 3 10 7.65 3.89
 6 3 11 9.13 4.4
 6 3 12 1.34 1.92
 -6 4 13 1.44 2.53
 -6 4 12 1.4 2.02
 -6 4 11 10.94 4.82
 -6 4 10 1.33 3.03
 -6 4 9 20.62 6.16
 -6 4 8 13.78 4.94
 -6 4 7 -1.22 1.75
 -6 4 6 3.56 2.7
 -6 4 5 23.26 5.93
 7 -3 -9 11.02 3.89
 7 -3 -8 -1.09 2.23
 7 -3 -7 12.14 4.35
 7 -3 -6 15.71 4.77
 7 -3 -6 8.45 3.57
 7 -3 -6 11.05 4.06
 7 -3 -5 2.1 1.85
 7 -3 -5 3.15 2.82
 7 -3 -4 -1.07 2.18
 7 -3 -4 -2.09 2.6
 7 -3 -3 15.26 4.72
 7 -3 -3 27.26 5.95
 7 -3 -2 -1.11 1.59
 7 -3 -2 -1.05 1.85
 7 -3 -1 2.23 2.78
 7 -3 -1 6.22 3.16
 7 -3 0 6.02 3.23
 7 -3 0 4.51 2.56
 7 -3 1 0.98 1.4
 7 -3 1 2.27 2.83
 7 -3 2 11.46 3.89
 7 -3 2 6.97 3.35
 7 -3 3 3.55 3.4
 7 -3 3 0.93 1.64
 7 -3 4 2.4 2.73
 7 -3 4 2.7 2.04
 7 -3 5 6.92 2.78
 7 -3 6 10.75 3.37
 7 -3 7 7.31 2.98
 7 -3 8 4.01 2.45
 7 -2 -14 8.38 3.85
 7 -2 -13 1.19 1.21
 7 -2 -12 13.09 4.54
 7 -2 -11 4.75 3.19
 7 -2 -10 3.52 2.92
 7 -2 -9 1.17 1.69
 7 -2 -8 1.17 1.69
 7 -2 -7 -1.1 1.94
 7 -2 -6 3.34 2.53
 7 -2 -6 0.84 1.71
 7 -2 -5 22.64 5.54
 7 -2 -5 22.47 4.81
 7 -2 -4 4.58 3.08
 7 -2 -4 1.65 2.37
 7 -2 -3 9.19 3.87
 7 -2 -3 4.11 2.37
 7 -2 -2 8.12 3.74
 7 -2 -2 12.24 3.53
 7 -2 -1 2.33 2.09
 7 -2 -1 3.49 3.13
 7 -2 0 3.78 2.3
 7 -2 0 2.37 2.41
 7 -2 1 7.19 3.66
 7 -2 1 4.38 2.35
 7 -2 2 10.96 4.64
 7 -2 2 13.46 3.54
 7 -2 3 4.93 3.07
 7 -2 3 10.25 2.95
 7 -2 4 19.99 5.83
 7 -2 4 17.46 3.85
 7 -2 5 7.58 3.85
 7 -2 5 4.38 2.3
 7 -2 6 -1.27 1.83
 7 -2 6 0.62 1.41
 7 -2 7 2.56 2.6
 7 -2 7 1.23 1.39
 7 -2 8 10.24 4.32
 7 -2 8 4.78 2.11
 7 -2 9 8.92 2.71
 7 -2 9 6.43 3.7
 7 -2 10 5.77 2.42
 7 -2 11 0.57 1.3
 7 -2 12 0.58 1.55
 7 -1 -14 12.32 4.34
 7 -1 -13 1.23 2.17
 7 -1 -12 7.36 3.53
 7 -1 -11 16.96 5.24
 7 -1 -10 12.09 4.6
 7 -1 -9 7.24 3.68
 7 -1 -8 10.15 3.81
 7 -1 -7 22.7 5.43
 7 -1 -6 6.9 3.51
 7 -1 -5 10.45 4.26
 7 -1 -4 6.97 3.92
 7 -1 -3 11.7 4.76
 7 -1 -2 1.17 2.91
 7 -1 -1 10.72 4.54
 7 -1 0 67.31 9.81
 7 -1 1 7.31 4.11
 7 -1 2 16.06 5.19
 7 -1 3 6.24 3.36
 7 -1 4 17.69 5.46
 7 -1 5 2.54 2.23
 7 -1 6 25.45 6.49
 7 -1 7 1.28 2.25
 7 -1 8 1.28 2.25
 7 -1 9 2.58 2.62
 7 -1 10 2.6 2.65
 7 0 -15 17.53 5.1
 7 0 -14 1.24 2.53
 7 0 -13 1.24 2.53
 7 0 -12 12.32 4.52
 7 0 -11 7.3 3.5
 7 0 -10 2.43 2.47
 7 0 -9 1.21 2.13
 7 0 -8 1.13 2.3
 7 0 -7 -1.14 2.01
 7 0 -6 10.39 4.07
 7 0 -5 12.79 4.73
 7 0 -4 32.59 7.23
 7 0 -3 78.3 10.76
 7 0 -2 2.35 3.59
 7 0 -1 11.94 5.3
 7 0 0 43.45 8.37
 7 0 1 35.59 7.42
 7 0 2 3.73 2.82
 7 0 3 7.55 3.62
 7 0 4 21.6 6.21
 7 0 5 7.67 3.9
 7 0 6 20.47 5.98
 7 0 7 10.31 4.15
 7 0 8 9.06 3.95
 7 0 9 9.15 3.99
 7 0 10 23.8 6.46
 7 1 -14 9.88 4.17
 7 1 -13 1.23 2.17
 7 1 -12 2.45 2.78
 7 1 -11 13.28 4.76
 7 1 -10 10.84 4.42
 7 1 -9 4.8 3.23
 7 1 -8 11.2 3.95
 7 1 -7 19.16 5.26
 7 1 -6 3.43 2.6
 7 1 -5 10.38 4.39
 7 1 -4 10.4 4.4
 7 1 -3 10.49 4.74
 7 1 -2 2.33 2.65
 7 1 -1 16.68 5.43
 7 1 0 45.96 8.22
 7 1 1 7.36 3.53
 7 1 2 34.95 7.22
 7 1 3 -1.27 2.23
 7 1 4 29.61 6.7
 7 1 5 2.6 2.64
 7 1 6 23.54 5.97
 7 1 7 1.32 2.32
 7 1 8 3.99 3.31
 7 1 9 4.03 3.06
 7 1 10 2.72 2.4
 7 2 -14 6 3.45
 7 2 -13 2.39 2.71
 7 2 -12 11.97 4.39
 7 2 -11 4.75 3.19
 7 2 -10 4.7 2.92
 7 2 -9 1.18 2.07
 7 2 -8 2.35 2.67
 7 2 -7 1.1 1.58
 7 2 -6 6.64 3.19
 7 2 -5 23.65 5.86
 7 2 -4 3.43 2.84
 7 2 -3 8.03 3.87
 7 2 -2 11.62 4.43
 7 2 -1 1.17 2.38
 7 2 0 2.4 2.98
 7 2 1 7.34 3.73
 7 2 2 9.97 4.21
 7 2 3 11.47 4.3
 7 2 4 11.69 4.77
 7 2 5 1.32 1.35
 7 2 6 -1.34 2.37
 7 2 7 1.36 2.39
 7 2 8 6.89 3.71
 7 2 9 5.59 3.18
 7 3 -12 5.64 3.03
 7 3 -11 4.54 2.83
 7 3 -10 1.13 1.99
 7 3 -9 6.74 3.43
 7 3 -8 1.12 1.98
 7 3 -7 9.04 3.98
 7 3 -6 15.87 4.94
 7 3 -5 4.26 2.86
 7 3 -4 -1.09 2.48
 7 3 -3 16.67 4.94
 7 3 -2 2.25 2.29
 7 3 -1 1.14 2.01
 7 3 0 1.15 2.87
 7 3 1 -1.18 2.41
 7 3 2 2.44 2.77
 7 3 3 1.25 2.2
 7 3 4 1.29 2.26
 7 3 5 5.27 3.28
 7 3 6 8.1 4.12
 7 3 7 4.15 3.72
 7 3 8 2.83 2.87
 8 -2 -7 -1.27 2.23
 8 -2 -6 7.64 4.09
 8 -2 -5 14.27 5.44
 8 -2 -4 1.31 2.67
 8 -2 -3 -1.32 3
 8 -2 -2 17.23 5.57
 8 -2 -1 1.33 3.03
 8 -2 0 4 3.03
 8 -2 1 5.41 3.37
 8 -2 2 17.76 5.74
 8 -1 -9 5.52 3.44
 8 -1 -8 1.29 2.28
 8 -1 -7 2.59 3.23
 8 -1 -6 13.18 5.02
 8 -1 -5 1.33 3.02
 8 -1 -4 -1.34 3.33
 8 -1 -3 -1.34 2.73
 8 -1 -2 5.39 3.63
 8 -1 -1 6.73 4.33
 8 -1 0 10.9 5
 8 -1 1 1.38 2.42
 8 -1 2 1.39 2
 8 -1 3 1.41 2.48
 8 0 -9 30.43 7.33
 8 0 -8 1.3 2.63
 8 0 -7 2.61 2.65
 8 0 -6 1.32 1.9
 8 0 -5 -1.33 2.35
 8 0 -4 -1.34 2.72
 8 0 -3 8.07 4.11
 8 0 -2 2.7 3.36
 8 0 -1 1.36 2.39
 8 0 0 2.75 3.13
 8 0 1 4.16 3.45
 8 0 2 1.41 2.86
 8 0 3 1.42 2.05
 8 0 4 2.88 2.53
 8 1 -8 1.28 2.26
 8 1 -7 1.29 1.85
 8 1 -6 6.55 3.77
 8 1 -5 1.33 2.33
 8 1 -4 -1.33 2.35
 8 1 -3 6.7 3.61
 8 1 -2 1.35 2.38
 8 1 -1 5.41 3.37
 8 1 0 8.23 4.41
 8 1 1 1.39 2.46
 8 1 2 2.82 2.49
 8 1 3 1.44 2.92
 8 2 -7 -1.26 2.22
 8 2 -6 3.82 2.9
 8 2 -5 16.82 5.44
 8 2 -4 1.31 2.99
 8 2 -3 1.32 2.33
 8 2 -2 13.36 5.27
 8 2 -1 4.05 3.07
 8 2 0 2.72 3.09
 8 2 1 5.54 3.45
 8 2 2 19.77 6.27

_iucr_refine_fcf_details
;
data_SXB-20200630-1
_computing_structure_refinement   'olex2.refine 1.3 (Bourhis et al., 2015)'
_shelx_refln_list_code            4
loop_
  _space_group_symop_id
  _space_group_symop_operation_xyz
  1  x,y,z
  2  -x,y+1/2,-z

_space_group_crystal_system       monoclinic
_space_group_IT_number            4
_space_group_name_H-M_alt         'P 1 21 1'
_space_group_name_Hall            ' P 2yb'
_symmetry_space_group_name_H-M    'P 1 21 1'
_symmetry_space_group_name_Hall   ' P 2yb'
_symmetry_Int_Tables_number       4
_cell_length_a                    6.6945(4)
_cell_length_b                    4.8532(2)
_cell_length_c                    18.8568(11)
_cell_angle_alpha                 90
_cell_angle_beta                  96.539(5)
_cell_angle_gamma                 90
_cell_volume                      608.67(6)
loop_
  _refln_index_h
  _refln_index_k
  _refln_index_l
  _refln_F_squared_calc
  _refln_F_squared_meas
  _refln_F_squared_sigma
  _refln_F_squared_weight
  _refln_observed_status
-8 -2 -2 9.547 10.925 3.531 24.755 o
-8 -2 -1 2.537 3.328 2.073 85.432 o
-8 -2 0 3.595 2.461 1.864 92.346 o
-8 -1 -3 0.673 0.867 1.526 192.355 o
-8 -1 -2 5.106 0.855 1.230 125.450 o
-8 -1 -1 0.864 0.849 1.489 194.124 o
-8 -1 0 8.883 6.705 3.076 32.440 o
-8 0 1 0.553 0.837 1.470 209.293 o
-8 0 2 1.019 1.661 2.067 106.115 o
-8 0 3 8.549 4.964 2.528 42.473 o
-8 0 4 0.130 -0.824 1.673 190.411 o
-8 0 5 0.000 -0.818 1.446 260.306 o
-8 0 6 1.490 0.812 1.169 242.481 o
-8 0 7 0.532 1.606 1.630 166.601 o
-8 0 8 0.208 0.800 1.618 188.339 o
-8 0 9 11.563 18.719 4.509 15.457 o
-8 1 1 4.575 3.328 2.073 72.174 o
-8 1 2 1.796 0.830 1.464 171.313 o
-8 1 3 1.459 4.122 2.221 81.997 o
-8 1 4 0.097 -0.818 1.446 255.090 o
-8 1 5 1.489 0.818 1.433 185.483 o
-8 1 6 3.639 4.029 2.319 65.771 o
-8 1 7 1.608 0.794 1.138 244.419 o
-8 1 8 1.773 0.787 1.390 184.862 o
-8 2 1 0.389 2.491 1.889 126.008 o
-8 2 2 6.773 8.218 3.242 32.346 o
-8 2 3 0.249 0.812 1.433 231.819 o
-8 2 4 0.124 0.806 1.839 150.383 o
-8 2 5 7.499 10.347 3.346 28.874 o
-8 2 6 3.955 2.350 1.784 94.249 o
-8 2 7 1.357 -0.775 1.366 219.070 o
-7 -3 -8 1.438 2.467 1.507 153.906 o
-7 -3 -7 2.243 4.497 1.833 97.308 o
-7 -3 -6 5.869 6.613 2.073 57.792 o
-7 -3 -5 3.504 4.257 1.710 93.715 o
-7 -3 -4 2.816 1.582 1.005 197.092 o
-7 -3 -3 0.500 1.097 0.909 418.805 o
-7 -3 -2 3.585 5.566 1.562 94.512 o
-7 -3 -1 0.083 0.865 0.772 659.294 o
-7 -3 0 4.847 3.185 1.234 111.389 o
-7 -2 -12 0.567 0.357 0.953 437.680 o
-7 -2 -11 0.928 0.351 0.800 477.822 o
-7 -2 -10 0.891 3.549 1.489 156.486 o
-7 -2 -9 4.773 4.874 1.345 96.392 o
-7 -2 -8 5.440 4.043 1.679 79.843 o
-7 -2 -7 1.394 1.042 0.754 373.862 o
-7 -2 -6 0.853 -0.125 0.687 636.225 o
-7 -2 -5 2.007 3.431 1.215 165.532 o
-7 -2 -4 6.116 11.259 1.976 50.153 o
-7 -2 -3 7.484 4.821 1.636 65.652 o
-7 -2 -2 6.917 7.702 1.731 58.979 o
-7 -2 -1 6.955 3.370 1.216 87.234 o
-7 -2 0 3.492 1.902 1.024 167.341 o
-7 -1 -10 0.261 1.599 1.630 173.433 o
-7 -1 -9 1.265 1.587 1.612 153.044 o
-7 -1 -8 1.211 0.787 1.384 205.117 o
-7 -1 -7 0.576 0.787 1.384 231.240 o
-7 -1 -6 14.762 15.656 3.992 16.750 o
-7 -1 -5 0.771 1.562 1.372 209.788 o
-7 -1 -4 17.967 10.882 3.359 18.976 o
-7 -1 -3 6.031 3.839 2.067 63.420 o
-7 -1 -2 15.908 9.879 3.193 21.774 o
-7 -1 -1 4.913 4.497 2.528 53.350 o
-7 -1 0 32.777 41.406 6.035 5.604 o
-7 0 1 2.090 7.345 3.260 40.042 o
-7 0 2 3.735 1.446 2.208 76.744 o
-7 0 3 58.263 48.166 6.619 3.235 o
-7 0 4 22.134 20.048 4.448 11.494 o
-7 0 5 6.141 7.868 2.910 38.308 o
-7 0 6 0.177 6.391 2.504 68.913 o
-7 0 7 1.753 -0.701 1.236 232.805 o
-7 0 8 0.033 0.695 1.415 250.650 o
-7 0 9 0.047 0.744 1.310 285.927 o
-7 0 10 4.246 1.495 1.519 112.855 o
-7 0 11 2.442 4.491 2.153 77.993 o
-7 0 12 5.376 7.579 2.780 42.370 o
-7 0 13 1.933 0.763 1.556 155.179 o
-7 0 14 0.964 0.763 1.556 179.251 o
-7 0 15 6.438 10.784 3.137 32.291 o
-7 1 1 10.602 10.261 3.340 25.575 o
-7 1 2 1.597 1.433 1.630 145.442 o
-7 1 3 5.233 6.453 2.916 41.402 o
-7 1 4 5.973 6.398 2.707 43.733 o
-7 1 5 11.690 6.385 2.701 32.584 o
-7 1 6 4.973 2.110 1.599 95.917 o
-7 1 7 9.412 11.786 3.236 26.899 o
-7 1 8 10.140 6.890 2.430 38.155 o
-7 1 9 0.738 2.953 1.987 109.204 o
-7 1 10 5.569 6.668 2.719 44.140 o
-7 1 11 4.917 8.169 2.928 40.084 o
-7 1 12 1.554 1.507 1.710 135.845 o
-7 1 13 1.363 0.757 1.335 210.501 o
-7 1 14 4.438 6.078 2.565 51.402 o
-7 2 1 2.472 0.720 1.464 155.949 o
-7 2 2 6.922 7.148 2.725 40.422 o
-7 2 3 6.480 4.940 2.381 51.173 o
-7 2 4 5.197 2.110 1.747 86.359 o
-7 2 5 15.292 14.548 3.605 18.435 o
-7 2 6 3.987 4.085 1.962 78.104 o
-7 2 7 0.067 0.677 0.972 483.857 o
-7 2 8 1.579 1.446 1.642 144.115 o
-7 2 9 1.349 0.726 1.273 225.784 o
-7 2 10 3.671 2.891 1.796 93.651 o
-7 2 11 2.832 2.922 1.962 91.105 o
-7 2 12 3.664 7.363 2.701 48.514 o
-7 2 13 0.138 1.470 1.667 171.525 o
-7 2 14 3.542 3.691 2.122 75.119 o
-7 3 1 0.848 0.701 1.236 262.450 o
-7 3 2 0.679 1.384 1.409 208.463 o
-7 3 3 8.677 10.255 3.039 30.626 o
-7 3 4 0.293 -0.671 1.526 221.444 o
-7 3 5 2.184 2.621 1.759 113.698 o
-7 3 6 7.156 9.762 3.039 33.183 o
-7 3 7 6.876 5.561 2.448 47.561 o
-7 3 8 1.524 0.689 1.218 231.756 o
-7 3 9 2.174 4.146 2.110 83.088 o
-7 3 10 0.935 0.695 1.224 261.339 o
-7 3 11 1.279 2.793 1.741 126.642 o
-7 3 12 3.939 3.469 1.864 85.284 o
-6 -4 -5 0.135 -0.689 0.990 522.880 o
-6 -4 -4 1.087 -0.701 1.236 269.284 o
-6 -4 -3 0.424 -0.714 1.021 441.951 o
-6 -4 -2 8.602 8.735 2.873 33.739 o
-6 -4 -1 0.595 0.750 1.316 250.649 o
-6 -4 0 0.010 -0.769 1.353 296.283 o
-6 -3 -11 3.196 3.820 1.686 100.419 o
-6 -3 -10 5.775 8.563 1.790 60.950 o
-6 -3 -9 0.135 -0.597 0.738 899.594 o
-6 -3 -8 6.227 5.188 1.484 76.846 o
-6 -3 -7 2.192 2.897 1.254 162.878 o
-6 -3 -6 3.454 1.195 0.903 194.053 o
-6 -3 -5 1.446 1.136 0.850 328.097 o
-6 -3 -4 4.424 6.951 3.473 33.310 o
-6 -3 -3 7.478 6.656 1.680 59.944 o
-6 -3 -2 4.391 2.937 1.258 118.373 o
-6 -3 -1 2.304 3.178 1.796 106.059 o
-6 -3 0 0.404 1.996 0.997 333.160 o
-6 -2 -14 0.357 -0.369 0.646 945.671 o
-6 -2 -13 1.406 1.149 0.852 330.679 o
-6 -2 -12 0.794 0.329 1.080 340.556 o
-6 -2 -11 1.222 1.170 0.835 355.152 o
-6 -2 -10 0.293 0.482 0.571 965.628 o
-6 -2 -9 4.371 1.122 0.769 177.260 o
-6 -2 -8 1.322 3.185 1.105 208.575 o
-6 -2 -7 6.177 6.298 2.005 58.881 o
-6 -2 -6 7.436 7.008 1.476 63.788 o
-6 -2 -5 12.167 13.610 2.028 31.797 o
-6 -2 -4 3.821 5.413 1.301 106.502 o
-6 -2 -3 13.128 16.309 2.319 26.410 o
-6 -2 -2 1.166 0.054 0.769 480.525 o
-6 -2 -1 51.209 57.964 4.291 3.963 o
-6 -2 0 6.727 3.332 1.467 80.641 o
-6 -1 -14 0.250 0.757 1.329 265.882 o
-6 -1 -13 2.390 2.233 1.513 136.471 o
-6 -1 -12 6.349 4.368 2.221 56.565 o
-6 -1 -11 0.472 -0.105 0.659 844.302 o
-6 -1 -10 0.392 0.295 0.744 684.926 o
-6 -1 -9 0.330 0.735 0.536 907.178 o
-6 -1 -8 11.671 9.981 1.522 41.123 o
-6 -1 -7 1.538 0.875 0.588 431.100 o
-6 -1 -6 50.983 42.984 3.126 4.950 o
-6 -1 -5 13.226 16.635 2.341 25.956 o
-6 -1 -4 16.867 14.912 2.590 21.704 o
-6 -1 -3 39.927 42.421 3.155 6.370 o
-6 -1 -2 7.110 4.179 1.062 86.921 o
-6 -1 -1 10.902 12.784 3.519 22.809 o
-6 -1 0 3.687 5.271 1.283 110.226 o
-6 0 1 153.246 174.986 11.719 0.545 o
-6 0 2 57.706 48.732 6.072 3.389 o
-6 0 3 5.054 1.212 1.507 105.269 o
-6 0 4 44.719 11.503 3.150 8.344 o
-6 0 5 193.177 210.690 12.863 0.374 o
-6 0 6 0.315 0.603 1.366 254.220 o
-6 0 7 23.235 31.588 4.706 9.209 o
-6 0 8 14.614 35.464 4.977 10.351 o
-6 0 9 0.002 -0.634 1.120 433.729 o
-6 0 10 34.694 47.237 6.035 5.121 o
-6 0 11 15.199 4.528 1.975 35.055 o
-6 0 12 17.239 22.416 4.269 13.197 o
-6 0 13 13.302 3.980 1.784 42.086 o
-6 0 14 1.572 0.671 0.683 403.196 o
-6 0 15 0.052 2.042 1.550 188.357 o
-6 0 16 4.805 4.158 1.993 71.530 o
-6 0 17 1.854 9.855 2.959 44.141 o
-6 0 18 1.596 7.228 2.651 56.287 o
-6 1 1 121.039 118.786 9.541 0.916 o
-6 1 2 49.442 28.131 4.564 5.377 o
-6 1 3 31.667 50.412 6.078 5.233 o
-6 1 4 16.714 14.419 3.359 18.622 o
-6 1 5 53.461 45.595 5.739 3.829 o
-6 1 6 35.469 48.142 5.887 5.089 o
-6 1 7 43.657 48.812 5.893 4.357 o
-6 1 8 30.540 41.683 5.413 6.312 o
-6 1 9 9.338 4.423 1.932 51.679 o
-6 1 10 1.470 -0.634 1.292 232.416 o
-6 1 11 2.303 5.149 2.073 80.668 o
-6 1 12 5.530 0.652 1.150 125.487 o
-6 1 13 3.997 5.912 2.313 60.278 o
-6 1 14 5.767 4.651 2.344 55.002 o
-6 1 15 7.020 17.544 3.839 21.848 o
-6 1 16 3.584 4.134 2.325 65.558 o
-6 1 17 1.817 2.104 1.593 139.412 o
-6 1 18 2.948 5.752 2.424 61.354 o
-6 2 1 4.263 3.076 1.876 83.700 o
-6 2 2 1.391 1.193 1.359 196.352 o
-6 2 3 2.370 -0.597 1.483 164.386 o
-6 2 4 6.466 8.883 2.701 39.943 o
-6 2 5 22.564 23.817 3.734 12.221 o
-6 2 6 2.353 3.628 1.145 161.836 o
-6 2 7 14.738 9.806 1.715 32.837 o
-6 2 8 3.024 5.065 1.333 117.926 o
-6 2 9 10.125 3.305 3.230 31.273 o
-6 2 10 13.806 19.291 3.820 16.986 o
-6 2 11 1.620 6.970 2.411 64.840 o
-6 2 12 7.021 9.547 2.750 37.417 o
-6 2 13 0.063 1.286 1.458 222.844 o
-6 2 14 1.906 1.304 1.323 184.096 o
-6 2 15 5.115 3.974 1.907 73.474 o
-6 2 16 1.699 2.018 1.366 172.878 o
-6 2 17 8.140 14.475 3.586 23.990 o
-6 3 1 6.037 5.930 2.258 53.887 o
-6 3 2 0.152 -0.578 0.837 709.348 o
-6 3 3 3.174 3.451 1.753 98.334 o
-6 3 4 6.725 1.126 1.144 104.758 o
-6 3 5 2.118 1.241 0.834 273.066 o
-6 3 6 4.119 2.501 1.057 141.502 o
-6 3 7 3.258 3.549 1.306 128.315 o
-6 3 8 4.749 9.548 1.868 61.525 o
-6 3 9 1.905 0.611 0.764 336.655 o
-6 3 10 0.324 0.623 0.688 719.133 o
-6 3 11 3.656 3.127 1.148 137.417 o
-6 3 12 0.594 1.620 0.929 361.710 o
-6 3 13 1.027 4.971 1.544 133.223 o
-6 3 14 2.975 5.592 2.368 63.476 o
-6 3 15 0.961 4.423 2.036 96.000 o
-6 3 16 0.351 -0.646 1.138 375.049 o
-6 4 5 5.441 14.308 3.648 26.042 o
-6 4 6 4.593 2.190 1.661 95.916 o
-6 4 7 0.707 -0.750 1.077 368.744 o
-6 4 8 9.894 8.477 3.039 30.180 o
-6 4 9 5.895 12.684 3.789 25.105 o
-6 4 10 1.046 0.818 1.864 131.426 o
-6 4 11 2.101 6.730 2.965 46.999 o
-6 4 12 0.352 0.861 1.243 287.070 o
-6 4 13 0.048 0.886 1.556 206.041 o
-5 -4 -9 0.046 -0.609 1.236 351.166 o
-5 -4 -8 4.309 3.802 1.821 83.211 o
-5 -4 -7 0.407 0.646 1.316 264.123 o
-5 -4 -6 8.623 5.340 2.147 48.502 o
-5 -4 -5 4.090 5.456 2.196 64.649 o
-5 -4 -4 3.310 5.561 2.239 66.627 o
-5 -4 -3 3.873 7.105 2.707 48.157 o
-5 -4 -2 3.778 4.380 2.098 72.748 o
-5 -4 -1 0.162 -0.738 1.298 309.806 o
-5 -4 0 4.019 3.642 2.221 68.571 o
-5 -3 -15 1.625 1.753 1.784 124.786 o
-5 -3 -14 0.618 0.837 1.200 285.273 o
-5 -3 -13 0.597 0.264 1.012 402.840 o
-5 -3 -12 0.453 1.325 0.894 417.208 o
-5 -3 -11 2.132 2.404 1.118 190.495 o
-5 -3 -10 2.536 3.161 1.185 158.666 o
-5 -3 -9 5.030 2.812 1.070 120.819 o
-5 -3 -8 0.898 -0.543 0.483 853.666 o
-5 -3 -7 0.674 0.824 0.712 544.745 o
-5 -3 -6 1.751 2.924 1.058 204.439 o
-5 -3 -5 0.010 0.783 0.794 672.504 o
-5 -3 -4 7.736 8.164 3.180 31.794 o
-5 -3 -3 27.891 19.590 2.557 13.096 o
-5 -3 -2 3.656 5.215 1.372 105.903 o
-5 -3 -1 31.780 34.137 3.476 8.428 o
-5 -3 0 2.147 0.544 1.040 245.424 o
-5 -2 -16 0.452 0.941 1.655 172.524 o
-5 -2 -15 1.000 0.156 0.745 521.555 o
-5 -2 -14 1.814 0.431 1.150 240.092 o
-5 -2 -13 13.792 15.631 2.198 26.698 o
-5 -2 -12 4.316 5.144 1.282 103.059 o
-5 -2 -11 7.674 4.315 1.046 81.690 o
-5 -2 -10 7.080 7.928 1.495 62.809 o
-5 -2 -9 4.443 2.277 0.923 146.889 o
-5 -2 -8 0.493 -0.001 0.551 1040.530 o
-5 -2 -7 33.872 31.326 3.599 8.169 o
-5 -2 -6 23.391 16.280 2.106 17.442 o
-5 -2 -5 41.054 37.429 3.215 6.552 o
-5 -2 -4 49.608 50.075 7.779 3.282 o
-5 -2 -3 14.223 18.936 2.339 23.492 o
-5 -2 -2 16.945 18.488 2.302 21.166 o
-5 -2 -1 112.990 119.414 6.890 1.064 o
-5 -2 0 7.172 3.393 1.133 87.838 o
-5 -1 -16 10.156 7.468 3.426 26.750 o
-5 -1 -15 6.935 8.926 3.273 31.276 o
-5 -1 -14 4.452 3.414 1.944 78.047 o
-5 -1 -13 7.981 8.182 3.002 33.587 o
-5 -1 -12 9.566 7.684 1.423 53.138 o
-5 -1 -11 0.331 0.029 0.508 1325.960 o
-5 -1 -10 55.665 47.294 2.870 4.356 o
-5 -1 -9 36.748 22.641 2.214 9.707 o
-5 -1 -8 30.380 25.235 4.564 8.535 o
-5 -1 -7 40.555 44.781 4.368 5.538 o
-5 -1 -6 1.754 0.890 0.555 407.644 o
-5 -1 -5 11.928 13.597 1.685 34.853 o
-5 -1 -4 26.349 23.445 2.230 13.426 o
-5 -1 -3 50.181 35.916 2.779 5.550 o
-5 -1 -2 24.285 25.532 2.691 13.157 o
-5 -1 -1 24.166 16.303 1.962 17.212 o
-5 -1 0 76.599 69.885 4.079 2.391 o
-5 0 1 28.177 7.057 1.026 19.409 o
-5 0 2 273.533 231.369 6.900 0.248 o
-5 0 3 43.391 28.830 2.160 7.402 o
-5 0 4 37.279 40.114 4.878 5.931 o
-5 0 5 0.130 -0.492 1.230 346.280 o
-5 0 6 53.434 62.712 2.687 3.943 o
-5 0 7 55.974 62.454 2.930 3.732 o
-5 0 8 137.356 142.744 4.474 0.802 o
-5 0 9 51.142 34.331 6.840 3.957 o
-5 0 10 51.792 86.144 4.737 3.003 o
-5 0 11 27.480 14.910 2.445 14.635 o
-5 0 12 2.166 0.394 0.568 380.390 o
-5 0 13 13.039 30.155 4.528 12.620 o
-5 0 14 25.444 26.704 4.337 9.820 o
-5 0 15 7.818 0.597 0.855 105.747 o
-5 0 16 0.074 3.679 1.765 135.902 o
-5 0 17 1.933 0.634 1.286 201.162 o
-5 0 18 0.039 3.254 1.753 141.676 o
-5 0 19 2.280 12.752 3.285 34.967 o
-5 0 20 7.000 11.116 3.168 30.926 o
-5 1 1 39.143 48.246 5.426 4.979 o
-5 1 2 19.795 20.614 3.494 14.627 o
-5 1 3 137.235 120.035 8.508 0.818 o
-5 1 4 78.175 87.879 6.299 1.893 o
-5 1 5 62.534 61.399 4.488 3.124 o
-5 1 6 41.127 37.887 2.824 6.694 o
-5 1 7 72.445 77.691 4.135 2.395 o
-5 1 8 38.348 31.559 2.703 7.866 o
-5 1 9 16.962 9.248 1.524 30.487 o
-5 1 10 45.385 73.483 4.366 3.808 o
-5 1 11 61.965 81.972 4.703 2.651 o
-5 1 12 71.012 73.233 4.556 2.487 o
-5 1 13 0.082 0.714 0.723 758.847 o
-5 1 14 8.237 6.121 1.497 61.457 o
-5 1 15 4.215 11.759 1.905 58.009 o
-5 1 16 0.710 0.803 0.784 486.779 o
-5 1 17 12.950 31.308 3.308 15.940 o
-5 1 18 3.525 2.931 1.443 118.493 o
-5 1 19 0.327 1.341 1.359 236.736 o
-5 1 20 0.340 0.695 1.409 237.374 o
-5 2 1 5.771 4.528 1.845 70.049 o
-5 2 2 47.900 70.404 6.434 3.244 o
-5 2 3 58.173 55.756 5.515 3.307 o
-5 2 4 2.499 3.498 1.147 159.442 o
-5 2 5 17.480 17.880 2.208 21.304 o
-5 2 6 128.692 147.937 6.459 0.818 o
-5 2 7 8.650 6.625 1.167 64.263 o
-5 2 8 46.335 75.953 4.706 3.588 o
-5 2 9 20.629 16.491 2.253 19.034 o
-5 2 10 96.074 125.737 6.307 1.241 o
-5 2 11 7.066 2.558 1.077 95.087 o
-5 2 12 4.512 4.921 1.363 98.088 o
-5 2 13 16.097 35.360 3.448 13.097 o
-5 2 14 0.587 0.753 1.489 205.257 o
-5 2 15 0.876 4.202 1.300 174.990 o
-5 2 16 0.798 2.437 1.123 247.670 o
-5 2 17 0.968 2.513 1.059 251.751 o
-5 2 18 1.397 2.662 1.249 190.764 o
-5 2 19 3.957 6.563 1.791 77.061 o
-5 2 20 0.482 2.245 1.698 150.320 o
-5 3 1 11.972 21.094 3.543 18.745 o
-5 3 2 15.683 17.364 2.427 22.395 o
-5 3 3 3.002 7.447 1.735 83.129 o
-5 3 4 45.428 43.441 3.839 5.289 o
-5 3 5 6.177 6.726 1.502 71.395 o
-5 3 6 7.568 2.724 1.104 88.178 o
-5 3 7 28.287 29.730 3.115 10.294 o
-5 3 8 24.402 18.905 2.611 14.875 o
-5 3 9 5.547 5.308 1.439 83.193 o
-5 3 10 23.114 31.758 5.220 8.484 o
-5 3 11 18.190 22.766 2.837 16.796 o
-5 3 12 8.784 3.955 1.418 66.083 o
-5 3 13 1.082 0.108 0.757 500.444 o
-5 3 14 4.960 9.042 2.830 40.809 o
-5 3 15 4.842 7.232 1.783 69.615 o
-5 3 16 1.467 3.964 1.450 144.356 o
-5 3 17 0.208 4.168 1.408 178.023 o
-5 3 18 0.084 0.054 0.966 554.114 o
-5 3 19 0.601 1.100 0.997 358.999 o
-5 4 3 0.241 0.689 1.403 244.137 o
-5 4 4 8.293 9.160 2.959 32.868 o
-5 4 5 1.915 0.726 1.470 168.590 o
-5 4 6 3.017 0.744 1.513 138.634 o
-5 4 7 21.900 24.526 4.829 10.172 o
-5 4 8 9.848 12.586 3.494 23.996 o
-5 4 9 0.211 0.812 1.427 235.315 o
-5 4 10 2.096 3.328 2.239 79.475 o
-5 4 11 1.764 0.855 1.501 166.099 o
-5 4 12 0.381 0.874 1.784 153.266 o
-5 4 13 1.967 5.376 2.731 55.617 o
-5 4 14 0.145 -0.923 1.618 202.902 o
-5 5 4 10.377 18.073 4.306 17.025 o
-5 5 5 0.375 2.645 2.196 97.073 o
-4 -5 -7 2.558 1.556 0.910 223.374 o
-4 -5 -6 0.824 1.833 0.997 303.032 o
-4 -5 -5 1.445 1.349 0.730 357.779 o
-4 -5 -4 8.814 8.210 1.919 47.240 o
-4 -5 -3 2.126 2.929 0.927 209.277 o
-4 -5 -2 2.379 1.767 1.092 197.098 o
-4 -5 -1 6.635 7.072 1.470 68.305 o
-4 -5 0 0.937 0.271 0.677 577.043 o
-4 -4 -12 3.527 2.233 1.501 119.091 o
-4 -4 -11 8.219 6.225 2.159 48.151 o
-4 -4 -10 20.637 16.689 3.525 15.088 o
-4 -4 -9 3.254 2.399 1.495 122.422 o
-4 -4 -8 13.180 15.268 3.359 20.892 o
-4 -4 -7 1.045 1.261 1.280 225.934 o
-4 -4 -6 6.039 9.682 3.014 35.341 o
-4 -4 -5 6.126 9.065 2.095 51.638 o
-4 -4 -4 20.973 21.682 4.472 11.547 o
-4 -4 -3 1.365 -0.047 0.476 641.319 o
-4 -4 -2 0.697 0.086 0.461 999.541 o
-4 -4 -1 8.675 11.950 1.652 45.563 o
-4 -4 0 15.046 16.583 1.899 26.003 o
-4 -3 -17 0.275 0.861 1.513 208.797 o
-4 -3 -16 0.033 0.824 1.446 237.830 o
-4 -3 -15 0.707 0.827 0.742 514.352 o
-4 -3 -14 0.727 0.175 0.809 533.377 o
-4 -3 -13 8.252 4.108 1.294 71.848 o
-4 -3 -12 3.869 3.259 1.128 133.488 o
-4 -3 -11 3.966 3.667 1.265 118.824 o
-4 -3 -10 1.103 2.132 0.776 337.059 o
-4 -3 -9 0.584 1.434 0.830 424.514 o
-4 -3 -8 3.195 3.148 1.403 124.988 o
-4 -3 -7 40.842 35.779 3.201 6.726 o
-4 -3 -6 19.495 16.642 2.451 19.244 o
-4 -3 -5 10.520 13.949 2.009 34.683 o
-4 -3 -4 10.761 8.174 1.598 45.611 o
-4 -3 -3 66.787 68.623 4.420 2.763 o
-4 -3 -2 31.437 36.642 3.221 8.446 o
-4 -3 -1 70.922 80.097 4.708 2.354 o
-4 -3 0 76.023 66.214 4.183 2.469 o
-4 -2 -18 2.127 0.910 1.606 143.322 o
-4 -2 -17 0.514 0.874 1.538 194.763 o
-4 -2 -16 0.687 -0.038 0.659 734.436 o
-4 -2 -15 11.204 15.208 2.148 31.160 o
-4 -2 -14 2.216 0.514 0.634 347.545 o
-4 -2 -13 0.482 2.114 0.944 340.760 o
-4 -2 -12 1.963 1.355 0.797 288.861 o
-4 -2 -11 23.726 18.741 2.267 16.047 o
-4 -2 -10 18.156 13.532 2.079 23.321 o
-4 -2 -9 93.723 120.352 5.715 1.332 o
-4 -2 -8 24.908 21.071 2.366 14.515 o
-4 -2 -7 50.385 41.188 5.260 4.375 o
-4 -2 -6 41.358 34.171 5.985 5.137 o
-4 -2 -5 3.061 2.866 0.879 181.084 o
-4 -2 -4 21.345 13.930 1.903 20.562 o
-4 -2 -3 105.093 91.952 5.438 1.385 o
-4 -2 -2 1.896 0.852 0.683 350.165 o
-4 -2 -1 153.799 143.105 10.916 0.619 o
-4 -2 0 111.949 106.393 7.311 1.131 o
-4 -1 -19 0.181 -0.960 1.692 184.944 o
-4 -1 -18 0.326 0.917 1.858 143.054 o
-4 -1 -17 2.980 3.476 2.165 77.220 o
-4 -1 -16 1.986 3.291 2.048 91.293 o
-4 -1 -15 8.442 11.706 3.377 26.761 o
-4 -1 -14 21.650 13.281 3.365 15.937 o
-4 -1 -13 1.696 0.701 1.593 155.910 o
-4 -1 -12 100.683 115.780 5.283 1.281 o
-4 -1 -11 11.133 5.544 1.150 54.783 o
-4 -1 -10 0.563 2.036 0.724 435.618 o
-4 -1 -9 31.103 28.000 2.882 9.973 o
-4 -1 -8 50.673 42.125 2.923 5.086 o
-4 -1 -7 71.810 54.925 3.318 2.976 o
-4 -1 -6 109.327 91.231 3.662 1.381 o
-4 -1 -5 111.313 111.037 4.703 1.189 o
-4 -1 -4 103.846 94.467 7.173 1.311 o
-4 -1 -3 112.439 90.768 4.286 1.321 o
-4 -1 -2 11.482 18.173 1.896 30.032 o
-4 -1 -1 1.988 0.521 0.510 414.926 o
-4 -1 0 266.984 272.575 8.271 0.230 o
-4 0 1 25.150 30.157 1.548 13.240 o
-4 0 2 133.151 138.483 3.246 0.860 o
-4 0 3 5.997 12.075 2.356 42.807 o
-4 0 4 0.371 1.264 0.375 916.643 o
-4 0 5 94.977 82.081 6.573 1.583 o
-4 0 6 12.430 44.540 2.362 14.922 o
-4 0 7 268.338 248.115 6.940 0.245 o
-4 0 8 9.958 9.632 1.213 50.439 o
-4 0 9 0.567 6.198 1.050 188.654 o
-4 0 10 40.430 19.728 3.186 8.354 o
-4 0 11 9.641 15.963 2.879 27.131 o
-4 0 12 0.268 6.594 1.981 96.273 o
-4 0 13 240.463 303.092 14.302 0.229 o
-4 0 14 0.072 0.504 0.886 586.290 o
-4 0 15 13.899 6.834 2.141 33.848 o
-4 0 16 9.389 26.181 4.115 16.306 o
-4 0 17 12.051 5.112 2.005 41.219 o
-4 0 18 0.513 0.591 1.046 373.569 o
-4 0 19 3.091 14.893 3.469 30.058 o
-4 0 20 4.634 17.477 3.857 23.588 o
-4 0 21 2.196 2.694 1.532 133.939 o
-4 1 1 35.372 35.550 4.078 7.093 o
-4 1 2 93.674 92.950 4.364 1.618 o
-4 1 3 6.624 14.501 1.594 48.895 o
-4 1 4 170.052 184.985 6.232 0.517 o
-4 1 5 31.871 26.208 1.061 11.535 o
-4 1 6 35.221 22.201 2.055 10.372 o
-4 1 7 153.389 158.403 5.987 0.646 o
-4 1 8 43.770 31.321 2.564 6.922 o
-4 1 9 48.357 57.344 3.560 4.399 o
-4 1 10 119.841 126.976 6.010 0.982 o
-4 1 11 60.521 83.846 4.591 2.685 o
-4 1 12 51.214 36.924 3.041 5.283 o
-4 1 13 5.861 11.725 1.768 54.124 o
-4 1 14 6.804 16.546 2.879 30.472 o
-4 1 15 37.005 66.717 4.393 4.748 o
-4 1 16 12.445 34.910 4.798 11.390 o
-4 1 17 5.792 3.974 1.735 75.506 o
-4 1 18 5.225 5.930 2.178 59.110 o
-4 1 19 3.374 1.249 1.421 136.717 o
-4 1 20 1.921 0.646 1.316 195.575 o
-4 1 21 1.265 2.012 1.667 141.628 o
-4 2 1 76.450 73.981 4.078 2.326 o
-4 2 2 40.832 44.786 3.132 6.075 o
-4 2 3 24.046 16.385 3.814 12.891 o
-4 2 4 74.225 90.023 6.124 1.979 o
-4 2 5 44.861 47.912 3.333 5.286 o
-4 2 6 69.539 91.636 5.721 2.121 o
-4 2 7 68.648 58.447 3.850 2.982 o
-4 2 8 99.472 120.229 5.661 1.255 o
-4 2 9 63.992 38.016 3.645 3.904 o
-4 2 10 9.697 4.647 1.962 49.469 o
-4 2 11 61.130 58.600 4.080 3.343 o
-4 2 12 57.691 76.683 4.751 2.945 o
-4 2 13 90.780 118.532 14.917 0.936 o
-4 2 14 17.743 13.432 2.211 23.254 o
-4 2 15 17.144 23.334 2.789 17.433 o
-4 2 16 15.421 19.229 3.872 15.942 o
-4 2 17 11.221 10.866 2.061 35.896 o
-4 2 18 1.440 1.191 0.981 285.251 o
-4 2 19 1.065 3.180 1.242 194.388 o
-4 2 20 0.979 4.406 1.504 143.650 o
-4 2 21 0.535 -0.705 0.944 481.886 o
-4 2 22 1.217 1.556 1.366 194.937 o
-4 3 1 15.105 14.031 1.966 27.303 o
-4 3 2 68.770 72.985 4.324 2.602 o
-4 3 3 1.107 0.629 0.805 419.117 o
-4 3 4 52.643 72.677 6.032 3.049 o
-4 3 5 36.079 41.934 10.202 3.173 o
-4 3 6 23.780 31.404 2.915 11.804 o
-4 3 7 28.507 42.749 3.439 8.233 o
-4 3 8 8.427 9.036 1.662 51.243 o
-4 3 9 45.744 60.205 4.230 4.317 o
-4 3 10 81.617 106.796 5.712 1.653 o
-4 3 11 45.367 61.627 4.375 4.248 o
-4 3 12 8.863 9.298 2.196 41.468 o
-4 3 13 15.216 17.378 2.447 22.760 o
-4 3 14 8.474 6.381 1.545 58.695 o
-4 3 15 15.188 26.065 5.558 10.145 o
-4 3 16 10.426 14.226 2.350 31.611 o
-4 3 17 1.595 1.353 2.593 69.880 o
-4 3 18 0.303 0.701 0.589 851.759 o
-4 3 19 3.126 1.998 1.338 142.458 o
-4 3 20 1.567 1.224 1.243 212.488 o
-4 4 1 5.145 3.279 1.765 81.341 o
-4 4 2 15.990 15.367 3.543 18.001 o
-4 4 3 9.368 8.883 2.867 32.479 o
-4 4 4 15.167 12.629 3.359 20.375 o
-4 4 5 6.866 9.363 2.842 36.581 o
-4 4 6 0.784 2.959 1.839 122.485 o
-4 4 7 3.874 3.802 1.895 83.006 o
-4 4 8 13.088 10.913 3.180 23.949 o
-4 4 9 10.571 4.005 2.442 40.207 o
-4 4 10 2.439 4.915 2.498 62.566 o
-4 4 11 1.632 -0.843 1.212 245.261 o
-4 4 12 0.252 0.867 1.532 205.078 o
-4 4 13 13.017 14.290 4.171 17.259 o
-4 4 14 5.342 4.595 2.805 45.429 o
-4 4 15 0.825 1.882 1.661 152.254 o
-4 4 16 0.730 -0.966 1.698 169.505 o
-4 5 2 1.659 0.824 1.452 177.163 o
-4 5 3 5.082 6.705 2.694 45.788 o
-4 5 4 0.970 -0.855 1.747 155.913 o
-4 5 5 4.902 8.772 3.217 35.001 o
-4 5 6 1.752 0.898 1.581 154.251 o
-4 5 7 3.540 5.555 2.824 48.317 o
-4 5 8 0.253 -0.947 0.960 526.842 o
-4 5 9 0.508 3.875 2.411 78.117 o
-3 -5 -10 0.401 2.024 0.929 360.797 o
-3 -5 -9 0.486 0.576 0.653 703.657 o
-3 -5 -8 1.426 0.413 0.640 469.072 o
-3 -5 -7 0.315 0.073 0.489 1377.970 o
-3 -5 -6 3.501 5.172 1.231 116.605 o
-3 -5 -5 1.508 1.864 0.862 287.915 o
-3 -5 -4 3.166 2.899 0.955 169.447 o
-3 -5 -3 1.219 0.987 0.663 442.996 o
-3 -5 -2 8.001 5.972 1.320 66.937 o
-3 -5 -1 1.494 1.385 0.808 325.114 o
-3 -5 0 15.738 17.412 2.155 23.519 o
-3 -4 -14 0.474 3.063 1.556 162.239 o
-3 -4 -13 6.770 10.980 2.719 36.956 o
-3 -4 -12 0.990 0.529 0.763 472.288 o
-3 -4 -11 20.270 26.714 2.236 15.789 o
-3 -4 -10 27.745 27.460 2.272 11.897 o
-3 -4 -9 9.504 6.803 1.181 59.031 o
-3 -4 -8 8.990 7.271 1.427 56.414 o
-3 -4 -7 3.805 4.529 1.833 83.707 o
-3 -4 -6 2.544 2.785 0.869 202.806 o
-3 -4 -5 2.119 2.946 0.779 231.720 o
-3 -4 -4 28.106 26.650 2.346 11.826 o
-3 -4 -3 8.685 8.581 1.418 55.022 o
-3 -4 -2 1.363 2.091 1.252 201.661 o
-3 -4 -1 30.789 31.596 2.623 9.794 o
-3 -4 0 11.489 11.125 1.935 36.272 o
-3 -3 -19 4.769 6.865 3.027 39.916 o
-3 -3 -18 0.296 -0.812 1.433 248.972 o
-3 -3 -17 4.142 5.395 2.602 52.428 o
-3 -3 -16 0.405 -0.732 1.052 423.030 o
-3 -3 -15 3.074 1.378 1.403 143.159 o
-3 -3 -14 0.846 0.646 1.138 298.058 o
-3 -3 -13 7.734 8.477 2.541 40.103 o
-3 -3 -12 0.614 0.566 0.818 507.052 o
-3 -3 -11 12.186 18.092 3.445 20.121 o
-3 -3 -10 24.114 14.013 3.150 15.044 o
-3 -3 -9 61.943 49.231 5.309 3.324 o
-3 -3 -8 28.044 17.030 1.613 15.103 o
-3 -3 -7 179.150 180.481 6.890 0.490 o
-3 -3 -6 128.036 122.263 4.425 0.957 o
-3 -3 -5 21.866 15.727 1.485 20.347 o
-3 -3 -4 40.016 51.035 2.696 5.920 o
-3 -3 -3 37.780 35.670 2.371 7.743 o
-3 -3 -2 87.446 70.548 4.285 2.028 o
-3 -3 -1 183.230 166.714 16.111 0.418 o
-3 -3 0 75.008 69.801 3.118 2.529 o
-3 -2 -20 0.487 -0.910 1.310 281.420 o
-3 -2 -19 0.164 1.729 1.962 126.071 o
-3 -2 -18 0.528 1.636 1.661 161.325 o
-3 -2 -17 12.353 13.896 3.611 20.650 o
-3 -2 -16 1.988 0.480 0.615 383.419 o
-3 -2 -15 0.706 0.924 0.594 616.566 o
-3 -2 -14 13.435 8.966 1.627 37.066 o
-3 -2 -13 7.225 5.903 1.318 72.117 o
-3 -2 -12 46.287 57.511 3.765 4.520 o
-3 -2 -11 37.585 54.233 3.625 5.667 o
-3 -2 -10 44.619 25.346 3.860 6.575 o
-3 -2 -9 28.222 20.504 2.184 13.303 o
-3 -2 -8 12.229 17.129 3.731 18.983 o
-3 -2 -7 25.791 13.166 2.470 16.035 o
-3 -2 -6 12.287 12.737 1.889 33.435 o
-3 -2 -5 103.563 75.403 3.285 1.636 o
-3 -2 -4 45.650 30.028 3.180 6.430 o
-3 -2 -3 156.717 151.548 5.865 0.648 o
-3 -2 -2 139.824 150.825 5.818 0.744 o
-3 -2 -1 2.012 1.737 0.449 346.262 o
-3 -2 0 123.984 151.018 4.464 0.870 o
-3 -1 -20 3.575 3.623 2.436 62.736 o
-3 -1 -19 8.200 9.449 3.273 29.332 o
-3 -1 -18 0.352 3.248 2.024 108.536 o
-3 -1 -17 3.727 2.301 1.741 99.325 o
-3 -1 -16 4.138 0.720 1.273 141.106 o
-3 -1 -15 35.072 42.181 5.856 5.442 o
-3 -1 -14 71.028 108.581 9.190 1.582 o
-3 -1 -13 34.292 28.703 4.589 7.434 o
-3 -1 -12 4.185 2.753 0.853 152.569 o
-3 -1 -11 10.045 11.219 4.611 17.377 o
-3 -1 -10 130.491 122.063 4.990 0.928 o
-3 -1 -9 33.432 34.033 4.066 7.580 o
-3 -1 -8 169.177 125.404 4.939 0.659 o
-3 -1 -7 65.384 58.238 3.180 3.242 o
-3 -1 -6 90.946 75.875 3.608 1.904 o
-3 -1 -5 136.921 154.272 5.437 0.756 o
-3 -1 -4 61.397 57.564 2.596 3.576 o
-3 -1 -3 7.291 3.663 0.791 95.361 o
-3 -1 -2 126.367 112.890 3.217 1.035 o
-3 -1 -1 772.260 712.323 13.462 0.032 o
-3 -1 0 89.432 72.042 3.462 2.001 o
-3 0 1 51.644 41.736 1.493 5.310 o
-3 0 2 1042.720 1057.940 18.961 0.016 o
-3 0 3 40.576 63.848 2.389 5.137 o
-3 0 4 259.837 286.813 6.755 0.233 o
-3 0 5 480.250 527.761 11.051 0.071 o
-3 0 6 69.563 62.413 2.353 2.991 o
-3 0 7 156.637 125.030 7.210 0.703 o
-3 0 8 337.742 280.282 11.872 0.164 o
-3 0 9 371.109 465.670 16.763 0.103 o
-3 0 10 8.705 1.821 0.978 85.369 o
-3 0 11 2.719 -0.381 0.547 342.827 o
-3 0 12 0.660 1.999 1.077 283.055 o
-3 0 13 75.437 77.398 6.281 2.100 o
-3 0 14 26.126 20.417 3.254 12.450 o
-3 0 15 10.759 14.069 2.836 27.256 o
-3 0 16 157.003 209.213 11.626 0.477 o
-3 0 17 3.090 5.789 2.005 76.520 o
-3 0 18 3.012 4.411 1.778 93.792 o
-3 0 19 3.325 1.735 1.316 143.227 o
-3 0 20 9.988 10.285 2.688 32.314 o
-3 0 21 5.078 12.051 3.168 32.960 o
-3 0 22 3.897 14.019 3.469 29.625 o
-3 1 1 36.692 24.617 1.865 9.679 o
-3 1 2 24.557 26.004 1.925 14.121 o
-3 1 3 7.082 6.186 0.963 80.807 o
-3 1 4 88.154 68.836 2.133 2.143 o
-3 1 5 635.784 677.070 16.936 0.042 o
-3 1 6 223.151 228.956 6.938 0.324 o
-3 1 7 209.077 211.005 6.669 0.370 o
-3 1 8 11.764 14.585 1.649 34.444 o
-3 1 9 54.755 45.913 2.952 4.482 o
-3 1 10 81.430 65.360 4.106 2.301 o
-3 1 11 127.944 149.427 8.618 0.780 o
-3 1 12 14.116 33.200 3.968 13.114 o
-3 1 13 87.254 117.248 7.843 1.352 o
-3 1 14 19.801 16.880 3.082 16.867 o
-3 1 15 108.624 126.008 8.551 1.023 o
-3 1 16 28.040 26.273 4.011 9.680 o
-3 1 17 7.577 3.666 1.765 64.826 o
-3 1 18 45.521 62.217 6.428 3.594 o
-3 1 19 12.780 17.341 3.543 19.469 o
-3 1 20 0.507 -0.603 1.741 167.065 o
-3 1 21 0.533 -0.634 1.120 364.923 o
-3 1 22 5.571 6.668 2.448 49.783 o
-3 2 1 93.712 78.504 2.746 1.838 o
-3 2 2 311.939 329.286 9.042 0.168 o
-3 2 3 331.412 338.337 9.241 0.152 o
-3 2 4 32.444 40.621 2.743 8.136 o
-3 2 5 10.091 15.421 2.015 34.037 o
-3 2 6 14.489 19.840 2.029 24.106 o
-3 2 7 58.975 67.474 5.924 2.900 o
-3 2 8 2.110 3.531 0.902 201.048 o
-3 2 9 56.929 88.571 4.567 2.739 o
-3 2 10 112.939 116.092 5.382 1.123 o
-3 2 11 26.304 23.445 2.455 13.106 o
-3 2 12 58.833 52.541 3.740 3.737 o
-3 2 13 23.300 15.731 2.126 17.653 o
-3 2 14 2.466 2.406 0.960 201.184 o
-3 2 15 9.489 22.635 2.658 24.938 o
-3 2 16 45.608 55.100 8.037 3.271 o
-3 2 17 0.074 -0.002 0.690 1069.730 o
-3 2 18 5.637 6.251 1.584 74.046 o
-3 2 19 5.306 2.706 1.630 88.431 o
-3 2 20 2.577 5.470 1.587 104.329 o
-3 2 21 4.443 6.574 1.769 74.600 o
-3 2 22 1.260 4.111 1.602 130.756 o
-3 3 1 12.942 10.588 1.807 34.912 o
-3 3 2 26.209 29.142 1.862 12.656 o
-3 3 3 1.454 2.145 0.714 320.127 o
-3 3 4 40.260 47.637 5.853 4.698 o
-3 3 5 59.408 65.069 7.173 2.696 o
-3 3 6 44.017 57.513 3.582 4.786 o
-3 3 7 10.764 8.281 1.544 46.083 o
-3 3 8 32.214 34.153 2.860 8.859 o
-3 3 9 23.765 27.655 2.641 13.001 o
-3 3 10 7.745 6.842 1.353 65.186 o
-3 3 11 1.194 4.864 1.215 168.098 o
-3 3 12 27.758 28.553 2.956 10.847 o
-3 3 13 16.908 23.251 2.666 18.011 o
-3 3 14 17.914 14.418 2.164 22.756 o
-3 3 15 1.064 3.920 1.274 177.351 o
-3 3 16 0.640 0.585 1.372 236.383 o
-3 3 17 11.482 12.568 2.568 29.425 o
-3 3 18 11.226 19.771 2.800 23.763 o
-3 3 19 0.201 -0.051 0.897 609.194 o
-3 3 20 1.556 1.101 1.115 244.522 o
-3 3 21 0.058 -0.621 1.261 336.733 o
-3 4 1 96.981 78.981 4.850 1.670 o
-3 4 2 77.892 86.417 8.200 1.748 o
-3 4 3 26.669 22.797 4.337 10.009 o
-3 4 4 42.660 44.623 6.201 4.464 o
-3 4 5 4.025 0.701 1.009 170.878 o
-3 4 6 34.256 41.080 5.930 5.536 o
-3 4 7 6.830 10.353 3.199 31.322 o
-3 4 8 0.549 0.757 1.538 195.517 o
-3 4 9 29.198 43.731 6.275 5.685 o
-3 4 10 5.828 8.834 3.063 35.699 o
-3 4 11 3.093 7.443 2.793 47.764 o
-3 4 12 22.267 22.059 4.977 10.114 o
-3 4 13 14.977 16.511 4.251 15.423 o
-3 4 14 0.202 1.778 1.809 144.528 o
-3 4 15 11.266 23.776 5.118 12.559 o
-3 4 16 11.095 15.951 4.281 17.314 o
-3 5 2 6.260 4.035 2.171 58.915 o
-3 5 3 7.403 5.764 2.651 42.131 o
-3 5 4 19.778 27.916 5.469 9.143 o
-3 5 5 14.014 13.878 3.955 17.813 o
-3 5 6 2.575 5.333 2.559 59.116 o
-3 5 7 4.433 3.636 2.264 64.982 o
-3 5 8 7.927 11.171 3.672 24.973 o
-3 5 9 0.158 0.953 1.673 176.446 o
-3 5 10 4.589 4.866 2.965 43.488 o
-3 5 11 0.307 0.990 1.747 159.452 o
-2 -5 -11 2.500 6.066 2.433 62.232 o
-2 -5 -10 0.315 0.726 0.659 737.517 o
-2 -5 -9 0.328 0.778 0.667 710.646 o
-2 -5 -8 0.581 -0.182 0.471 1132.880 o
-2 -5 -7 0.088 0.283 0.812 715.326 o
-2 -5 -6 0.051 0.389 0.827 685.931 o
-2 -5 -5 5.947 4.908 1.207 89.830 o
-2 -5 -4 2.470 0.926 0.736 280.727 o
-2 -5 -3 6.097 5.729 1.300 81.671 o
-2 -5 -2 1.216 1.143 0.747 393.292 o
-2 -5 -1 18.315 19.026 2.504 19.060 o
-2 -5 0 0.377 0.054 0.806 656.033 o
-2 -4 -16 1.916 2.295 1.476 149.292 o
-2 -4 -15 3.944 2.787 1.495 110.045 o
-2 -4 -14 10.713 18.012 3.180 22.844 o
-2 -4 -13 3.118 6.299 1.975 76.020 o
-2 -4 -12 4.588 10.765 2.547 44.783 o
-2 -4 -11 4.122 4.784 1.153 114.856 o
-2 -4 -10 10.588 13.036 1.601 39.231 o
-2 -4 -9 4.759 1.458 1.218 127.106 o
-2 -4 -8 12.871 6.978 1.210 44.901 o
-2 -4 -7 0.568 1.611 0.718 476.714 o
-2 -4 -6 9.012 14.990 1.864 38.170 o
-2 -4 -5 23.789 16.258 1.962 17.494 o
-2 -4 -4 75.086 73.451 4.043 2.385 o
-2 -4 -3 13.598 18.569 2.910 21.497 o
-2 -4 -2 11.547 5.836 1.873 43.280 o
-2 -4 -1 39.700 33.384 2.683 7.421 o
-2 -4 0 19.762 20.396 1.742 19.537 o
-2 -3 -20 0.726 3.279 2.356 81.686 o
-2 -3 -19 6.946 6.982 2.848 38.576 o
-2 -3 -18 0.479 0.035 0.639 864.786 o
-2 -3 -17 0.448 -0.511 0.664 850.309 o
-2 -3 -16 5.475 3.637 1.149 104.465 o
-2 -3 -15 1.308 1.837 0.831 314.259 o
-2 -3 -14 2.123 2.650 0.907 218.675 o
-2 -3 -13 6.921 11.385 2.876 34.286 o
-2 -3 -12 50.455 44.596 2.224 5.145 o
-2 -3 -11 49.445 56.356 2.862 4.509 o
-2 -3 -10 6.484 10.404 1.086 67.354 o
-2 -3 -9 172.606 216.829 9.636 0.437 o
-2 -3 -8 251.414 255.741 8.361 0.258 o
-2 -3 -7 44.960 49.372 2.353 5.484 o
-2 -3 -6 39.760 36.816 2.481 7.187 o
-2 -3 -5 66.659 31.587 2.013 4.227 o
-2 -3 -4 1.743 0.440 0.329 534.054 o
-2 -3 -3 14.642 29.532 2.855 16.845 o
-2 -3 -2 10.969 14.921 1.200 39.039 o
-2 -3 -1 36.214 34.965 1.796 8.462 o
-2 -3 0 15.713 17.897 1.362 26.437 o
-2 -2 -21 0.778 -0.855 1.507 207.632 o
-2 -2 -20 1.307 2.430 1.839 119.023 o
-2 -2 -19 1.649 1.532 1.556 152.976 o
-2 -2 -18 1.494 -0.720 1.033 310.602 o
-2 -2 -17 4.892 2.701 1.686 89.433 o
-2 -2 -16 3.434 3.795 2.135 74.908 o
-2 -2 -15 14.932 14.173 3.248 20.523 o
-2 -2 -14 86.471 96.204 7.923 1.522 o
-2 -2 -13 26.201 45.933 5.260 6.743 o
-2 -2 -12 8.046 16.092 3.063 27.468 o
-2 -2 -11 24.173 23.240 3.488 12.218 o
-2 -2 -10 118.908 107.313 7.351 1.052 o
-2 -2 -9 16.370 26.576 1.787 19.684 o
-2 -2 -8 266.698 283.130 7.005 0.227 o
-2 -2 -7 156.543 134.322 4.201 0.709 o
-2 -2 -6 1087.160 1173.340 21.381 0.014 o
-2 -2 -5 555.485 589.679 11.964 0.055 o
-2 -2 -4 106.574 116.651 3.802 1.234 o
-2 -2 -3 1010.720 1022.830 25.824 0.017 o
-2 -2 -2 87.402 65.869 4.534 2.078 o
-2 -2 -1 147.454 113.282 3.654 0.843 o
-2 -2 0 64.128 77.815 4.448 2.678 o
-2 -1 -21 1.062 1.679 1.483 176.742 o
-2 -1 -20 0.123 -0.781 1.378 278.567 o
-2 -1 -19 15.980 13.281 3.445 19.129 o
-2 -1 -18 1.575 0.683 1.384 194.092 o
-2 -1 -17 0.639 1.919 1.593 166.254 o
-2 -1 -16 83.595 94.475 8.212 1.565 o
-2 -1 -15 7.895 13.380 3.063 29.337 o
-2 -1 -14 12.479 11.922 2.799 26.747 o
-2 -1 -13 4.722 6.840 1.993 64.746 o
-2 -1 -12 125.889 97.100 4.374 1.106 o
-2 -1 -11 85.795 91.787 7.043 1.633 o
-2 -1 -10 60.110 51.870 3.140 3.779 o
-2 -1 -9 51.061 72.565 3.399 3.648 o
-2 -1 -8 88.352 75.611 3.427 1.984 o
-2 -1 -7 99.709 125.862 4.539 1.247 o
-2 -1 -6 556.577 568.710 12.230 0.056 o
-2 -1 -5 794.720 703.830 14.338 0.031 o
-2 -1 -4 71.874 89.956 3.579 2.250 o
-2 -1 -3 127.557 117.474 4.151 0.988 o
-2 -1 -2 438.892 464.549 14.945 0.085 o
-2 -1 -1 224.114 258.212 6.681 0.298 o
-2 -1 0 554.601 583.109 16.960 0.055 o
-2 0 1 637.014 595.809 10.999 0.046 o
-2 0 2 115.479 90.103 3.743 1.296 o
-2 0 3 88.128 74.245 2.389 2.054 o
-2 0 4 206.670 260.049 9.344 0.318 o
-2 0 5 440.784 433.239 13.847 0.089 o
-2 0 6 1430.150 1356.200 35.033 0.009 o
-2 0 7 0.035 3.186 1.033 299.576 o
-2 0 8 947.993 1107.130 30.032 0.018 o
-2 0 9 22.398 18.879 2.498 16.297 o
-2 0 10 74.910 103.259 6.244 1.796 o
-2 0 11 131.038 183.814 9.067 0.658 o
-2 0 12 253.383 296.509 12.531 0.224 o
-2 0 13 58.169 65.711 5.493 3.057 o
-2 0 14 0.279 2.036 1.175 276.056 o
-2 0 15 27.264 52.823 5.241 6.148 o
-2 0 16 39.298 47.508 5.130 5.147 o
-2 0 17 45.583 31.705 4.349 5.728 o
-2 0 18 87.414 110.715 8.354 1.368 o
-2 0 19 1.781 2.208 1.489 151.611 o
-2 0 20 3.632 6.976 2.215 62.649 o
-2 0 21 3.300 0.615 0.886 214.631 o
-2 0 22 1.962 0.652 1.150 227.285 o
-2 0 23 5.347 8.255 2.805 41.251 o
-2 1 1 787.188 785.616 11.727 0.029 o
-2 1 2 401.067 362.054 24.080 0.104 o
-2 1 3 399.665 343.473 5.886 0.120 o
-2 1 4 54.641 41.148 1.423 5.008 o
-2 1 5 1106.340 1171.200 30.499 0.014 o
-2 1 6 74.774 70.521 3.158 2.521 o
-2 1 7 360.379 362.539 8.813 0.132 o
-2 1 8 356.302 436.211 14.634 0.114 o
-2 1 9 102.547 112.228 6.379 1.242 o
-2 1 10 15.161 11.522 2.061 28.466 o
-2 1 11 90.639 159.251 8.348 1.043 o
-2 1 12 87.490 108.611 6.908 1.464 o
-2 1 13 126.437 112.314 7.326 0.958 o
-2 1 14 19.208 21.906 3.254 15.261 o
-2 1 15 51.912 73.406 6.195 3.032 o
-2 1 16 11.414 11.042 2.614 30.244 o
-2 1 17 28.756 22.951 3.679 10.416 o
-2 1 18 13.562 39.025 5.007 10.111 o
-2 1 19 3.606 2.215 1.489 119.045 o
-2 1 20 1.224 -0.584 0.837 433.296 o
-2 1 21 17.462 21.912 4.054 13.808 o
-2 1 22 1.094 3.236 1.612 140.159 o
-2 1 23 1.672 2.780 1.729 122.214 o
-2 2 1 92.645 79.784 2.698 1.850 o
-2 2 2 53.664 59.087 2.259 4.131 o
-2 2 3 164.527 160.678 5.875 0.590 o
-2 2 4 595.983 623.819 13.505 0.048 o
-2 2 5 117.816 136.921 6.161 0.952 o
-2 2 6 49.047 51.422 2.904 4.774 o
-2 2 7 107.373 113.815 4.614 1.223 o
-2 2 8 30.206 48.523 6.404 5.256 o
-2 2 9 47.656 50.105 3.129 4.924 o
-2 2 10 146.854 160.963 6.120 0.672 o
-2 2 11 4.280 1.084 0.566 198.890 o
-2 2 12 21.627 19.574 3.190 14.790 o
-2 2 13 13.053 8.647 1.467 39.722 o
-2 2 14 77.358 80.560 6.238 2.010 o
-2 2 15 2.123 5.536 1.735 99.575 o
-2 2 16 32.281 29.995 3.998 8.267 o
-2 2 17 7.010 9.240 2.430 42.636 o
-2 2 18 3.071 2.577 1.390 133.009 o
-2 2 19 11.121 12.537 2.891 27.318 o
-2 2 20 2.322 5.813 2.135 75.529 o
-2 2 21 11.736 16.615 3.556 20.411 o
-2 2 22 0.678 1.310 1.636 165.630 o
-2 3 1 250.966 250.259 6.618 0.265 o
-2 3 2 203.009 182.773 6.207 0.420 o
-2 3 3 52.471 63.545 3.642 3.816 o
-2 3 4 4.665 7.443 1.261 88.026 o
-2 3 5 148.390 158.398 5.471 0.677 o
-2 3 6 96.674 81.689 3.849 1.693 o
-2 3 7 33.336 53.493 3.135 6.542 o
-2 3 8 88.694 96.159 4.454 1.683 o
-2 3 9 24.389 23.540 2.228 14.382 o
-2 3 10 44.418 46.613 4.380 5.011 o
-2 3 11 68.989 96.119 5.973 2.050 o
-2 3 12 4.247 10.413 1.663 67.414 o
-2 3 13 6.040 3.238 1.041 104.564 o
-2 3 14 5.513 7.595 1.570 70.895 o
-2 3 15 17.586 18.941 2.463 19.820 o
-2 3 16 0.913 0.055 0.620 673.116 o
-2 3 17 5.842 7.881 1.782 62.475 o
-2 3 18 11.509 13.118 2.538 29.242 o
-2 3 19 2.222 3.353 1.285 152.919 o
-2 3 20 0.963 2.383 1.183 226.249 o
-2 3 21 6.629 8.760 2.848 37.486 o
-2 3 22 0.312 0.671 1.519 209.438 o
-2 4 1 1.599 3.545 1.154 183.977 o
-2 4 2 32.651 35.626 3.296 8.227 o
-2 4 13 7.424 9.227 3.310 30.035 o
-2 4 14 0.151 0.861 1.747 164.288 o
-2 4 15 2.564 3.525 2.368 70.213 o
-2 4 16 0.939 -0.904 1.298 258.103 o
-2 4 17 0.367 0.923 1.329 254.547 o
-2 5 1 11.372 16.348 2.722 25.972 o
-2 5 2 27.213 23.523 4.810 9.068 o
-2 5 3 4.638 0.800 1.630 104.719 o
-2 5 4 0.766 3.303 1.876 116.852 o
-2 5 5 9.908 3.383 2.104 48.317 o
-2 5 6 28.279 30.253 5.733 7.119 o
-2 5 7 4.290 9.726 3.371 33.042 o
-2 5 8 26.090 19.900 4.798 9.763 o
-2 5 9 3.705 0.923 1.329 142.547 o
-2 5 10 0.969 1.889 1.661 149.268 o
-1 -6 -6 0.078 -0.689 1.212 362.039 o
-1 -6 -5 0.097 -0.701 1.009 513.016 o
-1 -6 -4 0.814 2.854 1.624 147.640 o
-1 -6 -3 4.905 2.928 1.821 82.011 o
-1 -6 -2 0.104 0.757 1.083 392.407 o
-1 -6 -1 7.637 7.548 2.768 37.892 o
-1 -6 0 2.986 2.996 2.018 86.391 o
-1 -5 -13 0.769 1.021 1.267 248.671 o
-1 -5 -12 1.574 1.556 1.390 179.224 o
-1 -5 -11 2.536 3.360 1.292 145.190 o
-1 -5 -10 0.537 0.448 0.450 1001.840 o
-1 -5 -9 8.764 6.375 2.528 40.336 o
-1 -5 -8 3.047 5.216 2.042 77.002 o
-1 -5 -7 0.846 0.597 1.052 334.846 o
-1 -5 -6 12.216 11.559 2.910 26.453 o
-1 -5 -5 7.831 8.071 2.608 39.322 o
-1 -5 -4 7.940 6.988 2.504 41.913 o
-1 -5 -3 35.528 38.336 5.438 5.882 o
-1 -5 -2 5.857 9.147 3.051 35.567 o
-1 -5 -1 14.483 11.486 2.065 29.483 o
-1 -5 0 17.402 12.952 2.226 23.822 o
-1 -4 -17 2.400 2.510 1.415 144.034 o
-1 -4 -16 4.568 5.401 1.796 76.642 o
-1 -4 -15 0.697 -0.418 0.849 526.920 o
-1 -4 -14 1.296 0.855 0.972 312.964 o
-1 -4 -13 12.515 11.190 2.405 30.242 o
-1 -4 -12 16.781 17.764 1.848 23.418 o
-1 -4 -11 2.295 0.082 0.559 386.838 o
-1 -4 -10 5.891 4.360 0.989 101.472 o
-1 -4 -9 17.071 17.194 3.082 18.554 o
-1 -4 -8 1.929 0.960 0.972 262.109 o
-1 -4 -7 34.749 29.798 4.214 7.598 o
-1 -4 -6 102.239 128.025 8.981 1.060 o
-1 -4 -5 23.509 34.086 4.577 9.049 o
-1 -4 -4 3.319 3.740 1.630 103.011 o
-1 -4 -3 117.301 125.762 9.061 0.932 o
-1 -4 -2 9.750 8.495 2.362 38.143 o
-1 -4 -1 9.911 4.749 2.012 47.748 o
-1 -3 -21 0.659 0.750 1.519 195.999 o
-1 -3 -20 1.424 2.122 1.606 145.185 o
-1 -3 -19 3.570 5.887 2.399 59.380 o
-1 -3 -18 0.081 -0.615 0.880 672.202 o
-1 -3 -17 0.645 1.307 0.777 455.662 o
-1 -3 -16 13.263 13.796 4.617 15.351 o
-1 -3 -15 2.393 1.963 0.794 241.059 o
-1 -3 -14 4.105 4.913 1.664 87.694 o
-1 -3 -13 9.108 7.957 1.390 54.986 o
-1 -3 -12 19.346 20.785 2.414 17.912 o
-1 -3 -11 40.372 57.995 2.534 5.469 o
-1 -3 -10 69.268 76.220 2.923 2.645 o
-1 -3 -9 210.678 222.105 6.833 0.354 o
-1 -3 -8 2.754 6.618 1.156 121.675 o
-1 -3 -7 4.372 6.228 1.071 105.530 o
-1 -3 -6 84.144 94.717 4.795 1.779 o
-1 -3 -5 223.787 198.060 8.852 0.345 o
-1 -3 -4 21.913 22.323 6.053 8.322 o
-1 -3 -3 124.822 150.948 4.591 0.862 o
-1 -3 -2 246.055 231.934 5.749 0.287 o
-1 -3 -1 92.246 105.868 7.240 1.393 o
-1 -2 -22 1.109 0.781 1.378 210.474 o
-1 -2 -21 2.518 2.227 1.686 118.178 o
-1 -2 -20 8.294 9.806 3.027 31.613 o
-1 -2 -19 0.137 -0.658 0.947 568.059 o
-1 -2 -18 4.024 1.230 1.083 156.119 o
-1 -2 -17 8.323 14.967 3.273 26.046 o
-1 -2 -16 1.864 2.141 1.538 144.587 o
-1 -2 -15 9.977 12.225 1.687 41.019 o
-1 -2 -14 91.605 86.501 4.363 1.728 o
-1 -2 -13 39.701 35.433 3.414 6.823 o
-1 -2 -12 5.400 6.118 0.676 106.794 o
-1 -2 -11 100.436 109.588 3.121 1.390 o
-1 -2 -10 0.236 1.894 0.428 755.611 o
-1 -2 -9 86.021 85.504 2.708 1.945 o
-1 -2 -8 428.342 500.140 8.778 0.085 o
-1 -2 -7 385.108 413.534 7.562 0.112 o
-1 -2 -6 19.927 28.911 1.478 16.669 o
-1 -2 -5 1478.280 1707.770 30.157 0.007 o
-1 -2 -4 4.159 2.459 1.190 130.915 o
-1 -2 -3 1166.960 1132.350 42.147 0.013 o
-1 -2 -2 134.801 115.758 2.353 0.949 o
-1 -2 -1 92.896 123.274 3.971 1.379 o
-1 -2 0 102.695 91.312 2.416 1.522 o
-1 -1 -22 5.282 6.275 2.645 46.867 o
-1 -1 -21 6.758 5.930 2.504 46.266 o
-1 -1 -20 5.458 9.067 2.842 39.554 o
-1 -1 -19 12.855 14.407 3.408 21.218 o
-1 -1 -18 4.490 4.294 2.067 70.167 o
-1 -1 -17 44.216 42.316 5.469 4.764 o
-1 -1 -16 79.482 69.475 6.773 2.047 o
-1 -1 -15 17.343 25.541 3.875 13.594 o
-1 -1 -14 1.566 2.258 1.378 171.412 o
-1 -1 -13 14.260 21.992 3.303 17.966 o
-1 -1 -12 75.092 64.486 5.413 2.404 o
-1 -1 -11 65.789 85.379 5.583 2.346 o
-1 -1 -10 23.252 20.138 3.506 13.157 o
-1 -1 -9 67.744 57.258 3.217 3.136 o
-1 -1 -8 333.376 390.721 10.584 0.137 o
-1 -1 -7 24.743 40.944 1.476 11.193 o
-1 -1 -6 312.299 290.418 5.155 0.184 o
-1 -1 -5 3071.570 3026.490 39.757 0.002 o
-1 -1 -4 1198.440 1329.090 18.541 0.012 o
-1 -1 -3 294.785 290.926 5.092 0.198 o
-1 -1 -2 4584.280 4738.230 53.289 0.001 o
-1 -1 -1 5315.430 5485.250 54.783 0.001 o
-1 -1 0 744.735 742.257 12.752 0.032 o
-1 0 1 2.332 5.481 0.923 159.612 o
-1 0 2 6518.000 6134.450 96.467 0.000 o
-1 0 3 231.886 259.066 5.602 0.288 o
-1 0 4 31.550 54.287 3.033 6.821 o
-1 0 5 24.371 31.533 2.368 12.317 o
-1 0 6 1404.740 1404.300 34.695 0.009 o
-1 0 7 15.938 12.678 1.692 28.510 o
-1 0 8 3.336 8.740 1.655 78.991 o
-1 0 9 81.892 122.453 12.651 1.112 o
-1 0 10 144.547 204.729 8.950 0.554 o
-1 0 11 499.465 637.384 20.048 0.057 o
-1 0 12 43.034 61.558 4.890 4.277 o
-1 0 13 17.020 11.577 2.239 24.979 o
-1 0 14 1.504 5.352 1.606 117.340 o
-1 0 15 54.396 43.245 4.607 4.192 o
-1 0 16 15.407 10.162 2.344 27.292 o
-1 0 17 155.708 192.081 10.987 0.515 o
-1 0 18 3.892 6.594 2.067 67.209 o
-1 0 19 26.652 24.335 4.128 10.137 o
-1 0 20 0.857 0.597 0.855 433.591 o
-1 0 21 6.592 1.932 1.599 82.267 o
-1 0 22 7.724 4.115 2.092 54.923 o
-1 0 23 0.023 0.732 1.495 226.026 o
-1 1 1 250.586 251.888 4.309 0.268 o
-1 1 2 362.883 328.069 5.989 0.140 o
-1 1 3 361.598 341.882 5.604 0.137 o
-1 1 4 132.917 149.088 5.635 0.796 o
-1 1 5 363.442 363.629 10.993 0.129 o
-1 1 6 247.054 253.111 8.827 0.264 o
-1 1 7 60.124 68.110 4.060 3.141 o
-1 1 8 147.214 167.758 7.265 0.641 o
-1 1 9 337.100 393.777 13.404 0.132 o
-1 1 10 13.630 12.789 1.993 30.281 o
-1 1 11 186.434 184.570 8.754 0.450 o
-1 1 12 3.866 4.810 1.458 101.033 o
-1 1 13 103.185 153.505 8.397 0.953 o
-1 1 14 233.030 268.778 12.162 0.263 o
-1 1 15 14.387 15.976 2.817 22.427 o
-1 1 16 10.058 12.586 2.596 31.297 o
-1 1 17 6.745 10.027 2.621 39.368 o
-1 1 18 29.710 31.760 4.503 8.082 o
-1 1 19 7.715 3.353 1.882 61.782 o
-1 1 20 14.365 16.812 3.679 17.979 o
-1 1 21 14.053 19.402 3.968 16.242 o
-1 1 22 1.303 3.451 2.104 92.646 o
-1 1 23 4.421 1.476 1.501 111.951 o
-1 2 1 296.620 286.044 4.571 0.199 o
-1 2 2 555.125 561.095 7.856 0.057 o
-1 2 3 93.939 102.126 4.506 1.521 o
-1 2 4 508.903 481.233 13.392 0.070 o
-1 2 5 21.339 25.922 2.067 15.716 o
-1 2 6 266.842 282.423 9.375 0.223 o
-1 2 7 153.546 147.870 6.311 0.669 o
-1 2 8 100.508 122.464 5.893 1.219 o
-1 2 9 13.414 4.915 1.218 46.435 o
-1 2 10 374.561 429.776 14.462 0.109 o
-1 2 11 174.347 171.492 8.249 0.512 o
-1 2 12 99.020 104.121 6.434 1.344 o
-1 2 13 0.245 1.722 1.052 338.473 o
-1 2 14 13.980 14.893 2.627 24.436 o
-1 2 15 5.532 6.139 1.864 66.299 o
-1 2 16 51.808 64.130 5.875 3.341 o
-1 2 17 21.041 26.938 3.925 11.819 o
-1 2 18 0.918 1.052 1.070 301.323 o
-1 2 19 10.495 15.280 3.322 23.388 o
-1 2 20 1.244 -0.609 1.243 257.941 o
-1 2 21 3.004 5.223 2.301 66.641 o
-1 2 22 0.791 2.098 1.741 140.181 o
-1 2 23 7.752 11.128 3.211 29.481 o
-1 3 1 31.398 33.267 3.519 8.573 o
-1 3 2 48.705 48.917 2.629 5.007 o
-1 3 3 34.561 39.876 1.937 8.206 o
-1 3 4 139.654 142.809 4.838 0.782 o
-1 3 5 120.813 135.578 6.979 0.915 o
-1 3 6 3.689 6.735 0.942 117.597 o
-1 3 7 40.614 43.727 2.578 6.412 o
-1 3 8 122.702 129.221 4.961 0.965 o
-1 3 9 87.917 108.409 4.715 1.566 o
-1 3 10 27.304 21.292 2.138 13.619 o
-1 3 11 49.342 43.144 3.122 5.118 o
-1 3 12 1.564 2.156 0.869 271.612 o
-1 3 13 47.326 48.869 4.826 4.468 o
-1 3 14 43.835 50.824 4.835 4.684 o
-1 3 15 14.047 26.193 3.629 15.698 o
-1 3 16 2.896 1.809 1.218 163.061 o
-1 3 17 1.571 4.448 1.815 105.779 o
-1 3 18 1.703 1.599 1.212 205.545 o
-1 3 19 5.677 13.773 3.100 31.682 o
-1 3 20 1.784 0.615 1.083 253.604 o
-1 3 21 3.377 6.539 2.577 53.703 o
-1 3 22 4.017 4.158 2.116 71.279 o
-1 4 1 6.132 3.192 1.153 99.064 o
-1 4 2 10.059 9.677 1.788 43.126 o
-1 4 3 3.753 6.791 2.436 55.904 o
-1 4 4 36.201 36.029 5.118 6.167 o
-1 4 5 39.903 60.076 6.853 3.850 o
-1 4 6 28.314 31.354 4.940 7.899 o
-1 4 7 53.199 44.045 5.973 3.823 o
-1 4 8 6.235 4.238 2.159 58.937 o
-1 4 9 26.019 23.148 4.620 9.678 o
-1 4 10 18.733 17.107 3.943 14.626 o
-1 4 11 25.162 32.129 5.543 7.672 o
-1 4 12 4.904 11.737 3.476 29.711 o
-1 4 13 10.175 10.439 3.168 27.384 o
-1 4 14 5.325 5.770 2.780 44.573 o
-1 4 15 0.596 0.843 0.855 456.995 o
-1 4 16 0.331 -0.861 1.519 221.589 o
-1 4 17 0.565 1.778 1.802 139.024 o
-1 5 1 6.959 7.792 2.079 51.263 o
-1 5 2 5.891 3.751 1.500 84.504 o
-1 5 3 5.084 2.331 1.765 85.490 o
-1 5 4 3.583 5.579 2.295 63.369 o
-1 5 5 6.220 7.339 2.756 41.212 o
-1 5 6 10.706 12.543 3.617 22.412 o
-1 5 7 10.135 12.832 3.802 21.529 o
-1 5 8 12.294 9.596 3.439 23.535 o
-1 5 9 0.293 0.898 1.581 192.106 o
-1 5 10 2.076 2.756 2.092 90.029 o
-1 5 11 0.339 -0.941 1.353 274.534 o
-1 5 12 0.130 1.925 2.190 102.835 o
-1 5 13 5.183 5.905 2.830 43.757 o
-1 6 1 5.412 2.657 2.012 71.669 o
-1 6 2 5.019 5.419 2.756 46.266 o
-1 6 3 3.277 4.614 2.485 60.255 o
0 -6 -9 0.249 1.089 1.236 288.632 o
0 -6 -8 0.160 1.138 1.156 326.958 o
0 -6 -7 2.418 2.368 1.593 126.947 o
0 -6 -6 0.282 0.609 0.874 531.062 o
0 -6 -5 0.353 -0.621 1.095 401.371 o
0 -6 -4 1.835 0.640 1.126 239.467 o
0 -6 -3 5.574 4.266 1.421 88.216 o
0 -6 -2 1.237 0.001 1.198 272.316 o
0 -6 -1 16.597 16.801 2.705 20.606 o
0 -6 0 3.209 2.744 2.092 81.756 o
0 -5 -15 0.977 -0.431 0.972 392.791 o
0 -5 -14 4.819 7.874 2.042 60.414 o
0 -5 -13 1.289 1.335 1.200 231.903 o
0 -5 -12 2.726 2.731 1.310 145.967 o
0 -5 -11 1.589 -0.461 0.941 336.885 o
0 -5 -10 5.290 5.567 1.950 66.439 o
0 -5 -9 5.082 6.785 2.092 60.299 o
0 -5 -8 1.822 0.504 0.720 366.888 o
0 -5 -7 5.059 8.834 2.313 50.987 o
0 -5 -6 4.628 4.847 2.048 68.581 o
0 -5 -5 22.866 33.495 4.724 9.051 o
0 -5 -4 39.044 48.369 5.672 4.861 o
0 -5 -3 1.404 1.759 1.575 153.317 o
0 -5 -2 38.607 43.393 5.641 5.152 o
0 -5 -1 9.832 8.156 1.824 45.566 o
0 -4 -18 0.033 0.381 0.781 767.396 o
0 -4 -17 1.076 0.375 0.763 470.488 o
0 -4 -16 2.484 3.340 1.415 134.443 o
0 -4 -15 7.093 8.071 2.018 51.526 o
0 -4 -14 0.177 -0.369 0.652 1080.930 o
0 -4 -13 11.081 16.185 2.756 26.179 o
0 -4 -12 6.599 10.304 2.276 44.863 o
0 -4 -11 2.100 4.232 1.519 124.007 o
0 -4 -10 1.847 1.938 1.040 225.021 o
0 -4 -9 0.766 3.180 1.280 198.418 o
0 -4 -8 21.848 18.295 3.014 15.467 o
0 -4 -7 100.745 117.457 7.886 1.175 o
0 -4 -6 24.273 32.117 4.085 9.797 o
0 -4 -5 14.459 24.803 3.648 15.784 o
0 -4 -4 9.897 7.917 2.178 40.869 o
0 -4 -3 50.189 62.770 5.918 3.456 o
0 -4 -2 15.836 18.368 3.303 18.120 o
0 -4 -1 31.249 27.202 4.005 8.792 o
0 -3 -22 5.360 5.819 2.454 51.627 o
0 -3 -21 2.306 3.445 2.325 73.687 o
0 -3 -20 1.752 2.596 1.618 133.511 o
0 -3 -19 0.671 -0.609 1.243 295.045 o
0 -3 -18 0.652 1.138 1.156 287.588 o
0 -3 -17 9.515 16.966 3.383 23.102 o
0 -3 -16 16.232 19.025 2.211 21.938 o
0 -3 -15 1.683 1.210 0.595 381.754 o
0 -3 -14 4.960 3.686 0.936 122.024 o
0 -3 -13 10.300 6.733 1.208 55.069 o
0 -3 -12 47.798 46.318 4.850 4.527 o
0 -3 -11 60.735 51.668 3.089 3.751 o
0 -3 -10 16.701 22.958 2.013 20.348 o
0 -3 -9 111.713 116.846 4.718 1.148 o
0 -3 -8 38.550 42.875 6.877 4.517 o
0 -3 -7 10.000 7.864 1.054 55.849 o
0 -3 -6 22.054 15.674 1.486 20.199 o
0 -3 -5 27.314 32.566 2.418 10.948 o
0 -3 -4 11.935 7.031 2.473 34.018 o
0 -3 -3 230.737 254.362 17.793 0.254 o
0 -3 -2 195.606 165.660 8.772 0.450 o
0 -2 -22 8.920 9.578 3.094 30.179 o
0 -2 -21 8.641 6.250 2.448 42.005 o
0 -2 -20 1.155 3.900 1.981 100.570 o
0 -2 -19 13.300 17.649 3.574 18.864 o
0 -2 -18 1.982 3.980 1.827 102.968 o
0 -2 -17 1.124 -0.529 1.519 193.089 o
0 -2 -16 42.043 47.533 5.327 4.789 o
0 -2 -15 12.570 10.833 2.565 29.136 o
0 -2 -14 167.253 190.162 10.187 0.488 o
0 -2 -13 25.637 33.475 2.429 11.371 o
0 -2 -12 22.733 19.812 1.249 18.299 o
0 -2 -11 99.522 106.593 5.635 1.351 o
0 -2 -10 32.471 36.407 2.301 8.929 o
0 -2 -9 10.512 15.371 2.461 29.666 o
0 -2 -8 132.742 147.109 4.725 0.816 o
0 -2 -7 118.443 112.798 3.887 1.111 o
0 -2 -6 58.735 57.573 2.551 3.763 o
0 -2 -5 79.105 83.719 3.688 2.116 o
0 -2 -4 200.973 228.988 4.337 0.374 o
0 -2 -3 61.199 82.120 2.005 2.941 o
0 -2 -2 16.851 15.596 0.661 28.417 o
0 -1 -23 0.857 0.781 1.772 146.810 o
0 -1 -22 7.819 5.862 2.473 44.123 o
0 -1 -21 1.966 0.689 1.403 178.433 o
0 -1 -20 7.077 12.937 3.365 27.692 o
0 -1 -19 46.286 57.474 6.422 3.691 o
0 -1 -18 9.601 9.572 2.750 32.854 o
0 -1 -17 31.004 40.680 5.026 6.628 o
0 -1 -16 89.497 111.084 8.145 1.347 o
0 -1 -15 5.046 1.323 1.101 131.519 o
0 -1 -14 2.596 3.629 1.421 129.376 o
0 -1 -13 53.345 54.882 1.801 4.401 o
0 -1 -12 40.893 41.455 4.060 5.855 o
0 -1 -11 424.852 446.609 8.776 0.093 o
0 -1 -10 14.293 21.837 1.063 26.603 o
0 -1 -9 74.946 66.898 1.869 2.667 o
0 -1 -8 177.454 161.728 5.558 0.537 o
0 -1 -7 163.508 175.512 4.653 0.570 o
0 -1 -6 795.674 894.137 15.952 0.026 o
0 -1 -5 172.292 156.847 6.530 0.560 o
0 -1 -4 1271.290 1301.020 43.165 0.011 o
0 -1 -3 6120.190 6039.880 77.483 0.000 o
0 -1 -2 1394.500 1438.280 19.153 0.009 o
0 -1 -1 98.661 91.344 3.937 1.554 o
0 0 2 430.880 478.459 11.534 0.087 o
0 0 3 497.460 461.056 8.260 0.075 o
0 0 4 1082.430 1127.250 26.962 0.015 o
0 0 5 56.785 47.625 2.725 4.273 o
0 0 6 996.916 956.045 24.329 0.018 o
0 0 7 679.691 602.917 16.984 0.041 o
0 0 8 1.433 1.427 0.658 379.520 o
0 0 9 4.772 2.528 0.904 138.197 o
0 0 10 184.716 214.934 9.141 0.411 o
0 0 11 131.848 123.012 6.847 0.880 o
0 0 12 2.280 1.944 0.929 224.340 o
0 0 13 73.775 76.777 5.819 2.204 o
0 0 14 131.314 152.379 8.803 0.746 o
0 0 15 23.930 14.838 2.787 15.863 o
0 0 16 2.250 0.953 1.083 220.830 o
0 0 17 30.188 37.697 4.767 7.204 o
0 0 18 8.654 5.579 2.128 48.363 o
0 0 19 61.969 68.510 7.068 2.558 o
0 0 20 0.017 0.646 1.138 376.375 o
0 0 21 6.026 8.255 2.799 39.929 o
0 0 22 0.430 -0.732 1.286 295.038 o
0 0 23 0.411 3.100 1.932 117.240 o
0 1 1 101.029 97.173 2.986 1.487 o
0 1 2 1404.970 1405.560 18.833 0.009 o
0 1 3 6094.680 6081.050 77.930 0.000 o
0 1 4 1244.640 1312.240 30.819 0.011 o
0 1 5 175.179 157.344 5.739 0.553 o
0 1 6 795.252 885.413 22.748 0.026 o
0 1 7 166.920 175.128 6.951 0.542 o
0 1 8 172.188 157.208 6.804 0.558 o
0 1 9 73.895 63.041 4.201 2.609 o
0 1 10 13.352 15.619 2.239 27.047 o
0 1 11 423.336 418.162 14.764 0.095 o
0 1 12 41.033 35.433 3.703 6.447 o
0 1 13 53.626 45.823 4.423 4.205 o
0 1 14 2.531 5.198 1.581 106.899 o
0 1 15 4.782 2.633 1.409 105.834 o
0 1 16 89.235 111.816 8.163 1.345 o
0 1 17 31.596 37.340 4.872 6.917 o
0 1 18 9.735 14.567 3.285 24.709 o
0 1 19 46.529 48.819 6.035 4.090 o
0 1 20 6.943 13.540 3.353 27.622 o
0 1 21 1.841 2.067 1.716 126.146 o
0 1 22 7.765 12.438 3.334 27.491 o
0 1 23 0.805 2.338 1.772 134.189 o
0 2 0 1131.160 1023.920 28.125 0.015 o
0 2 1 2.976 3.094 0.717 196.960 o
0 2 2 17.877 17.200 1.176 24.608 o
0 2 3 60.859 82.228 2.018 2.954 o
0 2 4 201.393 220.445 5.553 0.380 o
0 2 5 78.702 75.219 2.969 2.306 o
0 2 6 60.712 60.718 4.072 3.308 o
0 2 7 112.727 109.615 4.072 1.195 o
0 2 8 129.097 152.927 6.717 0.794 o
0 2 9 10.609 15.280 2.085 32.617 o
0 2 10 31.642 34.541 3.316 8.558 o
0 2 11 98.028 114.529 6.656 1.276 o
0 2 12 23.953 20.755 2.842 14.145 o
0 2 13 26.268 29.306 3.592 10.336 o
0 2 14 166.968 186.939 9.978 0.496 o
0 2 15 12.742 9.344 2.356 31.762 o
0 2 16 42.225 48.874 5.333 4.710 o
0 2 17 1.129 -0.523 1.064 330.976 o
0 2 18 2.074 2.251 1.403 155.328 o
0 2 19 13.147 35.064 5.050 10.625 o
0 2 20 1.117 1.938 1.741 135.967 o
0 2 21 8.677 11.762 2.996 30.037 o
0 2 22 8.963 7.351 3.174 30.750 o
0 3 1 79.930 75.586 4.219 2.178 o
0 3 2 195.194 181.583 6.882 0.440 o
0 3 3 236.712 254.479 5.902 0.283 o
0 3 4 12.261 7.979 0.633 49.646 o
0 3 5 26.042 31.519 1.841 12.238 o
0 3 6 22.121 15.252 1.410 20.498 o
0 3 7 9.652 9.699 1.217 51.459 o
0 3 8 37.184 44.737 2.811 6.786 o
0 3 9 113.283 121.159 7.056 1.047 o
0 3 10 17.431 22.992 2.189 19.183 o
0 3 11 59.259 45.475 3.253 4.059 o
0 3 12 48.078 45.926 3.431 5.009 o
0 3 13 10.188 8.141 1.530 48.431 o
0 3 14 5.276 4.847 1.282 93.975 o
0 3 15 1.462 0.746 0.662 422.888 o
0 3 16 16.563 17.847 2.489 21.070 o
0 3 17 9.424 14.441 3.949 20.532 o
0 3 18 0.641 1.513 0.870 389.992 o
0 3 19 0.665 0.603 1.064 346.911 o
0 3 20 1.805 1.938 1.735 125.788 o
0 3 21 2.390 4.122 1.975 89.082 o
0 3 22 5.231 2.910 2.092 68.991 o
0 4 0 157.692 157.922 10.353 0.579 o
0 4 1 32.077 37.680 3.473 7.986 o
0 4 2 16.305 24.967 2.863 17.218 o
0 4 3 50.212 59.282 6.336 3.440 o
0 4 4 9.855 7.806 2.522 36.628 o
0 4 5 14.408 24.225 4.312 13.818 o
0 4 6 24.617 38.490 5.401 7.408 o
0 4 7 101.000 131.932 10.291 1.004 o
0 4 8 22.264 26.365 4.644 10.177 o
0 4 9 0.786 0.695 1.003 358.226 o
0 4 10 1.857 2.147 1.458 154.512 o
0 4 11 2.204 3.666 1.827 102.287 o
0 4 12 6.733 9.030 2.971 35.320 o
0 4 13 10.861 8.489 2.940 29.834 o
0 4 14 0.146 -0.787 1.390 272.438 o
0 4 15 7.150 8.108 3.088 33.835 o
0 4 16 2.519 2.491 1.692 115.855 o
0 4 17 1.087 0.855 1.501 184.640 o
0 5 1 9.574 8.824 2.534 36.035 o
0 5 2 38.810 42.505 4.234 5.964 o
0 5 3 1.221 2.239 1.698 136.709 o
0 5 4 38.843 46.715 6.681 4.450 o
0 5 5 23.242 29.835 5.272 8.572 o
0 5 6 4.621 3.223 2.005 74.954 o
0 5 7 5.144 6.576 2.774 44.170 o
0 5 8 1.695 0.849 1.489 169.836 o
0 5 9 5.227 0.867 0.886 147.776 o
0 5 10 5.303 12.494 3.857 25.101 o
0 5 11 1.516 1.827 1.606 146.291 o
0 5 12 2.744 1.864 1.895 101.191 o
0 5 13 1.300 1.901 1.673 141.246 o
0 6 0 3.204 4.140 2.381 65.231 o
0 6 1 16.508 25.424 5.340 10.377 o
0 6 2 1.196 3.469 2.159 89.805 o
0 6 3 5.566 12.481 3.851 24.936 o
0 6 4 1.790 1.833 1.612 140.266 o
0 6 5 0.329 1.876 1.655 164.154 o
1 -6 -3 3.338 1.495 1.316 145.470 o
1 -6 -2 5.006 6.705 2.627 47.425 o
1 -6 -1 5.382 7.456 2.842 41.375 o
1 -5 -14 0.362 1.267 0.966 393.643 o
1 -5 -13 5.173 4.503 1.501 87.421 o
1 -5 -11 0.348 -0.388 0.683 877.324 o
1 -5 -10 2.089 3.943 1.501 128.117 o
1 -5 -9 0.255 0.800 0.904 490.126 o
1 -5 -8 12.610 14.179 2.701 25.936 o
1 -5 -7 9.985 10.390 2.461 34.640 o
1 -5 -6 10.560 10.900 2.498 32.794 o
1 -5 -5 6.235 9.781 2.467 43.277 o
1 -5 -4 3.528 3.371 1.624 103.130 o
1 -5 -3 4.861 3.513 1.772 82.336 o
1 -5 -2 6.078 2.584 1.661 81.268 o
1 -5 -1 7.215 5.152 1.511 69.562 o
1 -4 -16 0.339 1.304 0.874 449.690 o
1 -4 -15 0.625 0.640 0.726 571.173 o
1 -4 -14 5.309 5.050 0.976 104.934 o
1 -4 -13 10.384 8.741 1.858 42.672 o
1 -4 -12 4.751 13.041 2.233 46.987 o
1 -4 -11 25.105 34.602 3.648 9.838 o
1 -4 -10 19.307 14.684 2.436 20.258 o
1 -4 -9 25.551 22.281 2.940 12.877 o
1 -4 -8 6.219 7.382 1.778 61.959 o
1 -4 -7 52.476 42.132 4.171 4.532 o
1 -4 -6 29.218 31.059 3.666 9.203 o
1 -4 -5 40.243 69.438 5.536 3.981 o
1 -4 -4 35.465 30.456 3.740 7.810 o
1 -4 -3 3.705 5.284 1.710 87.330 o
1 -4 -2 10.003 12.217 2.596 31.672 o
1 -4 -1 6.008 1.224 1.175 112.141 o
1 -3 -22 4.097 6.195 2.528 53.242 o
1 -3 -21 3.364 4.552 2.295 66.754 o
1 -3 -20 1.726 1.224 1.390 179.645 o
1 -3 -19 5.836 9.738 2.737 39.782 o
1 -3 -18 1.664 1.599 1.538 154.408 o
1 -3 -17 1.593 -0.498 0.714 438.646 o
1 -3 -16 2.978 1.833 1.316 149.608 o
1 -3 -15 13.984 14.315 2.756 23.992 o
1 -3 -14 42.866 50.353 2.307 5.702 o
1 -3 -13 48.513 47.779 2.207 5.189 o
1 -3 -12 1.703 4.442 0.914 197.422 o
1 -3 -11 49.588 51.360 2.867 4.732 o
1 -3 -10 26.453 26.518 1.985 12.993 o
1 -3 -9 86.712 97.286 3.844 1.740 o
1 -3 -8 123.590 123.262 4.295 0.996 o
1 -3 -7 41.965 45.097 2.353 6.183 o
1 -3 -6 3.419 5.010 0.765 149.599 o
1 -3 -5 120.679 140.230 4.220 0.946 o
1 -3 -4 138.191 130.409 3.837 0.847 o
1 -3 -3 36.771 41.514 3.196 6.930 o
1 -3 -2 49.383 45.292 2.202 5.233 o
1 -3 -1 29.453 26.851 3.039 10.471 o
1 -2 -22 0.794 2.092 1.415 190.753 o
1 -2 -21 3.058 6.514 2.565 55.140 o
1 -2 -20 1.278 3.045 1.753 123.564 o
1 -2 -19 10.519 12.512 2.959 27.520 o
1 -2 -18 0.794 2.627 1.692 141.571 o
1 -2 -17 20.871 36.485 4.731 9.154 o
1 -2 -16 51.848 71.444 6.219 3.076 o
1 -2 -15 5.342 6.102 1.852 67.812 o
1 -2 -14 14.035 15.636 1.636 29.457 o
1 -2 -13 0.256 2.489 0.554 547.839 o
1 -2 -12 96.813 120.605 3.996 1.339 o
1 -2 -11 172.135 198.038 4.444 0.496 o
1 -2 -10 380.166 412.021 9.110 0.113 o
1 -2 -9 13.213 7.487 0.940 45.127 o
1 -2 -8 100.599 117.034 3.908 1.312 o
1 -2 -7 150.446 137.058 4.200 0.737 o
1 -2 -6 273.483 285.034 19.888 0.192 o
1 -2 -5 21.921 22.633 2.550 15.348 o
1 -2 -4 506.773 504.215 9.958 0.069 o
1 -2 -3 96.018 103.511 2.851 1.523 o
1 -2 -2 554.961 560.089 8.578 0.057 o
1 -2 -1 292.540 287.807 5.688 0.201 o
1 -1 -23 4.391 5.161 2.485 55.155 o
1 -1 -22 1.240 2.067 1.716 135.696 o
1 -1 -21 14.470 10.980 3.223 22.367 o
1 -1 -20 14.026 22.804 4.029 15.199 o
1 -1 -19 7.385 5.026 1.968 57.347 o
1 -1 -18 29.813 25.110 3.937 9.472 o
1 -1 -17 6.847 8.046 2.208 48.671 o
1 -1 -16 9.648 11.700 2.639 32.227 o
1 -1 -15 13.525 14.370 2.688 24.860 o
1 -1 -14 233.245 252.618 11.774 0.275 o
1 -1 -13 102.460 162.800 8.760 0.911 o
1 -1 -12 3.543 2.251 1.083 155.372 o
1 -1 -11 186.252 201.770 9.197 0.424 o
1 -1 -10 12.649 16.199 0.963 34.827 o
1 -1 -9 339.309 392.994 7.989 0.135 o
1 -1 -8 147.271 161.241 7.739 0.651 o
1 -1 -7 58.626 74.307 2.378 3.256 o
1 -1 -6 250.326 270.723 4.669 0.256 o
1 -1 -5 363.748 348.976 5.632 0.135 o
1 -1 -4 131.240 152.770 2.933 0.823 o
1 -1 -3 373.983 347.424 5.378 0.130 o
1 -1 -2 369.174 328.272 4.544 0.137 o
1 -1 -1 247.311 243.181 3.561 0.280 o
1 0 0 627.593 610.397 8.697 0.046 o
1 0 1 36.854 41.775 0.983 7.808 o
1 0 2 2129.070 2083.080 23.769 0.004 o
1 0 3 2097.360 2053.250 43.086 0.004 o
1 0 4 575.315 582.532 10.662 0.053 o
1 0 5 598.603 529.511 15.145 0.053 o
1 0 6 7.190 7.591 1.304 67.293 o
1 0 7 243.164 205.049 8.341 0.306 o
1 0 8 86.330 144.610 7.007 1.219 o
1 0 9 183.654 151.530 7.603 0.519 o
1 0 10 83.867 95.282 6.192 1.694 o
1 0 11 340.155 400.849 19.547 0.123 o
1 0 12 28.548 34.467 3.845 8.757 o
1 0 13 32.601 27.885 3.709 8.725 o
1 0 14 1.469 -0.449 0.787 421.229 o
1 0 15 23.775 33.009 4.386 9.378 o
1 0 16 39.309 37.770 4.927 5.796 o
1 0 17 41.960 48.714 5.770 4.548 o
1 0 18 14.967 16.412 3.777 17.320 o
1 0 19 46.311 54.109 6.533 3.754 o
1 0 20 0.522 1.390 1.415 212.998 o
1 0 21 0.812 -0.738 1.064 363.454 o
1 0 22 6.338 9.393 3.186 32.825 o
1 1 0 756.411 732.991 10.531 0.032 o
1 1 1 5313.730 5496.010 70.789 0.001 o
1 1 2 4599.050 4690.000 74.333 0.001 o
1 1 3 283.901 275.742 8.741 0.211 o
1 1 4 1223.100 1387.330 33.704 0.011 o
1 1 5 3071.950 2847.430 66.227 0.002 o
1 1 6 309.207 278.387 9.781 0.187 o
1 1 7 24.470 33.981 2.940 11.060 o
1 1 8 335.171 400.372 13.558 0.131 o
1 1 9 68.614 51.814 4.128 3.113 o
1 1 10 23.739 18.448 2.571 15.455 o
1 1 11 69.509 85.223 5.979 2.189 o
1 1 12 75.278 61.694 5.272 2.462 o
1 1 13 13.882 14.739 2.713 24.126 o
1 1 14 1.501 4.017 1.575 130.223 o
1 1 15 16.788 17.975 3.297 17.655 o
1 1 16 79.078 76.113 6.970 1.953 o
1 1 17 45.401 44.765 5.641 4.484 o
1 1 18 4.609 6.693 2.399 54.050 o
1 1 19 12.821 9.104 2.811 27.980 o
1 1 20 5.462 5.549 2.442 52.031 o
1 1 21 6.868 2.947 2.122 60.019 o
1 1 22 5.184 9.375 3.180 34.633 o
1 2 0 99.093 88.804 2.639 1.610 o
1 2 1 96.400 126.158 2.844 1.330 o
1 2 2 133.712 116.736 2.551 0.953 o
1 2 3 1170.950 1143.370 20.779 0.013 o
1 2 4 4.000 2.537 0.603 179.407 o
1 2 5 1481.190 1715.550 47.588 0.007 o
1 2 6 21.804 31.840 2.085 13.806 o
1 2 7 391.034 424.818 13.589 0.105 o
1 2 8 425.017 474.590 15.287 0.087 o
1 2 9 83.811 80.751 5.241 1.925 o
1 2 10 0.278 1.230 0.769 547.963 o
1 2 11 100.059 96.585 6.453 1.384 o
1 2 12 5.901 6.761 1.839 63.474 o
1 2 13 39.095 38.275 4.368 6.131 o
1 2 14 92.281 95.066 7.191 1.480 o
1 2 15 10.465 11.676 2.854 29.016 o
1 2 16 1.777 0.523 0.923 302.454 o
1 2 17 8.309 14.721 3.217 26.653 o
1 2 18 4.099 0.609 1.378 133.338 o
1 2 19 0.129 0.652 0.935 505.473 o
1 2 20 8.447 9.701 3.076 30.932 o
1 2 21 2.464 2.940 1.673 115.144 o
1 2 22 1.129 1.556 1.765 136.016 o
1 3 0 60.610 49.532 4.937 3.472 o
1 3 1 92.768 118.060 2.279 1.464 o
1 3 2 245.547 231.860 4.050 0.290 o
1 3 3 125.019 149.901 3.378 0.878 o
1 3 4 23.842 21.212 1.659 16.340 o
1 3 5 220.238 220.328 6.557 0.338 o
1 3 6 84.851 93.873 4.072 1.811 o
1 3 7 4.348 6.363 1.110 103.265 o
1 3 8 2.602 6.953 1.219 117.535 o
1 3 9 210.004 227.765 7.658 0.347 o
1 3 10 69.557 84.597 4.504 2.343 o
1 3 11 39.017 59.700 3.844 5.099 o
1 3 12 19.092 16.025 2.071 21.146 o
1 3 13 9.244 7.160 1.464 54.933 o
1 3 14 4.040 5.478 1.315 102.673 o
1 3 15 2.553 2.904 1.476 131.311 o
1 3 16 13.119 14.641 3.113 22.591 o
1 3 17 0.687 -0.560 0.990 422.315 o
1 3 18 0.094 0.603 1.372 264.473 o
1 3 19 3.593 5.899 2.498 56.309 o
1 3 20 1.430 1.396 1.587 154.986 o
1 3 21 0.659 -0.750 1.323 266.233 o
1 4 0 54.405 59.653 4.388 3.663 o
1 4 1 9.838 10.234 1.981 40.640 o
1 4 2 10.233 6.826 1.522 50.751 o
1 4 3 117.762 121.677 9.110 0.944 o
1 4 4 3.221 0.572 0.824 228.969 o
1 4 5 23.424 30.308 4.651 9.395 o
1 4 6 100.724 106.366 8.944 1.193 o
1 4 7 35.059 37.266 5.315 6.092 o
1 4 8 1.950 -0.652 0.935 306.002 o
1 4 9 16.965 13.435 3.359 18.787 o
1 4 10 5.948 4.134 2.104 62.008 o
1 4 11 2.292 -0.707 1.015 258.732 o
1 4 12 16.848 19.654 4.269 13.887 o
1 4 13 12.103 11.909 3.476 22.446 o
1 4 14 1.359 1.526 1.550 160.418 o
1 4 15 0.753 -0.787 0.800 556.869 o
1 4 16 4.487 6.502 2.744 46.510 o
1 4 17 2.392 2.498 1.692 117.519 o
1 5 0 17.545 14.152 3.663 16.949 o
1 5 1 14.417 12.686 2.419 26.465 o
1 5 2 5.921 15.859 3.660 24.771 o
1 5 3 34.832 40.465 5.930 5.508 o
1 5 4 8.316 7.320 2.688 37.936 o
1 5 5 8.011 9.787 3.162 30.530 o
1 5 6 12.116 13.902 3.691 20.368 o
1 5 7 0.869 0.794 1.138 290.815 o
1 5 8 3.096 13.109 5.007 17.828 o
1 5 9 8.726 10.962 3.642 24.601 o
1 5 10 0.470 1.729 1.759 146.913 o
1 5 11 2.646 4.429 2.701 55.912 o
1 5 12 1.642 3.611 2.596 64.735 o
1 5 13 0.759 0.923 1.329 234.540 o
1 6 0 3.086 3.098 3.943 30.463 o
1 6 1 7.538 10.415 3.365 28.601 o
1 6 2 0.085 0.824 1.452 233.619 o
1 6 3 4.897 7.634 3.113 37.532 o
1 6 4 0.813 0.880 1.544 184.217 o
1 6 5 0.093 -0.904 1.298 315.298 o
1 6 6 0.067 -0.923 1.630 202.474 o
2 -5 -14 4.742 8.994 1.864 63.020 o
2 -5 -13 3.565 2.319 1.064 155.765 o
2 -5 -12 3.421 5.875 1.575 93.931 o
2 -5 -11 2.125 4.755 1.550 117.261 o
2 -5 -10 0.972 1.267 1.021 305.643 o
2 -5 -9 3.621 3.211 1.267 127.978 o
2 -5 -8 26.550 17.353 2.639 14.111 o
2 -5 -7 4.219 13.312 2.282 47.256 o
2 -5 -6 27.892 27.473 3.328 10.487 o
2 -5 -5 10.161 5.555 1.630 51.789 o
2 -5 -4 0.758 1.304 0.997 332.351 o
2 -5 -3 4.732 4.564 1.446 93.750 o
2 -5 -1 11.096 12.903 1.888 35.652 o
2 -4 -14 0.153 0.671 0.640 868.613 o
2 -4 -13 7.426 8.317 1.569 58.607 o
2 -4 -12 0.930 0.732 0.787 449.683 o
2 -4 -11 33.030 41.574 2.539 8.032 o
2 -4 -10 3.826 4.232 0.897 140.643 o
2 -4 -9 20.850 22.803 1.865 17.465 o
2 -4 -8 36.040 48.610 6.770 4.546 o
2 -4 -7 29.660 35.401 2.353 9.804 o
2 -4 -6 12.587 7.703 1.621 40.760 o
2 -4 -5 43.680 43.154 6.204 4.440 o
2 -4 -4 26.483 25.783 2.983 11.741 o
2 -4 -3 35.971 42.319 6.293 5.078 o
2 -4 -2 33.563 34.941 3.851 7.652 o
2 -4 -1 1.542 1.639 0.671 349.179 o
2 -3 -22 0.316 0.658 1.156 334.642 o
2 -3 -21 6.546 8.022 2.664 41.306 o
2 -3 -20 1.026 2.319 1.556 158.053 o
2 -3 -19 2.350 4.829 1.895 91.086 o
2 -3 -18 11.604 15.496 3.107 23.649 o
2 -3 -17 5.761 8.434 2.190 51.993 o
2 -3 -16 0.916 0.437 0.886 419.044 o
2 -3 -15 17.256 20.343 3.156 17.125 o
2 -3 -14 5.505 7.225 2.208 54.655 o
2 -3 -13 6.377 4.073 1.498 79.405 o
2 -3 -12 4.061 11.293 1.004 83.860 o
2 -3 -11 68.246 95.408 3.523 2.283 o
2 -3 -10 44.528 45.225 1.990 5.909 o
2 -3 -9 23.663 24.725 2.148 14.587 o
2 -3 -8 89.758 93.635 2.903 1.749 o
2 -3 -7 33.121 48.827 1.995 7.526 o
2 -3 -6 94.859 79.168 2.609 1.807 o
2 -3 -5 150.672 148.818 3.712 0.705 o
2 -3 -4 4.524 5.820 0.671 122.903 o
2 -3 -3 53.489 50.176 2.051 4.571 o
2 -3 -2 200.632 198.560 7.809 0.399 o
2 -3 -1 255.759 245.153 6.117 0.263 o
2 -2 -22 0.634 1.316 1.335 229.567 o
2 -2 -21 11.822 19.531 3.900 17.700 o
2 -2 -20 2.279 4.035 1.944 92.183 o
2 -2 -19 11.136 12.444 3.027 26.297 o
2 -2 -18 2.939 1.021 1.033 198.978 o
2 -2 -17 7.394 6.268 2.085 52.289 o
2 -2 -16 32.736 34.313 4.294 7.483 o
2 -2 -15 1.887 5.481 1.772 99.921 o
2 -2 -14 76.454 85.722 6.434 1.950 o
2 -2 -13 13.061 10.353 2.171 31.936 o
2 -2 -12 21.140 27.953 1.732 15.796 o
2 -2 -11 4.294 2.124 0.503 183.016 o
2 -2 -10 146.377 162.763 4.720 0.682 o
2 -2 -9 46.653 60.158 2.575 4.654 o
2 -2 -8 31.134 49.887 2.022 7.816 o
2 -2 -7 107.955 121.305 3.005 1.201 o
2 -2 -6 50.533 51.402 1.765 4.850 o
2 -2 -5 118.634 141.102 3.221 0.973 o
2 -2 -4 596.204 611.217 9.515 0.049 o
2 -2 -3 161.269 166.107 3.150 0.608 o
2 -2 -2 55.408 61.630 2.590 3.851 o
2 -2 -1 92.108 82.146 2.319 1.846 o
2 -1 -23 1.709 0.695 1.409 185.001 o
2 -1 -22 1.110 2.577 1.735 131.564 o
2 -1 -21 17.504 26.814 4.607 11.523 o
2 -1 -20 1.203 1.156 1.316 212.945 o
2 -1 -19 3.857 4.392 1.852 82.963 o
2 -1 -18 13.255 35.279 4.749 11.213 o
2 -1 -17 28.304 22.361 3.660 10.669 o
2 -1 -16 11.380 8.717 2.295 35.362 o
2 -1 -15 52.728 69.721 5.998 3.122 o
2 -1 -14 20.527 23.382 3.389 13.908 o
2 -1 -13 123.570 114.209 7.456 0.972 o
2 -1 -12 88.967 110.672 6.970 1.421 o
2 -1 -11 90.069 139.504 7.702 1.178 o
2 -1 -10 15.048 8.151 1.747 33.600 o
2 -1 -9 102.207 113.865 6.422 1.234 o
2 -1 -8 361.985 449.972 14.967 0.110 o
2 -1 -7 354.628 383.560 13.127 0.127 o
2 -1 -6 69.781 70.607 4.491 2.591 o
2 -1 -5 1117.200 1149.280 29.946 0.014 o
2 -1 -4 55.427 41.221 3.057 4.613 o
2 -1 -3 403.901 341.947 7.041 0.118 o
2 -1 -2 405.722 371.822 15.068 0.108 o
2 -1 -1 783.034 826.414 22.336 0.028 o
2 0 0 15.144 16.677 0.798 30.051 o
2 0 1 605.708 599.073 9.497 0.049 o
2 0 2 25.039 14.326 0.794 19.265 o
2 0 3 316.273 258.629 5.937 0.193 o
2 0 4 85.054 115.167 6.108 1.492 o
2 0 5 98.457 128.723 4.484 1.246 o
2 0 6 76.477 50.608 2.254 2.948 o
2 0 7 105.374 69.697 5.106 1.584 o
2 0 8 365.381 285.960 11.965 0.146 o
2 0 9 48.217 36.140 3.894 5.364 o
2 0 10 15.908 4.607 1.513 37.297 o
2 0 11 14.336 9.879 2.184 30.139 o
2 0 12 121.366 177.527 10.113 0.707 o
2 0 13 57.731 77.503 6.699 2.611 o
2 0 14 12.858 7.062 2.239 34.671 o
2 0 15 5.596 1.083 1.236 115.555 o
2 0 16 2.389 2.910 1.673 116.344 o
2 0 17 43.759 38.035 5.327 5.075 o
2 0 18 14.640 14.229 3.592 19.023 o
2 0 19 26.279 23.800 4.663 9.470 o
2 0 20 10.402 12.254 3.316 24.964 o
2 0 21 13.365 9.898 3.254 23.674 o
2 0 22 5.699 8.711 3.316 32.547 o
2 1 0 571.163 578.683 9.117 0.054 o
2 1 1 217.077 255.886 9.575 0.303 o
2 1 2 442.766 428.909 13.626 0.089 o
2 1 3 126.415 117.888 6.072 0.962 o
2 1 4 75.931 92.980 5.413 1.956 o
2 1 5 796.204 718.602 21.327 0.030 o
2 1 6 563.178 572.504 18.288 0.054 o
2 1 7 99.204 128.241 7.203 1.156 o
2 1 8 89.386 75.522 5.530 1.833 o
2 1 9 50.535 63.742 5.180 3.595 o
2 1 10 59.051 58.409 5.167 3.262 o
2 1 11 88.004 80.886 6.361 1.746 o
2 1 12 124.881 98.129 7.320 1.039 o
2 1 13 4.277 6.748 2.024 66.264 o
2 1 14 12.524 11.436 2.756 27.312 o
2 1 15 7.864 9.363 2.860 34.591 o
2 1 16 82.955 115.821 9.104 1.350 o
2 1 17 0.769 0.634 1.113 314.315 o
2 1 18 1.567 2.024 1.538 151.895 o
2 1 19 16.146 13.158 3.414 19.199 o
2 1 20 0.111 -0.775 1.366 284.268 o
2 1 21 1.068 0.837 1.470 191.463 o
2 2 0 63.453 79.565 2.737 2.841 o
2 2 1 146.881 112.278 3.395 0.854 o
2 2 2 87.268 65.621 7.262 1.856 o
2 2 3 1014.220 1004.250 35.464 0.017 o
2 2 4 105.902 113.018 4.307 1.256 o
2 2 5 558.556 584.512 13.936 0.054 o
2 2 6 1088.470 1190.600 32.431 0.014 o
2 2 7 157.960 144.419 7.671 0.640 o
2 2 8 266.578 264.103 11.448 0.229 o
2 2 9 16.766 27.805 3.463 14.439 o
2 2 10 117.848 122.747 7.886 0.973 o
2 2 11 24.625 20.534 3.223 13.101 o
2 2 12 8.091 17.089 3.100 26.534 o
2 2 13 25.708 35.870 4.706 8.235 o
2 2 14 86.262 94.543 7.880 1.542 o
2 2 15 14.753 12.131 2.947 23.204 o
2 2 16 3.683 1.858 1.544 116.217 o
2 2 17 4.905 5.961 2.338 55.921 o
2 2 18 1.493 -0.707 1.243 244.245 o
2 2 19 1.602 0.750 1.323 204.043 o
2 2 20 1.282 6.385 2.571 61.592 o
2 2 21 0.801 -0.843 1.489 211.243 o
2 3 0 16.052 20.787 2.211 21.266 o
2 3 1 36.583 34.042 2.190 8.282 o
2 3 2 11.308 14.300 2.005 32.885 o
2 3 3 14.941 33.695 6.398 7.999 o
2 3 4 1.742 0.445 0.432 495.817 o
2 3 5 67.917 34.246 3.193 3.842 o
2 3 6 38.018 31.281 2.534 8.069 o
2 3 7 43.481 48.679 3.265 5.426 o
2 3 8 252.612 259.717 16.477 0.232 o
2 3 9 173.271 226.638 7.963 0.432 o
2 3 10 6.779 10.382 1.672 54.923 o
2 3 11 48.488 55.886 3.920 4.355 o
2 3 12 50.584 44.579 5.598 4.109 o
2 3 13 6.917 12.461 1.963 45.861 o
2 3 14 2.047 3.851 1.679 114.141 o
2 3 15 1.323 4.122 1.895 104.194 o
2 3 16 5.420 5.678 2.227 57.479 o
2 3 17 0.505 -0.671 1.181 335.871 o
2 3 18 0.421 0.714 1.027 387.469 o
2 3 19 7.038 9.892 3.377 29.366 o
2 3 20 0.742 0.806 1.833 140.236 o
2 3 21 0.974 0.849 1.224 254.640 o
2 4 0 19.483 24.479 4.088 12.447 o
2 4 1 39.846 27.415 2.982 7.806 o
2 4 2 12.279 9.566 2.461 31.412 o
2 4 3 13.331 20.374 3.629 17.734 o
2 4 4 73.649 87.733 7.634 1.879 o
2 4 5 24.056 14.770 3.180 14.800 o
2 4 6 9.139 6.478 2.245 43.667 o
2 4 7 0.635 -0.609 0.874 519.943 o
2 4 8 12.560 8.834 2.725 29.223 o
2 4 9 4.892 3.248 1.870 78.795 o
2 4 10 10.385 10.710 3.051 27.998 o
2 4 11 4.115 6.201 2.430 55.837 o
2 4 12 4.635 8.495 2.701 44.551 o
2 4 13 3.135 3.629 2.085 79.581 o
2 4 14 10.782 11.959 3.574 22.882 o
2 4 15 3.853 2.325 1.925 87.297 o
2 4 16 1.947 0.794 1.612 147.206 o
2 4 17 0.314 0.818 1.439 227.108 o
2 5 0 0.456 -0.659 0.866 571.158 o
2 5 1 17.931 20.485 4.617 12.367 o
2 5 2 1.222 1.292 1.470 179.838 o
2 5 3 6.020 8.028 2.725 41.424 o
2 5 4 2.613 2.079 1.575 127.899 o
2 5 5 5.954 5.733 2.307 53.342 o
2 5 6 0.051 0.738 1.987 131.579 o
2 5 7 0.067 -0.763 1.095 442.814 o
2 5 8 0.592 0.787 1.390 228.835 o
2 5 9 0.321 3.260 1.852 125.563 o
2 5 10 0.303 0.837 1.206 306.240 o
2 5 11 2.496 5.149 2.621 57.733 o
2 5 12 4.697 2.633 1.784 86.525 o
2 5 13 2.962 2.701 2.048 85.978 o
3 -5 -14 0.474 1.747 0.917 374.098 o
3 -5 -13 1.314 1.027 0.787 371.622 o
3 -5 -12 4.591 6.170 1.476 86.228 o
3 -5 -11 0.269 0.277 0.683 840.976 o
3 -5 -10 4.686 4.497 1.372 98.100 o
3 -5 -9 0.159 0.283 0.640 1003.550 o
3 -5 -8 7.986 6.311 1.575 60.604 o
3 -5 -7 4.288 6.152 1.612 83.318 o
3 -5 -6 2.548 2.344 0.990 194.956 o
3 -5 -5 14.389 14.093 2.301 26.324 o
3 -5 -4 19.540 24.895 3.020 14.922 o
3 -5 -3 7.327 7.203 1.649 60.041 o
3 -5 -2 6.206 4.497 2.288 55.114 o
3 -5 -1 8.248 8.362 1.649 53.471 o
3 -4 -14 0.235 1.027 0.750 605.532 o
3 -4 -13 15.063 27.940 2.737 17.444 o
3 -4 -12 22.218 25.067 2.596 14.435 o
3 -4 -11 3.020 7.819 1.532 90.565 o
3 -4 -10 6.004 8.895 1.599 63.561 o
3 -4 -9 28.730 46.586 3.685 7.598 o
3 -4 -8 0.434 2.135 0.935 348.421 o
3 -4 -7 7.104 10.851 1.815 50.252 o
3 -4 -6 34.123 40.311 3.469 7.334 o
3 -4 -5 4.083 2.221 0.941 154.904 o
3 -4 -4 41.749 37.469 3.322 6.388 o
3 -4 -3 27.401 18.738 2.362 13.846 o
3 -4 -1 95.905 77.491 4.946 1.703 o
3 -3 -21 0.057 1.802 1.495 204.039 o
3 -3 -20 1.513 1.704 1.415 174.888 o
3 -3 -19 0.231 1.089 1.236 289.947 o
3 -3 -18 11.350 20.165 3.629 19.060 o
3 -3 -17 11.194 17.077 3.236 22.495 o
3 -3 -16 0.697 -0.461 0.664 722.240 o
3 -3 -15 1.071 0.437 0.997 344.405 o
3 -3 -14 18.010 14.112 2.750 20.358 o
3 -3 -13 17.255 20.029 3.125 17.329 o
3 -3 -12 26.643 25.383 1.910 13.260 o
3 -3 -11 1.435 3.447 0.719 267.900 o
3 -3 -10 7.387 8.102 1.071 69.205 o
3 -3 -9 23.549 23.975 1.810 15.417 o
3 -3 -8 31.724 32.868 2.105 9.763 o
3 -3 -7 11.461 7.232 0.998 51.521 o
3 -3 -6 42.957 51.886 3.602 5.183 o
3 -3 -5 60.591 58.996 2.824 3.553 o
3 -3 -4 39.718 50.348 2.581 6.050 o
3 -3 -3 1.456 1.185 0.449 471.536 o
3 -3 -2 25.811 32.535 3.051 10.710 o
3 -3 -1 13.831 11.773 1.249 35.652 o
3 -2 -22 1.284 3.894 1.864 108.257 o
3 -2 -21 4.513 4.983 2.196 63.775 o
3 -2 -20 2.455 3.556 1.704 108.994 o
3 -2 -19 5.421 3.937 1.716 78.918 o
3 -2 -18 5.646 8.046 2.442 47.649 o
3 -2 -17 0.085 0.511 0.898 568.360 o
3 -2 -16 46.378 55.659 5.678 3.987 o
3 -2 -15 9.534 27.288 3.919 16.737 o
3 -2 -14 2.731 1.729 1.163 175.762 o
3 -2 -13 23.462 15.096 2.737 16.192 o
3 -2 -12 58.593 48.665 4.780 3.658 o
3 -2 -11 25.785 24.957 3.297 11.650 o
3 -2 -10 113.690 122.415 7.357 1.028 o
3 -2 -9 54.640 92.753 6.158 2.530 o
3 -2 -8 2.613 2.854 1.163 163.161 o
3 -2 -7 61.150 62.303 4.810 3.118 o
3 -2 -6 14.122 15.065 2.307 26.014 o
3 -2 -5 9.704 16.770 2.381 30.475 o
3 -2 -4 30.682 42.121 4.863 6.702 o
3 -2 -3 333.859 360.037 12.835 0.142 o
3 -2 -2 315.726 341.965 14.308 0.155 o
3 -2 -1 90.625 81.826 2.804 1.871 o
3 -1 -22 5.622 4.638 2.135 61.428 o
3 -1 -21 0.529 0.634 0.910 450.018 o
3 -1 -20 0.542 0.603 1.366 242.449 o
3 -1 -19 13.089 21.850 3.949 16.179 o
3 -1 -18 45.523 64.609 6.521 3.499 o
3 -1 -17 8.013 6.244 2.122 49.475 o
3 -1 -16 28.516 22.674 3.679 10.529 o
3 -1 -15 108.490 108.907 7.905 1.134 o
3 -1 -14 19.426 19.808 3.285 15.615 o
3 -1 -13 87.904 114.129 7.702 1.372 o
3 -1 -12 14.816 32.554 3.912 13.104 o
3 -1 -11 128.625 167.217 9.110 0.714 o
3 -1 -10 83.709 67.507 5.407 2.090 o
3 -1 -9 54.379 47.760 4.429 4.071 o
3 -1 -8 12.249 13.011 2.270 30.311 o
3 -1 -7 203.753 223.872 10.082 0.354 o
3 -1 -6 217.736 232.515 10.218 0.319 o
3 -1 -5 645.961 670.805 20.608 0.041 o
3 -1 -4 90.441 70.164 4.946 1.912 o
3 -1 -3 7.276 7.111 1.562 62.430 o
3 -1 -2 24.338 23.025 2.762 13.577 o
3 -1 -1 35.700 25.233 2.928 9.046 o
3 0 0 33.947 46.247 1.641 7.761 o
3 0 1 132.707 156.401 6.604 0.761 o
3 0 2 1.979 2.197 0.460 323.325 o
3 0 3 22.981 11.248 1.439 21.540 o
3 0 4 1620.740 1527.130 34.485 0.007 o
3 0 5 3.691 0.417 0.309 271.774 o
3 0 6 0.132 0.277 0.320 2450.450 o
3 0 7 86.613 82.591 3.367 1.940 o
3 0 8 127.795 126.961 8.280 0.865 o
3 0 9 28.623 49.877 5.124 6.248 o
3 0 10 246.040 250.545 12.832 0.256 o
3 0 11 229.645 198.436 11.509 0.323 o
3 0 12 4.771 0.554 0.978 155.443 o
3 0 13 9.785 7.708 2.559 36.400 o
3 0 14 0.164 0.634 0.904 527.424 o
3 0 15 1.186 -0.671 0.683 541.805 o
3 0 16 4.459 9.301 2.916 40.081 o
3 0 17 43.479 49.274 6.625 4.055 o
3 0 18 1.519 4.023 2.165 85.034 o
3 0 19 1.795 3.402 2.448 70.790 o
3 0 20 2.995 5.395 2.744 52.095 o
3 1 0 87.817 66.733 2.216 2.183 o
3 1 1 769.051 739.130 22.502 0.030 o
3 1 2 130.277 114.461 6.736 0.929 o
3 1 3 7.727 6.385 1.593 61.300 o
3 1 4 60.705 57.251 5.905 3.058 o
3 1 5 137.515 148.971 8.446 0.726 o
3 1 6 90.112 77.589 5.949 1.765 o
3 1 7 63.501 61.300 5.389 2.930 o
3 1 8 167.741 129.096 8.317 0.623 o
3 1 9 34.291 30.819 4.078 7.709 o
3 1 10 130.612 106.286 7.991 0.932 o
3 1 11 10.507 17.661 3.402 21.837 o
3 1 12 3.797 5.530 1.950 75.162 o
3 1 13 34.523 26.003 4.368 7.850 o
3 1 14 69.431 97.053 8.569 1.776 o
3 1 15 34.939 43.030 5.992 5.327 o
3 1 16 4.140 6.441 2.522 52.865 o
3 1 17 3.760 2.270 1.722 100.320 o
3 1 18 0.299 -0.806 1.415 254.916 o
3 1 19 8.174 8.501 3.119 31.665 o
3 1 20 3.498 3.592 2.042 79.361 o
3 2 0 122.322 144.914 4.585 0.906 o
3 2 1 1.915 1.863 0.578 322.431 o
3 2 2 138.172 143.828 4.968 0.787 o
3 2 3 152.420 143.499 5.103 0.699 o
3 2 4 46.840 29.272 3.426 6.191 o
3 2 5 105.958 76.537 5.727 1.483 o
3 2 6 12.326 14.561 2.731 25.839 o
3 2 7 25.794 9.929 2.276 17.565 o
3 2 8 12.977 12.217 2.602 27.373 o
3 2 9 26.727 18.984 3.254 12.496 o
3 2 10 46.399 21.666 3.605 6.740 o
3 2 11 36.199 61.644 6.182 4.315 o
3 2 12 45.846 46.444 5.666 4.371 o
3 2 13 7.231 10.716 2.780 35.534 o
3 2 14 13.433 17.716 3.826 17.620 o
3 2 15 0.595 2.018 1.526 177.580 o
3 2 16 2.054 -0.714 1.452 177.653 o
3 2 17 12.079 14.376 3.623 20.606 o
3 2 18 0.550 0.800 1.409 225.529 o
3 2 19 0.162 -0.849 1.722 179.070 o
3 2 20 0.466 0.892 1.815 146.889 o
3 3 0 72.942 70.129 3.027 2.611 o
3 3 1 183.229 168.101 6.802 0.497 o
3 3 2 88.589 72.705 3.745 2.000 o
3 3 3 37.750 41.963 2.913 6.875 o
3 3 4 40.191 50.638 3.869 5.465 o
3 3 5 22.412 18.463 2.744 15.802 o
3 3 6 125.004 126.749 6.905 0.919 o
3 3 7 182.832 209.408 7.649 0.431 o
3 3 8 28.265 17.413 3.300 12.120 o
3 3 9 61.140 57.909 4.051 3.367 o
3 3 10 23.972 16.916 2.368 16.235 o
3 3 11 12.446 22.418 2.636 22.120 o
3 3 12 0.676 0.540 0.659 632.433 o
3 3 13 7.964 5.961 2.104 50.465 o
3 3 14 0.814 1.261 1.286 235.230 o
3 3 15 3.068 3.365 1.809 96.364 o
3 3 16 0.405 -0.714 1.027 440.524 o
3 3 17 4.066 3.789 2.036 75.355 o
3 3 18 0.294 -0.800 1.403 259.432 o
3 3 19 4.834 5.044 2.836 45.453 o
3 4 0 11.383 10.226 1.786 38.978 o
3 4 1 30.787 29.318 3.882 8.793 o
3 4 2 1.512 3.230 1.556 138.814 o
3 4 3 8.886 10.673 2.479 36.245 o
3 4 4 28.087 29.054 4.257 9.002 o
3 4 5 2.282 2.147 1.224 174.645 o
3 4 6 2.510 2.811 1.513 129.381 o
3 4 7 3.829 5.253 2.055 71.654 o
3 4 8 8.993 5.487 2.061 48.654 o
3 4 9 9.342 10.728 3.014 29.657 o
3 4 10 28.443 31.336 5.057 7.747 o
3 4 11 20.162 24.274 4.528 11.280 o
3 4 12 0.974 0.695 1.224 259.015 o
3 4 13 6.759 4.995 2.295 52.131 o
3 4 14 0.496 1.470 1.981 121.357 o
3 4 15 6.061 8.397 2.805 39.612 o
3 4 16 1.532 1.569 1.784 127.499 o
4 -5 -12 0.868 0.757 0.726 497.683 o
4 -5 -11 0.824 1.286 0.867 382.342 o
4 -5 -10 0.020 -0.258 0.597 1490.870 o
4 -5 -9 0.498 0.794 0.714 596.649 o
4 -5 -8 0.263 0.535 0.541 1028.010 o
4 -5 -7 3.504 4.318 1.316 117.468 o
4 -5 -6 1.827 2.707 1.101 198.756 o
4 -5 -5 5.039 5.419 1.464 86.084 o
4 -5 -4 0.902 -0.277 0.621 687.086 o
4 -5 -3 4.997 5.210 1.427 88.896 o
4 -5 -1 0.534 0.277 0.621 792.331 o
4 -4 -10 2.450 4.454 1.224 141.971 o
4 -4 -9 10.641 7.160 1.446 49.669 o
4 -4 -8 13.564 10.402 1.796 33.934 o
4 -4 -7 3.659 6.644 1.421 95.248 o
4 -4 -6 0.819 1.378 0.738 440.385 o
4 -4 -5 6.810 7.591 1.612 62.475 o
4 -4 -4 15.062 13.958 1.999 27.232 o
4 -4 -3 9.675 9.547 1.686 45.760 o
4 -4 -1 4.954 6.763 1.278 87.904 o
4 -3 -20 1.569 1.790 1.489 161.220 o
4 -3 -19 3.163 3.445 1.938 87.663 o
4 -3 -18 0.271 0.554 0.972 457.690 o
4 -3 -17 1.586 2.122 1.427 165.486 o
4 -3 -16 10.497 12.740 2.897 27.916 o
4 -3 -15 15.188 25.184 3.851 14.685 o
4 -3 -14 8.448 7.843 2.208 44.273 o
4 -3 -13 15.159 16.800 3.002 20.484 o
4 -3 -12 9.145 6.391 1.895 49.554 o
4 -3 -11 46.252 69.322 5.819 3.520 o
4 -3 -10 80.093 91.658 6.681 1.776 o
4 -3 -9 46.813 61.497 5.296 3.876 o
4 -3 -8 8.236 11.528 2.313 38.761 o
4 -3 -7 28.702 42.864 4.318 7.418 o
4 -3 -6 23.142 32.708 3.685 10.627 o
4 -3 -5 37.290 39.493 4.035 6.505 o
4 -3 -4 51.621 69.038 5.253 3.359 o
4 -3 -3 1.275 -0.344 0.923 380.165 o
4 -3 -2 69.646 88.582 6.213 2.112 o
4 -3 -1 15.115 17.276 2.163 24.254 o
4 -2 -21 0.496 0.652 0.935 437.554 o
4 -2 -20 0.925 0.627 1.280 247.278 o
4 -2 -19 1.040 6.041 2.128 83.390 o
4 -2 -18 1.507 2.325 1.673 133.929 o
4 -2 -17 11.277 9.965 2.590 31.496 o
4 -2 -16 15.413 17.969 3.463 17.876 o
4 -2 -15 17.094 21.290 3.636 15.373 o
4 -2 -14 18.243 11.251 2.596 22.103 o
4 -2 -13 90.342 134.454 8.858 1.156 o
4 -2 -12 57.924 85.820 6.822 2.438 o
4 -2 -11 60.906 60.648 5.592 3.029 o
4 -2 -10 9.573 5.087 1.778 52.409 o
4 -2 -9 63.090 32.505 3.968 4.107 o
4 -2 -8 100.047 112.210 7.462 1.232 o
4 -2 -7 65.960 67.421 5.690 2.649 o
4 -2 -6 70.536 80.794 6.207 2.199 o
4 -2 -5 44.589 48.782 4.583 4.807 o
4 -2 -4 73.928 85.617 6.244 2.033 o
4 -2 -3 24.445 16.578 2.707 15.274 o
4 -2 -2 39.599 40.981 4.300 5.925 o
4 -2 -1 73.835 74.409 5.942 2.225 o
4 -1 -21 1.274 1.999 1.353 187.935 o
4 -1 -20 1.930 2.565 1.599 132.702 o
4 -1 -19 3.358 3.728 1.790 93.040 o
4 -1 -18 5.030 4.718 2.079 65.777 o
4 -1 -17 6.167 6.207 2.227 53.658 o
4 -1 -16 12.372 21.616 3.752 17.419 o
4 -1 -15 37.062 68.848 6.514 3.878 o
4 -1 -14 6.825 15.988 3.193 27.836 o
4 -1 -13 5.761 13.004 2.867 34.990 o
4 -1 -12 49.959 37.340 4.546 4.855 o
4 -1 -11 61.481 88.502 6.988 2.260 o
4 -1 -10 120.156 136.878 8.729 0.875 o
4 -1 -9 46.764 55.591 5.321 4.079 o
4 -1 -8 43.049 28.900 3.857 6.546 o
4 -1 -7 152.459 152.945 9.006 0.630 o
4 -1 -6 33.600 22.139 3.162 9.794 o
4 -1 -5 30.274 25.110 3.402 10.034 o
4 -1 -4 166.903 199.974 10.175 0.474 o
4 -1 -3 7.101 16.185 2.682 32.277 o
4 -1 -2 92.867 91.295 6.582 1.538 o
4 -1 -1 34.977 29.640 2.464 9.041 o
4 0 0 2.001 3.553 0.497 260.679 o
4 0 1 63.315 73.084 4.448 2.814 o
4 0 2 134.277 162.880 5.204 0.748 o
4 0 3 152.172 125.994 4.226 0.761 o
4 0 4 127.670 101.453 5.253 1.046 o
4 0 5 12.820 6.320 0.875 49.051 o
4 0 6 141.077 134.682 4.561 0.803 o
4 0 7 1.966 -0.021 0.335 531.305 o
4 0 8 34.236 27.583 4.158 7.958 o
4 0 9 0.448 2.264 1.519 179.363 o
4 0 10 78.384 52.079 6.059 2.424 o
4 0 11 130.581 113.520 9.190 0.873 o
4 0 12 14.076 17.113 3.740 17.794 o
4 0 13 7.030 4.158 1.993 60.156 o
4 0 14 0.487 1.464 1.667 163.255 o
4 0 15 10.236 3.094 1.932 50.842 o
4 0 16 21.859 40.083 6.336 6.686 o
4 0 17 9.946 3.451 2.479 41.743 o
4 0 18 0.875 2.713 2.055 103.352 o
4 0 19 0.266 0.947 1.366 247.713 o
4 1 0 265.964 272.248 12.654 0.223 o
4 1 1 1.775 -0.418 0.603 460.328 o
4 1 2 10.299 11.762 2.504 32.451 o
4 1 3 112.748 95.539 7.019 1.195 o
4 1 4 105.163 90.852 6.902 1.331 o
4 1 5 111.437 108.027 7.689 1.115 o
4 1 6 109.614 85.051 6.828 1.312 o
4 1 7 70.380 44.863 5.260 3.014 o
4 1 8 50.864 36.054 4.810 4.726 o
4 1 9 31.149 26.156 4.208 8.698 o
4 1 10 0.670 4.171 1.821 117.715 o
4 1 11 11.200 4.989 2.104 42.279 o
4 1 12 101.355 117.672 9.726 1.090 o
4 1 13 1.919 4.171 2.547 64.387 o
4 1 14 21.016 21.174 4.417 11.736 o
4 1 15 8.811 6.933 2.719 36.924 o
4 1 16 1.879 1.630 1.655 135.558 o
4 1 17 2.958 5.149 2.467 61.079 o
4 1 18 0.328 1.809 2.251 96.654 o
4 1 19 0.171 -0.947 1.673 189.230 o
4 2 0 109.374 93.497 6.797 1.259 o
4 2 1 153.247 139.596 8.631 0.663 o
4 2 2 1.851 0.990 0.447 418.871 o
4 2 3 104.039 94.676 4.116 1.426 o
4 2 4 21.300 12.377 1.621 22.198 o
4 2 5 3.316 3.227 0.804 174.255 o
4 2 6 41.640 39.991 4.724 5.507 o
4 2 7 50.526 35.248 4.460 4.936 o
4 2 8 24.892 28.869 4.300 9.740 o
4 2 9 94.261 127.146 9.492 1.125 o
4 2 10 18.923 12.654 3.076 18.875 o
4 2 11 23.096 17.661 3.703 13.278 o
4 2 12 2.143 1.329 1.347 172.847 o
4 2 13 0.442 2.085 1.729 148.344 o
4 2 14 2.209 0.732 1.821 120.098 o
4 2 15 11.296 15.428 4.091 18.276 o
4 2 16 0.677 0.812 1.169 293.116 o
4 2 17 0.530 0.855 1.507 201.290 o
4 2 18 2.126 5.401 2.590 59.620 o
4 3 0 74.603 62.727 5.364 2.457 o
4 3 1 72.371 92.088 6.656 1.952 o
4 3 2 31.459 28.611 3.752 8.861 o
4 3 3 65.710 61.509 5.629 2.788 o
4 3 4 10.807 9.516 2.313 35.504 o
4 3 5 10.538 11.214 2.522 32.329 o
4 3 6 19.324 21.789 3.580 14.337 o
4 3 7 41.452 41.560 5.026 5.285 o
4 3 8 3.063 2.651 1.427 129.211 o
4 3 9 0.625 1.661 1.378 212.171 o
4 3 10 1.170 1.156 1.439 189.051 o
4 3 11 3.990 6.275 2.301 59.936 o
4 3 12 3.933 3.980 1.907 81.344 o
4 3 13 8.292 6.299 2.467 42.495 o
4 3 14 0.676 2.196 1.661 152.089 o
4 3 15 0.669 0.769 1.353 235.768 o
4 3 16 0.029 0.806 1.156 355.793 o
4 3 17 0.278 3.389 2.110 101.366 o
4 3 18 0.924 0.886 1.556 178.650 o
5 -4 -3 0.243 -0.720 1.267 317.573 o
5 -4 -2 1.304 0.720 1.267 229.460 o
5 -4 -1 13.593 18.073 4.042 16.528 o
5 -3 -18 0.082 0.609 0.874 582.141 o
5 -3 -17 0.207 3.482 1.772 134.613 o
5 -3 -16 1.385 3.365 1.612 133.869 o
5 -3 -15 4.957 5.985 2.073 63.238 o
5 -3 -14 5.053 4.232 1.938 71.917 o
5 -3 -13 1.093 1.538 1.163 245.864 o
5 -3 -12 8.810 3.494 1.606 62.865 o
5 -3 -11 17.927 18.061 3.316 16.861 o
5 -3 -10 23.445 31.139 4.214 9.952 o
5 -3 -9 5.867 5.223 1.870 66.772 o
5 -3 -8 24.049 24.071 3.691 11.729 o
5 -3 -7 28.544 28.316 3.968 9.349 o
5 -3 -6 7.606 1.858 1.156 90.301 o
5 -3 -5 5.986 9.652 2.196 49.094 o
5 -3 -4 44.763 40.791 4.614 5.176 o
5 -3 -3 2.916 4.546 1.790 93.344 o
5 -3 -2 16.339 19.715 2.510 20.368 o
5 -3 -1 11.780 16.569 2.356 27.780 o
5 -2 -19 3.846 3.919 2.098 73.695 o
5 -2 -18 1.434 3.150 1.692 126.584 o
5 -2 -17 0.965 4.884 2.153 86.639 o
5 -2 -16 0.820 2.971 1.710 135.885 o
5 -2 -15 0.838 2.301 1.550 163.582 o
5 -2 -14 0.656 1.673 1.267 237.695 o
5 -2 -13 16.218 36.503 4.829 10.095 o
5 -2 -12 4.701 4.798 1.882 74.421 o
5 -2 -11 6.784 1.575 1.193 99.138 o
5 -2 -10 95.979 123.356 8.864 1.154 o
5 -2 -9 20.791 17.353 3.303 15.487 o
5 -2 -8 45.907 72.434 6.539 3.266 o
5 -2 -7 9.083 4.509 1.839 54.277 o
5 -2 -6 128.614 149.261 9.430 0.760 o
5 -2 -5 16.809 17.655 3.205 18.098 o
5 -2 -4 2.543 2.904 1.476 131.492 o
5 -2 -3 58.258 56.981 5.739 3.221 o
5 -2 -2 47.554 53.573 3.876 4.551 o
5 -2 -1 5.202 5.229 1.376 88.985 o
5 -1 -20 0.335 -0.689 1.218 333.427 o
5 -1 -19 0.320 1.999 1.796 142.142 o
5 -1 -18 3.484 3.869 1.968 82.045 o
5 -1 -17 13.025 30.807 4.786 11.857 o
5 -1 -16 0.647 -0.609 1.384 246.775 o
5 -1 -15 4.185 11.780 3.002 36.890 o
5 -1 -14 7.903 4.601 1.852 58.788 o
5 -1 -13 0.100 -0.560 1.144 402.071 o
5 -1 -12 70.827 73.529 6.933 2.212 o
5 -1 -11 62.471 74.864 6.951 2.450 o
5 -1 -10 46.294 65.255 6.404 3.472 o
5 -1 -9 15.923 11.024 2.731 23.827 o
5 -1 -8 37.728 33.329 4.521 6.571 o
5 -1 -7 71.930 82.787 6.933 2.054 o
5 -1 -6 41.326 34.270 4.460 6.045 o
5 -1 -5 61.721 67.175 6.262 2.731 o
5 -1 -4 80.183 82.523 6.957 1.853 o
5 -1 -3 135.953 111.958 8.188 0.862 o
5 -1 -2 18.557 14.896 4.063 14.821 o
5 -1 -1 39.966 41.692 3.105 6.443 o
5 0 0 55.544 47.037 2.569 4.437 o
5 0 1 11.584 10.515 1.162 43.797 o
5 0 2 4.915 17.039 1.480 52.178 o
5 0 3 7.155 4.729 0.812 90.532 o
5 0 4 20.739 28.142 2.494 14.605 o
5 0 5 85.845 68.659 3.179 2.169 o
5 0 6 13.809 4.458 1.055 47.358 o
5 0 7 4.491 0.611 0.450 208.973 o
5 0 8 10.979 5.204 1.950 44.763 o
5 0 9 13.284 16.810 5.352 12.289 o
5 0 10 3.358 2.135 1.772 102.020 o
5 0 11 10.339 11.196 3.230 26.258 o
5 0 12 28.787 16.400 3.906 11.041 o
5 0 13 25.613 24.317 4.903 9.196 o
5 0 14 13.421 17.790 4.325 15.560 o
5 0 15 6.542 1.772 1.802 75.342 o
5 0 16 9.874 13.902 4.005 20.079 o
5 0 17 9.107 5.795 2.780 36.595 o
5 1 0 76.511 68.122 6.496 2.178 o
5 1 1 23.756 16.049 3.236 14.491 o
5 1 2 22.906 27.017 4.152 10.781 o
5 1 3 49.912 41.227 5.075 4.481 o
5 1 4 26.790 21.844 3.795 11.003 o
5 1 5 11.533 14.948 3.199 23.386 o
5 1 6 1.738 1.132 1.286 199.159 o
5 1 7 40.447 40.022 5.278 5.337 o
5 1 8 29.791 16.628 3.537 11.308 o
5 1 9 36.304 25.535 4.448 7.490 o
5 1 10 56.539 49.704 6.508 3.312 o
5 1 11 0.387 -0.744 1.692 179.339 o
5 1 12 9.502 10.907 3.273 26.967 o
5 1 13 7.879 8.114 3.088 32.733 o
5 1 14 4.547 2.541 1.925 81.244 o
5 1 15 7.141 7.966 3.248 31.938 o
5 1 16 10.021 9.246 3.396 26.234 o
5 1 17 3.072 1.932 1.962 93.279 o
5 2 0 7.309 1.033 1.286 92.541 o
5 2 1 111.984 122.249 8.932 0.997 o
5 2 2 17.102 19.137 3.623 15.966 o
5 2 3 14.230 18.368 3.420 18.699 o
5 2 4 49.730 45.023 5.487 4.194 o
5 2 5 39.803 35.968 4.915 5.853 o
5 2 6 23.490 19.814 3.906 12.250 o
5 2 7 34.098 20.940 3.869 9.013 o
5 2 8 0.550 0.615 1.089 346.300 o
5 2 9 4.460 4.454 2.048 70.580 o
5 2 10 7.156 10.415 2.965 33.586 o
5 2 11 7.630 4.712 2.270 50.253 o
5 2 12 4.308 3.094 1.925 80.969 o
5 2 13 13.960 14.628 3.974 17.547 o
5 2 14 1.762 0.849 1.218 217.305 o
5 2 15 1.004 4.441 2.393 74.789 o
5 2 16 0.438 0.923 1.624 178.841 o
5 3 0 2.125 0.984 1.415 168.040 o
5 3 1 32.308 36.325 4.687 7.043 o
5 3 2 3.333 3.728 1.716 97.597 o
5 3 3 28.050 23.819 3.974 10.058 o
5 3 4 7.647 8.575 2.473 41.219 o
5 3 5 0.011 -0.584 0.843 760.756 o
5 3 6 1.772 0.603 0.861 318.881 o
5 3 7 0.724 0.615 0.886 435.077 o
5 3 8 0.819 -0.634 0.910 454.799 o
5 3 9 5.016 1.962 1.335 111.536 o
5 3 10 2.609 3.402 1.827 99.494 o
5 3 11 2.146 1.409 1.236 188.668 o
5 3 12 0.460 1.452 1.649 167.087 o
5 3 13 0.612 -0.744 1.316 271.223 o
5 3 14 0.610 2.319 1.925 120.277 o
5 3 15 1.662 1.873 1.205 203.070 o
6 -4 -5 5.410 7.493 2.750 42.958 o
6 -4 -4 1.392 -0.750 1.519 184.816 o
6 -4 -3 8.299 6.010 2.756 38.284 o
6 -4 -2 0.176 1.507 1.532 196.762 o
6 -4 -1 2.725 1.519 1.335 156.938 o
6 -3 -15 0.981 3.082 1.772 125.741 o
6 -3 -14 2.889 9.037 2.676 48.923 o
6 -3 -13 1.084 0.597 0.855 399.494 o
6 -3 -12 0.601 5.278 1.981 99.282 o
6 -3 -11 3.651 1.163 1.021 173.796 o
6 -3 -10 0.350 0.578 0.830 557.954 o
6 -3 -9 1.892 0.578 0.830 318.678 o
6 -3 -8 4.724 12.561 3.027 34.967 o
6 -3 -7 3.334 5.143 1.925 80.613 o
6 -3 -6 3.998 0.572 1.163 156.888 o
6 -3 -5 2.116 2.171 1.353 161.546 o
6 -3 -4 6.575 1.677 1.624 82.415 o
6 -3 -3 3.158 1.909 0.890 193.399 o
6 -3 -2 0.105 -0.593 0.659 1133.690 o
6 -3 -1 5.813 5.359 1.558 76.770 o
6 -2 -17 8.014 6.834 2.411 43.438 o
6 -2 -16 1.743 3.334 1.919 102.088 o
6 -2 -15 5.129 5.887 2.208 58.737 o
6 -2 -14 1.895 2.577 1.606 132.537 o
6 -2 -13 0.075 0.634 1.120 381.154 o
6 -2 -12 7.283 10.064 2.867 34.902 o
6 -2 -11 1.526 9.412 2.639 53.333 o
6 -2 -10 13.892 16.738 3.636 18.491 o
6 -2 -9 10.193 3.057 1.864 52.320 o
6 -2 -8 3.048 3.063 1.649 108.865 o
6 -2 -7 14.731 12.075 2.934 23.324 o
6 -2 -6 2.309 4.048 1.864 96.853 o
6 -2 -5 23.195 21.733 3.900 12.026 o
6 -2 -4 6.429 5.057 2.737 43.652 o
6 -2 -3 2.244 -0.533 0.969 273.847 o
6 -2 -2 1.384 1.530 0.931 291.038 o
6 -2 -1 4.111 5.109 1.402 99.582 o
6 -1 -18 2.979 5.746 2.424 61.238 o
6 -1 -17 1.823 3.500 2.012 94.157 o
6 -1 -16 3.608 2.061 1.396 127.649 o
6 -1 -15 7.002 10.113 3.150 31.822 o
6 -1 -14 5.484 11.294 2.953 35.772 o
6 -1 -13 4.151 7.880 2.676 47.071 o
6 -1 -12 5.664 2.614 1.759 80.217 o
6 -1 -11 2.304 4.509 1.968 88.568 o
6 -1 -10 1.594 -0.634 1.113 276.000 o
6 -1 -9 9.781 5.057 2.227 44.143 o
6 -1 -8 30.835 54.300 6.262 5.019 o
6 -1 -7 43.395 51.162 6.022 4.236 o
6 -1 -6 35.828 49.071 5.930 4.989 o
6 -1 -5 53.477 45.884 5.776 3.808 o
6 -1 -4 17.132 19.762 4.737 12.429 o
6 -1 -3 30.689 39.829 7.148 5.103 o
6 -1 -2 50.035 29.081 2.852 5.997 o
6 -1 -1 121.860 101.808 7.748 1.038 o
6 0 0 0.223 0.640 1.833 151.023 o
6 0 1 41.104 14.210 3.488 8.561 o
6 0 2 77.398 70.047 7.326 2.034 o
6 0 3 0.755 0.731 0.787 482.593 o
6 0 4 20.258 21.520 5.441 9.763 o
6 0 5 35.913 30.449 2.106 8.936 o
6 0 6 16.452 13.825 2.750 21.845 o
6 0 7 11.246 11.430 3.285 24.767 o
6 0 8 1.314 4.786 2.196 82.106 o
6 0 9 36.850 25.775 4.620 7.221 o
6 0 10 3.822 3.556 2.048 77.086 o
6 0 11 0.290 -0.726 1.046 445.303 o
6 0 12 0.785 1.489 1.310 225.067 o
6 0 13 1.581 0.757 1.329 203.477 o
6 0 14 9.146 10.567 2.466 35.995 o
6 1 0 3.556 3.180 2.048 80.056 o
6 1 1 10.845 13.576 3.426 23.137 o
6 1 2 7.065 2.633 1.772 70.425 o
6 1 3 39.736 35.937 5.383 5.574 o
6 1 4 17.438 12.697 3.340 18.795 o
6 1 5 12.894 14.179 3.709 19.630 o
6 1 6 50.440 41.455 5.850 4.142 o
6 1 7 1.529 1.378 1.403 181.163 o
6 1 8 11.650 4.208 2.018 43.316 o
6 1 9 0.358 -0.714 1.027 448.163 o
6 1 10 0.361 -0.732 1.489 228.977 o
6 1 11 0.494 0.750 1.526 200.143 o
6 1 12 6.368 3.070 2.061 63.839 o
6 1 13 2.416 2.362 1.599 126.455 o
6 1 14 0.261 -0.800 1.150 378.155 o
6 2 0 6.950 1.255 1.427 89.132 o
6 2 1 51.237 52.208 6.422 3.555 o
6 2 2 1.069 0.658 1.156 275.409 o
6 2 3 12.816 16.191 3.709 19.012 o
6 2 4 3.801 4.804 2.092 71.647 o
6 2 5 12.184 2.780 1.870 45.938 o
6 2 6 7.396 10.568 3.045 32.152 o
6 2 7 5.862 4.281 2.055 63.548 o
6 2 8 1.465 2.178 1.809 121.581 o
6 2 9 4.358 2.965 1.686 93.096 o
6 2 10 0.281 0.757 1.089 367.518 o
6 2 11 1.205 -0.781 1.372 223.990 o
6 2 12 0.851 0.800 1.150 287.616 o
6 2 13 1.366 2.461 1.864 115.760 o
6 3 0 0.429 1.212 1.372 231.571 o
6 3 1 2.312 3.119 1.679 115.464 o
6 3 2 4.503 7.062 2.448 52.542 o
6 3 3 7.479 8.631 2.787 36.900 o
6 3 4 4.291 4.792 2.202 65.063 o
6 3 5 1.561 0.707 1.243 223.843 o
6 3 6 3.412 1.446 1.470 129.665 o
6 3 7 2.207 4.423 2.374 69.496 o
6 3 8 6.219 6.016 2.534 47.005 o
6 3 9 0.146 0.769 1.101 375.525 o
6 3 10 5.614 4.706 2.393 54.172 o
6 3 11 3.299 5.616 2.707 51.874 o
6 3 12 1.021 0.824 1.181 265.408 o
7 -3 -9 2.135 6.779 2.393 63.674 o
7 -3 -8 1.560 -0.671 1.372 209.498 o
7 -3 -7 7.067 7.468 2.676 40.565 o
7 -3 -6 6.967 7.077 1.438 67.112 o
7 -3 -5 2.189 1.548 0.952 234.747 o
7 -3 -4 0.301 -0.944 1.028 457.457 o
7 -3 -3 8.699 13.294 3.691 23.237 o
7 -3 -2 0.730 -0.666 0.742 620.394 o
7 -3 -1 0.916 2.521 1.284 204.239 o
7 -2 -14 3.544 5.155 2.368 61.970 o
7 -2 -13 0.138 0.732 0.744 699.299 o
7 -2 -12 3.592 8.052 2.793 45.743 o
7 -2 -11 2.873 2.922 1.962 90.764 o
7 -2 -10 3.763 2.165 1.796 96.206 o
7 -2 -9 1.250 0.720 1.040 298.956 o
7 -2 -8 1.631 0.720 1.040 271.408 o
7 -2 -7 0.072 -0.677 1.193 373.719 o
7 -2 -6 3.936 1.137 0.872 181.512 o
7 -2 -5 15.386 13.868 2.234 25.594 o
7 -2 -4 5.439 1.799 1.155 117.378 o
7 -2 -3 6.228 3.715 1.562 79.600 o
7 -2 -2 6.861 6.390 1.579 66.220 o
7 -2 -1 2.464 1.719 1.069 198.336 o
7 -1 -14 4.335 7.579 2.670 47.116 o
7 -1 -13 1.314 0.757 1.335 212.456 o
7 -1 -12 1.603 4.528 2.171 82.375 o
7 -1 -11 4.972 10.433 3.223 33.571 o
7 -1 -10 5.551 7.437 2.830 41.254 o
7 -1 -9 0.691 4.454 2.264 83.518 o
7 -1 -8 10.052 6.244 2.344 40.226 o
7 -1 -7 9.794 13.964 3.340 24.538 o
7 -1 -6 5.084 4.245 2.159 64.039 o
7 -1 -5 11.484 6.428 2.621 33.751 o
7 -1 -4 6.005 4.288 2.411 53.081 o
7 -1 -3 5.125 7.197 2.928 40.640 o
7 -1 -2 1.632 0.720 1.790 131.769 o
7 -1 -1 10.195 6.594 2.793 33.832 o
7 0 0 27.425 26.728 5.149 8.238 o
7 0 1 13.833 21.893 4.564 13.709 o
7 0 2 0.996 2.295 1.735 135.734 o
7 0 3 6.938 4.644 2.227 53.693 o
7 0 4 21.032 13.287 3.820 14.828 o
7 0 5 4.319 4.718 2.399 58.740 o
7 0 6 8.970 12.592 3.679 23.394 o
7 0 7 9.510 6.342 2.553 38.403 o
7 0 8 4.258 5.573 2.430 56.456 o
7 0 9 5.988 5.629 2.454 49.960 o
7 0 10 13.693 14.641 3.974 17.694 o
7 1 0 32.767 28.272 5.057 7.277 o
7 1 1 4.716 4.528 2.171 64.708 o
7 1 2 16.037 21.500 4.441 13.333 o
7 1 3 6.124 -0.781 1.372 107.667 o
7 1 4 18.208 18.215 4.122 14.069 o
7 1 5 0.801 1.599 1.624 161.339 o
7 1 6 14.918 14.481 3.672 18.387 o
7 1 7 0.522 0.812 1.427 221.650 o
7 1 8 1.209 2.454 2.036 102.833 o
7 1 9 1.258 2.479 1.882 115.289 o
7 1 10 0.287 1.673 1.476 202.361 o
7 2 0 3.517 1.476 1.833 99.628 o
7 2 1 6.995 4.515 2.295 52.145 o
7 2 2 7.162 6.133 2.590 43.347 o
7 2 3 7.592 7.056 2.645 40.364 o
7 2 4 5.951 7.191 2.934 38.918 o
7 2 5 1.998 0.812 0.830 299.237 o
7 2 6 0.857 -0.824 1.458 216.699 o
7 2 7 1.384 0.837 1.470 181.738 o
7 2 8 5.450 4.238 2.282 58.683 o
7 2 9 4.778 3.439 1.956 75.321 o
7 3 0 5.013 0.707 1.765 93.106 o
7 3 1 0.078 -0.726 1.483 243.735 o
7 3 2 3.568 1.501 1.704 107.984 o
7 3 3 0.486 0.769 1.353 244.766 o
7 3 4 2.753 0.794 1.390 158.074 o
7 3 5 3.561 3.242 2.018 81.307 o
7 3 6 5.840 4.983 2.534 49.562 o
7 3 7 2.204 2.553 2.288 78.626 o
7 3 8 1.429 1.741 1.765 129.738 o
8 -2 -7 1.374 -0.781 1.372 216.904 o
8 -2 -6 3.985 4.700 2.516 56.504 o
8 -2 -5 7.542 8.778 3.346 29.762 o
8 -2 -4 0.122 0.806 1.642 185.593 o
8 -2 -3 0.248 -0.812 1.845 154.762 o
8 -2 -2 6.838 10.599 3.426 28.670 o
8 -2 -1 0.376 0.818 1.864 142.185 o
8 -1 -9 3.300 3.396 2.116 77.799 o
8 -1 -8 1.781 0.794 1.403 182.392 o
8 -1 -7 1.618 1.593 1.987 107.056 o
8 -1 -6 3.729 8.108 3.088 39.610 o
8 -1 -5 1.483 0.818 1.858 125.728 o
8 -1 -4 0.080 -0.824 2.048 128.562 o
8 -1 -3 1.443 -0.824 1.679 156.356 o
8 -1 -2 1.799 3.316 2.233 81.732 o
8 -1 -1 4.475 4.140 2.664 51.714 o
8 0 0 1.349 1.692 1.925 114.976 o
8 0 1 1.405 2.559 2.122 94.223 o
8 0 2 0.032 0.867 1.759 164.738 o
8 0 3 2.694 0.874 1.261 176.081 o
8 0 4 3.336 1.772 1.556 120.794 o
8 1 0 8.688 5.063 2.713 39.102 o
8 1 1 0.940 0.855 1.513 186.719 o
8 1 2 5.188 1.735 1.532 99.341 o
8 1 3 0.676 0.886 1.796 145.731 o
8 2 0 3.627 1.673 1.901 93.347 o
8 2 1 2.524 3.408 2.122 82.567 o
8 2 2 9.633 12.162 3.857 21.782 o
;
_iucr_refine_instructions_details
;
TITL sxb-20200630-1_a.res in P2(1)
REM Old TITL SXB-20200630-1 in P21 #4
REM SHELXT solution in P2(1): R1 0.125, Rweak 0.034, Alpha 0.001
REM <I/s> 0.000 for 3 systematic absences, Orientation as input
REM Flack x = 0.319 ( 0.075 ) from 582 Parsons' quotients
REM Formula found by SHELXT: C13 O3 N S
CELL 0.71073 6.6945 4.8532 18.8568 90 96.539 90
ZERR 2 0.0004 0.0002 0.0011 0 0.005 0
LATT -1
SYMM -X,0.5+Y,-Z
SFAC C H N O S
UNIT 26 18 2 6 2

L.S. 10
PLAN  20
CONF
BOND 
FMAP 2
list 4
MORE -1
ACTA 
BOND $H
WGHT 0.171158 0.657061
FVAR 1.274994
REM <olex2.extras>
REM <HklSrc "%.\\SXB-20200630-1.hkl">
REM </olex2.extras>

S001  5     0.40036  0.06239  0.08085  11.00000  0.08141 
O002  4     0.46737  0.28893  0.24912  11.00000  0.05980 
N003  3     0.55934  0.49568  0.29029  11.00000  0.05313 
O004  4     0.34087  0.52768  0.37559  11.00000  0.07092 
O005  4     0.82775  0.56077  0.22339  11.00000  0.07863 
C006  1     0.79172  0.81627  0.33299  11.00000  0.04928 
C007  1     0.64515  0.80378  0.37924  11.00000  0.04593 
C008  1     0.49327  0.59858  0.35132  11.00000  0.04924 
C009  1     0.25169  0.18829  0.14241  11.00000  0.05450 
C00A  1     0.73907  0.61663  0.27404  11.00000  0.05109 
C00B  1     0.95380  0.99154  0.34648  11.00000  0.05852 
AFIX 43
H00B  2     1.05425  0.99862  0.31628  11.00000 -1.20000 
AFIX 0
C00C  1     0.96143  1.15640  0.40658  11.00000  0.06150 
AFIX 43
H00C  2     1.06722  1.28013  0.41595  11.00000 -1.20000 
AFIX 0
C00D  1     0.07046  0.06030  0.13507  11.00000  0.06132 
AFIX 43
H00D  2    -0.03081  0.09720  0.16363  11.00000 -1.20000 
AFIX 0
C00E  1     0.81754  1.14270  0.45276  11.00000  0.06396 
AFIX 43
H00E  2     0.82965  1.25336  0.49329  11.00000 -1.20000 
AFIX 0
C00F  1     0.21756 -0.15314  0.04689  11.00000  0.07831 
AFIX 43
H00F  2     0.23072 -0.27291  0.00920  11.00000 -1.20000 
AFIX 0
C00G  1     0.65365  0.96582  0.43995  11.00000  0.05570 
AFIX 43
H00G  2     0.55464  0.95693  0.47070  11.00000 -1.20000 
AFIX 0
C00H  1     0.05263 -0.13470  0.07941  11.00000  0.07073 
AFIX 43
H00H  2    -0.06238 -0.23922  0.06682  11.00000 -1.20000 
AFIX 0
C00I  1     0.32208  0.40851  0.19419  11.00000  0.06014 
AFIX 23
H00a  2     0.20909  0.48404  0.21570  11.00000 -1.20000 
H00i  2     0.38428  0.55628  0.16990  11.00000 -1.20000 
AFIX 0
HKLF 4

END
Q1 1 0.458333 0.111111 0.09375 11 0.05 0.76
Q2 1 0.333333 0.055556 0.0625 11 0.05 0.69
Q3 1 0.125 -0.166667 0.0625 11 0.05 0.56
Q4 1 0.958333 1.055556 0.375 11 0.05 0.45
Q5 1 0.791667 0.444444 0.21875 11 0.05 0.39

  REM The information below was added by Olex2.
  REM
  REM R1 = 0.0910 for 1826 Fo > 4sig(Fo) and 0.1135 for all 2593 data
  REM 73 parameters refined using 1 restraints
  REM Highest difference peak 0.7635, deepest hole -0.8123
  REM Mean Shift 0.0004, Max Shift 0.0023.

  REM +++ Tabular Listing of Refinement Information +++
  REM R1_all = 0.1135
  REM R1_gt = 0.0910
  REM wR_ref = 0.2969
  REM GOOF = 0.9975
  REM Shift_max = 0.0023
  REM Shift_mean = 0.0004
  REM Reflections_all = 2593
  REM Reflections_gt = 1826
  REM Parameters = 73
  REM Hole = -0.8123
  REM Peak = 0.7635
  REM Flack = 0.5(3)

  
;
_olex2_submission_special_instructions  'No special instructions were received'
_oxdiff_exptl_absorpt_empirical_details
;
Empirical correction (ABSPACK) includes:
- Absorption correction using spherical harmonics
- Frame scaling
;
_oxdiff_exptl_absorpt_empirical_full_max  1.286
_oxdiff_exptl_absorpt_empirical_full_min  0.350
